# Supplementary material for: Crystal structures of hibiscus acid and hibiscus acid dimethyl ester isolated from Hibiscus sabdariffa (Malvaceae)
Source: Acta Crystallogr E Crystallogr Commun. 2017 Aug 21;73(Pt 9):1368–71. doi: 10.1107/S2056989017011902 (PMC5588582; doi:10.1107/S2056989017011902)
Supplement: Supplementary file 1 [file e-73-01368-sup1.cif]

##############################################################################
#                                                                            #
# This CIF contains the data in a paper accepted for publication in          #
# Acta Crystallographica Section E. It conforms to the requirements of       #
# Notes for Authors for Acta Crystallographica Section E, and has been       #
# peer reviewed under the auspices of the IUCr Commission on Journals.       #
#                                                                            #
# Full details of the Crystallographic Information File format               #
# are given in the paper "The Crystallographic Information File (CIF):       #
# a New Standard Archive File for Crystallography" by S. R. Hall, F. H.      #
# Allen and I. D. Brown [Acta Cryst. (1991), A47, 655-685].                  #
#                                                                            #
# The current version of the core CIF dictionary is obtainable from          #
# ftp://ftp.iucr.org/pub/cif_core.dic.                                       #
#                                                                            #
# Software is freely available for graphical display of the structure(s)     #
# in this CIF. For information consult the CIF software page                 #
# http://www.iucr.org/resources/cif/software.                                #
#                                                                            #
# This file may be used for bona fide research purposes within the           #
# scientific community so long as proper attribution is given to the journal # 
# article from which it was obtained.                                        #
#                                                                            #
##############################################################################
data_I
_database_code_depnum_ccdc_archive 'CCDC 1569230'
_audit_creation_method     'SHELXL-2014/7'
_chemical_name_systematic
;
(2<i>S</i>,3<i>R</i>)-3-Hydroxy-5-oxo-2,3,4,5-tetrahydrofuran-2,3-dicarboxylic
acid dimethyl sulfoxide monosolvate
;
_chemical_name_common     'Hibiscus acid dimethyl sulfoxide monosolvate'
_chemical_formula_moiety     'C6 H6 O7, C2 H6 O S'
_chemical_formula_sum     'C8 H12 O8 S'
_chemical_formula_iupac     'C6 H6 O7, C2 H6 O S'
_chemical_formula_weight     268.24
_chemical_melting_point     ?
_shelx_space_group_comment
;
The symmetry employed for this shelxl refinement is uniquely defined
by the following loop, which should always be used as a source of
symmetry information in preference to the above space-group names.
They are only intended as comments.
;
_space_group_crystal_system     monoclinic
_space_group_name_H-M_alt     'P 21'
_space_group_name_Hall     'P 2yb'
loop_
    _space_group_symop_operation_xyz
    'x, y, z'
    '-x, y+1/2, -z'
_cell_length_a     5.4258(2)
_cell_length_b     8.9491(3)
_cell_length_c     11.4365(3)
_cell_angle_alpha     90
_cell_angle_beta     94.092(3)
_cell_angle_gamma     90
_cell_volume     553.90(3)
_cell_formula_units_Z     2
_cell_measurement_reflns_used     2057
_cell_measurement_theta_min     6.2800
_cell_measurement_theta_max     72.8390
_cell_measurement_temperature     123(2)
_exptl_crystal_description     'fragment from a square plate'
_exptl_crystal_colour     colourless
_exptl_crystal_size_max     0.30
_exptl_crystal_size_mid     0.15
_exptl_crystal_size_min     0.05
_exptl_crystal_density_diffrn     1.608
_exptl_crystal_density_meas     ?
_exptl_crystal_density_method     ?
_exptl_crystal_F_000     280
_exptl_absorpt_coefficient_mu     2.935
_exptl_absorpt_correction_type     multi-scan
_exptl_absorpt_process_details
;
(CrysAlis PRO; Oxford Diffraction, 2010)
;
_shelx_estimated_absorpt_T_min     ?
_shelx_estimated_absorpt_T_max     ?
_exptl_absorpt_correction_T_min     0.5539
_exptl_absorpt_correction_T_max     1.0000
_diffrn_ambient_temperature     123(2)
_diffrn_radiation_type     CuK\a
_diffrn_radiation_wavelength     1.5418
_diffrn_measurement_device_type     'Oxford Diffraction Gemini S CCD'
_diffrn_measurement_method     '\w scans'
_diffrn_detector_area_resol_mean     ?
_diffrn_reflns_number     4397
_diffrn_reflns_av_R_equivalents     0.0542
_diffrn_reflns_theta_min     3.875
_diffrn_reflns_theta_max     72.769
_diffrn_reflns_theta_full     70.000
_diffrn_measured_fraction_theta_max     0.988
_diffrn_measured_fraction_theta_full     0.994
_diffrn_reflns_limit_h_min     -6
_diffrn_reflns_limit_h_max     6
_diffrn_reflns_limit_k_min     -10
_diffrn_reflns_limit_k_max     8
_diffrn_reflns_limit_l_min     -14
_diffrn_reflns_limit_l_max     14
_diffrn_standards_number     0
_diffrn_standards_interval_count     ?
_diffrn_standards_decay_%     ?
_refine_special_details
;
 Refined as a 2-component inversion twin
;
_reflns_number_total     1854
_reflns_number_gt     1640
_reflns_threshold_expression     'I > 2\s(I)'
_refine_ls_structure_factor_coef     Fsqd
_refine_ls_matrix_type     full
_refine_ls_R_factor_all     0.0569
_refine_ls_R_factor_gt     0.0473
_refine_ls_wR_factor_gt     0.1079
_refine_ls_wR_factor_ref     0.1132
_refine_ls_goodness_of_fit_ref     1.045
_refine_ls_restrained_S_all     1.044
_refine_ls_number_reflns     1854
_refine_ls_number_parameters     169
_refine_ls_number_restraints     4
_refine_ls_hydrogen_treatment     mixed
_refine_ls_weighting_scheme     calc
_refine_ls_weighting_details
                      'w=1/[\s^2^(Fo^2^)+(0.0678P)^2^] where P=(Fo^2^+2Fc^2^)/3'
_atom_sites_solution_hydrogens     mixed
_atom_sites_solution_primary     ?
_atom_sites_solution_secondary     ?
_refine_ls_shift/su_max     0.000
_refine_ls_shift/su_mean     0.000
_refine_diff_density_max     0.435
_refine_diff_density_min     -0.253
_refine_ls_extinction_method     none
_refine_ls_extinction_coef     .
_refine_ls_abs_structure_details
;
Flack <i>x</i> determined using 698 quotients [(I+)-(I-)]/[(I+)+(I-)]
(Parsons <i>et al.</i>,  2013)
;
_refine_ls_abs_structure_Flack     0.00(4)
loop_
    _atom_type_symbol
    _atom_type_description
    _atom_type_scat_dispersion_real
    _atom_type_scat_dispersion_imag
    _atom_type_scat_source
    'S' 'S' 0.3331 0.5567
                         'International Tables Vol C Tables 4.2.6.8 and 6.1.1.4'
    'O' 'O' 0.0492 0.0322
                         'International Tables Vol C Tables 4.2.6.8 and 6.1.1.4'
    'C' 'C' 0.0181 0.0091
                         'International Tables Vol C Tables 4.2.6.8 and 6.1.1.4'
    'H' 'H' 0.0000 0.0000
                         'International Tables Vol C Tables 4.2.6.8 and 6.1.1.4'
_computing_data_collection
;
CrysAlis PRO (Oxford Diffraction, 2010)
;
_computing_cell_refinement
;
CrysAlis PRO (Oxford Diffraction, 2010)
;
_computing_data_reduction
;
CrysAlis PRO (Oxford Diffraction, 2010)
;
_computing_structure_solution
;
SIR92 (Altomare <i>et al.</i>,  1993)
;
_computing_structure_refinement
;
SHELXL2014 (Sheldrick, 2015)
;
_computing_molecular_graphics
;
Mercury (Macrae <i>et al.</i>,  2008)
;
_computing_publication_material
;
SHELXL2014 (Sheldrick, 2015)
;
loop_
    _atom_site_type_symbol
    _atom_site_label
    _atom_site_fract_x
    _atom_site_fract_y
    _atom_site_fract_z
    _atom_site_U_iso_or_equiv
    _atom_site_adp_type
    _atom_site_calc_flag
    _atom_site_occupancy
    _atom_site_disorder_assembly
    _atom_site_disorder_group
    S S1 0.90564(19) 1.26444(16) 0.85370(9) 0.0235(3) Uani d 1 . .
    O O1 0.6239(6) 0.7220(4) 0.8066(3) 0.0233(9) Uani d 1 . .
    O O2 1.0711(6) 0.6125(5) 0.7467(3) 0.0285(9) Uani d 1 . .
    O O3 0.9028(6) 0.5501(5) 0.5682(3) 0.0276(8) Uani d 1 . .
    O O4 0.8575(6) 0.9112(5) 0.6333(3) 0.0232(8) Uani d 1 . .
    O O5 0.3551(6) 0.7366(5) 0.4714(3) 0.0265(9) Uani d 1 . .
    O O6 0.6572(6) 0.8844(5) 0.4153(3) 0.0254(8) Uani d 1 . .
    O O7 0.4156(6) 0.8927(5) 0.9015(3) 0.0300(9) Uani d 1 . .
    O O8 0.8239(7) 1.1798(5) 0.7411(3) 0.0295(9) Uani d 1 . .
    C C1 0.6534(8) 0.6840(7) 0.6856(4) 0.0231(11) Uani d 1 . .
    H H1 0.5185 0.6149 0.6557 0.028 Uiso calc 1 . .
    C C2 0.6288(8) 0.8370(6) 0.6206(4) 0.0219(11) Uani d 1 . .
    C C3 0.4303(8) 0.9097(7) 0.6897(4) 0.0236(11) Uani d 1 . .
    H H3A 0.4466 1.0198 0.6901 0.028 Uiso calc 1 . .
    H H3B 0.2627 0.8823 0.6567 0.028 Uiso calc 1 . .
    C C4 0.4814(8) 0.8461(7) 0.8109(4) 0.0244(11) Uani d 1 . .
    C C5 0.9026(8) 0.6125(7) 0.6737(4) 0.0221(11) Uani d 1 . .
    C C6 0.5504(8) 0.8209(6) 0.4898(4) 0.0216(10) Uani d 1 . .
    C C7 1.2345(8) 1.2784(8) 0.8549(4) 0.0273(12) Uani d 1 . .
    H H7A 1.2788 1.3417 0.7897 0.041 Uiso calc 1 . .
    H H7B 1.3053 1.1786 0.8465 0.041 Uiso calc 1 . .
    H H7C 1.2997 1.3227 0.9292 0.041 Uiso calc 1 . .
    C C8 0.8906(10) 1.1285(8) 0.9679(4) 0.0309(13) Uani d 1 . .
    H H8A 0.9898 1.0411 0.9498 0.046 Uiso calc 1 . .
    H H8B 0.7184 1.0981 0.9739 0.046 Uiso calc 1 . .
    H H8C 0.9552 1.1720 1.0425 0.046 Uiso calc 1 . .
    H H2H 0.308(11) 0.729(8) 0.396(3) 0.032(17) Uiso d 1 . .
    H H1H 1.043(7) 0.509(7) 0.555(5) 0.026(15) Uiso d 1 . .
    H H3H 0.865(17) 0.987(7) 0.682(6) 0.07(3) Uiso d 1 . .
loop_
    _atom_site_aniso_label
    _atom_site_aniso_U_11
    _atom_site_aniso_U_22
    _atom_site_aniso_U_33
    _atom_site_aniso_U_12
    _atom_site_aniso_U_13
    _atom_site_aniso_U_23
    S1 0.0241(5) 0.0207(7) 0.0254(5) 0.0013(5) 0.0002(4) -0.0021(5)
    O1 0.0228(14) 0.024(3) 0.0232(15) 0.0022(13) 0.0016(11) 0.0007(13)
    O2 0.0237(16) 0.030(3) 0.0320(17) 0.0050(15) 0.0000(13) 0.0007(16)
    O3 0.0213(14) 0.032(3) 0.0299(16) 0.0032(15) 0.0023(12) -0.0049(16)
    O4 0.0187(14) 0.021(2) 0.0299(17) -0.0025(14) 0.0029(12) -0.0026(15)
    O5 0.0248(14) 0.030(3) 0.0243(14) -0.0046(15) -0.0009(11) 0.0008(14)
    O6 0.0258(15) 0.024(2) 0.0267(15) -0.0024(15) 0.0046(12) 0.0010(15)
    O7 0.0308(16) 0.033(3) 0.0274(17) 0.0032(16) 0.0073(13) -0.0037(17)
    O8 0.0329(18) 0.025(3) 0.0296(17) 0.0006(17) -0.0058(14) 0.0030(17)
    C1 0.019(2) 0.027(3) 0.024(2) 0.000(2) 0.0022(16) -0.001(2)
    C2 0.0178(19) 0.018(3) 0.030(2) -0.0008(19) 0.0023(16) 0.001(2)
    C3 0.0184(19) 0.023(3) 0.030(2) -0.0014(19) 0.0027(16) -0.003(2)
    C4 0.019(2) 0.024(3) 0.030(2) -0.0040(19) 0.0025(16) -0.002(2)
    C5 0.023(2) 0.017(3) 0.028(2) 0.0014(19) 0.0073(18) 0.005(2)
    C6 0.019(2) 0.019(3) 0.027(2) 0.0031(18) 0.0028(16) -0.0004(19)
    C7 0.0204(18) 0.031(4) 0.030(2) -0.001(2) 0.0012(16) 0.001(2)
    C8 0.032(2) 0.033(4) 0.027(2) -0.004(2) 0.0027(18) 0.006(2)
_geom_special_details
;
 All esds (except the esd in the dihedral angle between two l.s. planes)
 are estimated using the full covariance matrix.  The cell esds are taken
 into account individually in the estimation of esds in distances, angles
 and torsion angles; correlations between esds in cell parameters are only
 used when they are defined by crystal symmetry.  An approximate (isotropic)
 treatment of cell esds is used for estimating esds involving l.s. planes.
;
loop_
    _geom_bond_atom_site_label_1
    _geom_bond_atom_site_label_2
    _geom_bond_site_symmetry_2
    _geom_bond_distance
    _geom_bond_publ_flag
    S1 O8 . 1.532(4) ?
    S1 C7 . 1.788(5) ?
    S1 C8 . 1.791(6) ?
    O1 C4 . 1.356(7) ?
    O1 C1 . 1.445(6) ?
    O2 C5 . 1.194(6) ?
    O3 C5 . 1.329(6) ?
    O3 H1H . 0.87(3) ?
    O4 C2 . 1.406(6) ?
    O4 H3H . 0.87(3) ?
    O5 C6 . 1.306(6) ?
    O5 H2H . 0.89(3) ?
    O6 C6 . 1.206(6) ?
    O7 C4 . 1.195(6) ?
    C1 C5 . 1.511(6) ?
    C1 C2 . 1.559(8) ?
    C1 H1 . 1.0000 ?
    C2 C3 . 1.525(6) ?
    C2 C6 . 1.532(6) ?
    C3 C4 . 1.505(7) ?
    C3 H3A . 0.9900 ?
    C3 H3B . 0.9900 ?
    C7 H7A . 0.9800 ?
    C7 H7B . 0.9800 ?
    C7 H7C . 0.9800 ?
    C8 H8A . 0.9800 ?
    C8 H8B . 0.9800 ?
    C8 H8C . 0.9800 ?
loop_
    _geom_angle_atom_site_label_1
    _geom_angle_atom_site_label_2
    _geom_angle_atom_site_label_3
    _geom_angle_site_symmetry_1
    _geom_angle_site_symmetry_3
    _geom_angle
    _geom_angle_publ_flag
    O8 S1 C7 . . 105.7(2) ?
    O8 S1 C8 . . 104.6(3) ?
    C7 S1 C8 . . 98.0(3) ?
    C4 O1 C1 . . 109.3(4) ?
    C5 O3 H1H . . 113(4) ?
    C2 O4 H3H . . 116(6) ?
    C6 O5 H2H . . 112(4) ?
    O1 C1 C5 . . 110.3(4) ?
    O1 C1 C2 . . 103.8(4) ?
    C5 C1 C2 . . 112.1(4) ?
    O1 C1 H1 . . 110.2 ?
    C5 C1 H1 . . 110.2 ?
    C2 C1 H1 . . 110.2 ?
    O4 C2 C3 . . 113.3(4) ?
    O4 C2 C6 . . 109.0(4) ?
    C3 C2 C6 . . 112.9(4) ?
    O4 C2 C1 . . 108.7(4) ?
    C3 C2 C1 . . 99.6(4) ?
    C6 C2 C1 . . 113.0(5) ?
    C4 C3 C2 . . 103.0(4) ?
    C4 C3 H3A . . 111.2 ?
    C2 C3 H3A . . 111.2 ?
    C4 C3 H3B . . 111.2 ?
    C2 C3 H3B . . 111.2 ?
    H3A C3 H3B . . 109.1 ?
    O7 C4 O1 . . 121.5(5) ?
    O7 C4 C3 . . 128.3(5) ?
    O1 C4 C3 . . 110.1(4) ?
    O2 C5 O3 . . 125.8(5) ?
    O2 C5 C1 . . 125.6(5) ?
    O3 C5 C1 . . 108.6(4) ?
    O6 C6 O5 . . 125.7(4) ?
    O6 C6 C2 . . 122.1(5) ?
    O5 C6 C2 . . 112.1(4) ?
    S1 C7 H7A . . 109.5 ?
    S1 C7 H7B . . 109.5 ?
    H7A C7 H7B . . 109.5 ?
    S1 C7 H7C . . 109.5 ?
    H7A C7 H7C . . 109.5 ?
    H7B C7 H7C . . 109.5 ?
    S1 C8 H8A . . 109.5 ?
    S1 C8 H8B . . 109.5 ?
    H8A C8 H8B . . 109.5 ?
    S1 C8 H8C . . 109.5 ?
    H8A C8 H8C . . 109.5 ?
    H8B C8 H8C . . 109.5 ?
loop_
    _geom_torsion_atom_site_label_1
    _geom_torsion_atom_site_label_2
    _geom_torsion_atom_site_label_3
    _geom_torsion_atom_site_label_4
    _geom_torsion_site_symmetry_1
    _geom_torsion_site_symmetry_2
    _geom_torsion_site_symmetry_3
    _geom_torsion_site_symmetry_4
    _geom_torsion
    _geom_torsion_publ_flag
    C4 O1 C1 C5 . . . . 148.2(4) ?
    C4 O1 C1 C2 . . . . 27.9(5) ?
    O1 C1 C2 O4 . . . . 82.0(4) ?
    C5 C1 C2 O4 . . . . -37.1(5) ?
    O1 C1 C2 C3 . . . . -36.8(4) ?
    C5 C1 C2 C3 . . . . -155.9(4) ?
    O1 C1 C2 C6 . . . . -156.8(3) ?
    C5 C1 C2 C6 . . . . 84.1(5) ?
    O4 C2 C3 C4 . . . . -83.0(5) ?
    C6 C2 C3 C4 . . . . 152.4(5) ?
    C1 C2 C3 C4 . . . . 32.3(5) ?
    C1 O1 C4 O7 . . . . 174.3(5) ?
    C1 O1 C4 C3 . . . . -6.6(5) ?
    C2 C3 C4 O7 . . . . 161.1(5) ?
    C2 C3 C4 O1 . . . . -17.9(5) ?
    O1 C1 C5 O2 . . . . -13.6(8) ?
    C2 C1 C5 O2 . . . . 101.5(6) ?
    O1 C1 C5 O3 . . . . 166.6(4) ?
    C2 C1 C5 O3 . . . . -78.3(6) ?
    O4 C2 C6 O6 . . . . -10.2(7) ?
    C3 C2 C6 O6 . . . . 116.7(5) ?
    C1 C2 C6 O6 . . . . -131.2(5) ?
    O4 C2 C6 O5 . . . . 172.0(4) ?
    C3 C2 C6 O5 . . . . -61.2(6) ?
    C1 C2 C6 O5 . . . . 50.9(5) ?
loop_
    _geom_hbond_atom_site_label_D
    _geom_hbond_atom_site_label_H
    _geom_hbond_atom_site_label_A
    _geom_hbond_site_symmetry_A
    _geom_hbond_distance_DH
    _geom_hbond_distance_HA
    _geom_hbond_distance_DA
    _geom_hbond_angle_DHA
    O3 H1H O4 2_746 0.87(2) 2.42(4) 2.996(4) 124(3)
    O3 H1H O6 2_746 0.87(2) 1.98(3) 2.805(4) 158(4)
    O4 H3H O8 . 0.87(2) 1.87(3) 2.714(5) 160(7)
    O5 H2H O8 2_646 0.889(19) 1.73(2) 2.603(4) 167(5)
_shelx_hkl_file
;
   0 -10  -3 5300.46 3935.91  10
   0 -10  -5 4771.11 2441.64  10
   0  -9   0 127.909 1367.80  10
   0  -9  -1 52906.3 3317.19  10
   0  -9   1 60182.2 3268.06  10
   0  -9  -2 9285.73 1914.68  10
   0  -9  -3 16570.3 2198.04  10
   0  -9  -4 22058.7 2383.23  10
   0  -9   4 22849.0 3048.01  22
   0  -9   5 37894.2 3093.60  22
   0  -9  -6-1029.65 2485.99  10
   0  -9   6 404.575 2493.46  22
   0  -9   6 2470.21 886.821   7
   0  -9   7 1357.06 1764.53  22
   0  -9   7 2302.27 772.477   7
   0  -8   0 39223.7 2840.25  10
   0  -8   0 47634.2 7909.12   3
   0  -8   1 22651.1 2212.59  10
   0  -8  -1 21859.1 2312.06  10
   0  -8  -2-141.361 1390.06  10
   0  -8   2 21253.8 5835.57   3
   0  -8  -3 11687.9 1938.36  10
   0  -8   3 32113.9 2922.04  22
   0  -8  -4 50171.6 3133.50  10
   0  -8   4 46784.8 3679.46  22
   0  -8   5 3929.98 1189.78   7
   0  -8  -5 6360.78 1589.34  10
   0  -8   6 2335.66 1152.62   7
   0  -8   6 5433.79 2939.92  22
   0  -8   7 36049.4 3210.97  22
   0  -8   7 30372.2 2053.76   7
   0  -8  -7 35839.3 2892.12  10
   0  -8   8 1816.69 905.508   7
   0  -8   9 316.838 699.626   7
   0  -7   0 3518.77 4241.09   3
   0  -7   1 23635.6 6095.47   3
   0  -7  -1 24019.3 5901.24   3
   0  -7   2 72751.4 8660.26   3
   0  -7  -2 62747.0 7431.35   3
   0  -7   3 61462.2 3343.65  22
   0  -7  -3 70169.2 3581.86  10
   0  -7  -4 92047.7 4113.81  10
   0  -7   4 87663.7 3857.72  22
   0  -7   5 15009.1 1834.83   7
   0  -7  -5 19236.8 2029.19  10
   0  -7   6 3050.60 1246.16   7
   0  -7   6 9368.54 2909.59  22
   0  -7  -6 6970.60 1522.73  10
   0  -7  -7 15990.9 1631.55  12
   0  -7   7 15803.6 3204.91  22
   0  -7   7 13084.5 1736.56   7
   0  -7   8 40925.1 2466.50   7
   0  -7   8 36827.9 3420.39  22
   0  -7  -8 40396.6 2315.14  12
   0  -7  -9 1976.06 939.863  12
   0  -7   9 1342.95 976.116   7
   0  -7  10 4124.96 901.108   7
   0  -6   0 120064. 9676.40   3
   0  -6  -1 44927.6 6270.57   3
   0  -6   1 34465.0 6258.40   3
   0  -6   2 201.527 4362.12   3
   0  -6  -2 2607.75 2861.59   3
   0  -6   3 27483.6 5615.15   3
   0  -6   4 65985.6 7349.85   3
   0  -6  -4 55306.0 6165.49  16
   0  -6   5 25743.9 4848.76   3
   0  -6  -5 7994.04 2912.57  16
   0  -6  -6 33417.5 2378.60  12
   0  -6  -6 33736.4 2400.51  10
   0  -6   6 37980.2 3030.15  22
   0  -6  -6 35463.9 5568.79  16
   0  -6   7 20570.6 3011.82  22
   0  -6  -7 21070.1 1902.63  12
   0  -6  -7 25289.4 4635.31  16
   0  -6   8 18961.6 3208.47  22
   0  -6   8 23544.6 1818.09  23
   0  -6  -8 24547.6 2001.51  12
   0  -6   9 6085.89 1076.58  23
   0  -6  -9 4924.65 1283.05  12
   0  -6  10 40664.5 1931.37  23
   0  -6 -10 39038.6 2122.28  12
   0  -6  10 38402.9 2132.46   7
   0  -6  11 13456.5 1146.52   7
   0  -5   0-2259.92 3556.07   3
   0  -5   1 44646.5 5750.03   3
   0  -5  -1 44776.4 5368.86   3
   0  -5  -2 153033. 9006.97   3
   0  -5  -2 142226. 8029.75  16
   0  -5   2 167865. 10087.8   3
   0  -5   3 40155.9 4244.35   5
   0  -5   3 41948.8 5531.04   3
   0  -5  -3 32259.4 4348.20  16
   0  -5  -4 5763.15 2751.35  16
   0  -5   4 1870.06 2312.47   5
   0  -5   4 3457.35 3066.07   3
   0  -5   5 142467. 10079.7   5
   0  -5  -5 171349. 10773.0  16
   0  -5   6 16812.0 4307.98   5
   0  -5  -6 23909.0 4580.34  16
   0  -5   7 14621.0 4280.27   5
   0  -5   7 19699.1 1626.37   8
   0  -5  -7 22168.9 4303.12  16
   0  -5  -7 20903.9 1963.69  12
   0  -5   7 25394.2 2539.96  22
   0  -5   7 16693.9 1664.80  23
   0  -5  -8 696.546 2269.95  16
   0  -5  -8 1263.22 1183.38  12
   0  -5   8 5962.22 3272.65   5
   0  -5   8 2019.26 1034.58  23
   0  -5   8-17.2698 2482.02  22
   0  -5  -9 23514.3 2045.79  12
   0  -5   9 28457.6 1919.76  23
   0  -5  -9 23810.3 1744.00   6
   0  -5  10 3256.98 993.879  23
   0  -5 -10 2122.38 931.236   6
   0  -5 -10 1691.05 1142.07  12
   0  -5  11 7858.36 1068.65  23
   0  -5 -11 7291.83 960.254   6
   0  -5  12 28472.1 1388.24  23
   0  -5 -12 26493.2 1256.14   6
   0  -5  12 25230.8 1360.61   7
   0  -4   0 76648.8 3964.69   5
   0  -4   0 79628.0 6087.51   3
   0  -4  -1 16588.8 3377.62   3
   0  -4  -1 19324.4 2652.68  16
   0  -4   1 16761.4 3731.62   3
   0  -4   1 20104.8 2252.59   5
   0  -4  -2 66842.1 5188.78  16
   0  -4  -2 74543.1 5533.59   3
   0  -4   2 68684.4 5957.46   3
   0  -4   2 75796.6 4788.51   5
   0  -4  -3 483292. 16882.1  16
   0  -4   3 537384. 17446.7   3
   0  -4   3 511510. 16814.4   5
   0  -4   4 12504.6 3171.49   3
   0  -4   4 10989.7 3135.15   5
   0  -4  -4 11644.9 3156.39  16
   0  -4  -5 7964.70 3045.48  16
   0  -4   5 5070.93 2934.12   5
   0  -4   5 11838.9 2912.17   3
   0  -4   5 8303.98 2935.62  17
   0  -4   6 87960.7 7002.83  17
   0  -4  -6 77002.9 7155.16  16
   0  -4   7 33553.9 5743.80   5
   0  -4  -7 49179.7 5882.65  16
   0  -4   8 1089.20 794.284   8
   0  -4   8-1192.24 1952.53  22
   0  -4  -8 750.871 1030.56   6
   0  -4   8 512.832 916.596  23
   0  -4  -8 1430.82 2430.88  16
   0  -4   8 545.751 2497.93   5
   0  -4  -8 1019.06 1138.70  12
   0  -4   9 6820.13 1253.23  23
   0  -4  -9 6242.56 1351.78  12
   0  -4  -9 5321.95 1223.45   6
   0  -4   9 1987.79 2688.81   5
   0  -4 -10 25621.6 1807.85   6
   0  -4  10 26310.5 1872.46  23
   0  -4 -10 26290.2 2115.17  12
   0  -4 -11 6864.14 1122.73   6
   0  -4  11 6688.39 1124.70  23
   0  -4  12 5047.67 939.280  23
   0  -4  12 3888.75 763.186   7
   0  -4 -12 4522.71 900.624   6
   0  -4  13 11807.1 876.691  23
   0  -4 -13 11487.5 840.101   6
   0  -3   0 778.014 1854.86   3
   0  -3  -1 676935. 15000.5  14
   0  -3  -1 612643. 12691.1  16
   0  -3   1 656121. 14830.5   3
   0  -3  -1 637336. 14302.1   3
   0  -3  -2 2895.53 1874.54  16
   0  -3   2 3594.17 1582.03   5
   0  -3   2 4043.55 2059.74   3
   0  -3  -2 3403.07 1628.16   3
   0  -3  -2 4009.98 1249.22   1
   0  -3  -2 3954.07 2008.27  14
   0  -3  -2 323.040 882.708   5
   0  -3   3 69037.6 5012.28   3
   0  -3  -3 69951.6 5358.16  16
   0  -3   3 68416.5 5196.92   5
   0  -3  -3 72260.8 3952.14   1
   0  -3   3 72858.7 4582.94  17
   0  -3  -4 1062.65 2269.02  16
   0  -3   4 136.649 1908.34   3
   0  -3   4 959.631 1881.82  17
   0  -3   5 92985.3 6421.14  17
   0  -3   5 100172. 6042.39   3
   0  -3  -5 100073. 7403.56  16
   0  -3   6 195304. 9897.62  17
   0  -3  -6 206047. 11237.1  16
   0  -3   7 15268.8 3325.85  17
   0  -3  -7 14387.0 3810.51  16
   0  -3  -8 3732.80 2163.18  16
   0  -3  -9 93495.2 3817.98  12
   0  -3   9 81054.8 3548.90  22
   0  -3  -9 93064.3 8270.70  16
   0  -3   9 91026.1 3461.67  23
   0  -3   9 90356.8 3398.01   8
   0  -3  -9 83170.9 3367.12   6
   0  -3  10 8335.44 1330.04  23
   0  -3 -10 7246.00 1470.66  12
   0  -3 -10 7153.32 1295.42   6
   0  -3 -11 12858.5 1435.18   6
   0  -3  11 14361.7 1458.40  23
   0  -3 -12 38919.4 1979.10   6
   0  -3  12 41618.5 2007.87  23
   0  -3  13 760.439 728.566  23
   0  -3 -13 1153.82 761.518   6
   0  -2   0 845584. 19343.1  14
   0  -2  -1 122528. 4296.97   1
   0  -2  -2 151537. 6518.69  16
   0  -2   2 158692. 6315.15   3
   0  -2  -2 147676. 5022.87   1
   0  -2  -3 657382. 18250.0  16
   0  -2   3 665997. 16779.4   3
   0  -2   3 661505. 16539.6  17
   0  -2   3 639982. 17178.9   2
   0  -2  -3 637437. 15661.1   1
   0  -2   4 502766. 14604.8  17
   0  -2  -4 563013. 16982.6  14
   0  -2   4 449810. 15051.8   2
   0  -2  -4 504973. 16108.2  16
   0  -2  -4 490708. 13872.4   1
   0  -2   4 512657. 13808.9   3
   0  -2   5 6541.30 2512.78  17
   0  -2   5 8317.65 3005.29   2
   0  -2  -5 7903.19 2805.71  16
   0  -2   6 169492. 9415.40   2
   0  -2   6 159397. 8638.72  17
   0  -2  -6 175876. 9649.39  16
   0  -2   7 29009.2 4120.35  17
   0  -2  -7 27308.9 4486.17  16
   0  -2   7 29131.5 4626.33   2
   0  -2  -8 22856.2 4249.91  16
   0  -2   8 22972.4 4499.75   2
   0  -2   8 24451.7 3854.30  17
   0  -2  -9 34653.0 2164.87   6
   0  -2   9 37658.9 2104.45  23
   0  -2  -9 35385.5 2360.77  12
   0  -2  -9 33707.5 5067.19  16
   0  -2  -9 30657.0 2326.78  21
   0  -2   9 34886.6 2004.76   8
   0  -2   9 31354.2 4195.24  17
   0  -2 -10 41309.4 2340.00   6
   0  -2  10 43304.7 2285.26  23
   0  -2 -10 44681.5 2584.87  12
   0  -2 -11 6663.72 1256.07   6
   0  -2  11 8493.06 1218.82  23
   0  -2 -12 1813.12 1043.02   6
   0  -2  12 2566.88 991.891  23
   0  -2 -13 10010.6 1074.37   6
   0  -2  13 10039.3 1025.83  23
   0  -1  -1 45131.8 1832.31   1
   0  -1  -2 408064. 9887.68   1
   0  -1  -2 428188. 11769.1  14
   0  -1  -3 143066. 5950.42  14
   0  -1  -3 127525. 4762.97   1
   0  -1  -3 131106. 5659.30  16
   0  -1  -4 301684. 10552.9   1
   0  -1  -4 305679. 9953.36  18
   0  -1   4 292964. 10645.8  17
   0  -1   4 313112. 10962.7   2
   0  -1   5 66492.0 5006.37  17
   0  -1   5 69914.8 5413.52   2
   0  -1  -5 63295.6 4595.83  18
   0  -1  -5 70596.6 5160.57  14
   0  -1  -5 60057.9 5095.02   1
   0  -1  -5 67520.4 5318.04  16
   0  -1  -6 232755. 10631.3  16
   0  -1  -6 208935. 9465.70  18
   0  -1   6 228857. 10477.2   2
   0  -1   6 240331. 10274.4  17
   0  -1  -7 388.733 1520.31  18
   0  -1   7-182.011 1832.83  17
   0  -1   7 1556.90 2538.38   2
   0  -1  -7 474.514 2052.37  16
   0  -1  -8 119946. 8366.15  16
   0  -1   8 114805. 8128.83   2
   0  -1   8 116582. 7796.48  17
   0  -1   9 185817. 10780.6   2
   0  -1   9 194453. 10524.8  17
   0  -1  10 16421.9 4160.69   2
   0  -1  10 20007.5 3668.60  17
   0  -1 -10 17958.8 1638.55   6
   0  -1  10 18468.5 1556.68  23
   0  -1 -10 12013.0 1866.64  21
   0  -1 -11 32373.2 2061.09   6
   0  -1  11 30440.7 1917.65  23
   0  -1 -12 43456.8 2222.00   6
   0  -1  12 45175.7 2193.64  23
   0  -1 -13 1149.89 807.658   6
   0  -1  13 1587.63 754.509  23
   0  -1 -14 6198.96 698.026   6
   0   0  -1 169594. 4224.48  14
   0   0  -2 132213. 4334.47  14
   0   0  -3 106342. 4473.09  14
   0   0  -4 84886.0 5012.23  18
   0   0   4 86918.3 5157.19   2
   0   0  -4 95649.1 4643.13  14
   0   0  -4 86959.2 4968.15  16
   0   0   4 88465.0 5194.84  17
   0   0   5-111.672 2042.95  17
   0   0   5 1701.84 2201.61   2
   0   0  -5 1089.82 1688.95  18
   0   0  -5 415.674 1603.60  16
   0   0   6 27882.7 3959.86   2
   0   0   6 27930.6 3883.87  17
   0   0  -6 23620.7 3564.55  18
   0   0  -6 28200.3 3684.02  16
   0   0  -7 42439.0 4636.33  16
   0   0   7 39756.3 4796.33   2
   0   0  -7 36344.4 4468.50  18
   0   0   7 39403.5 4873.08  17
   0   0  -8 1564.08 2183.70  18
   0   0   8 7373.19 2820.29  17
   0   0   8 2857.14 2949.20   2
   0   0   9 3198.47 3173.93   2
   0   0   9 6451.02 2721.97  17
   0   0  -9 1786.67 2133.46  18
   0   0  10 15142.6 3975.64   2
   0   0 -10 11873.4 1888.63  21
   0   0  10 9029.67 3000.66  17
   0   0  10 12813.9 1397.96  23
   0   0 -10 11205.8 1442.06   6
   0   0  11 8130.56 1217.34  23
   0   0 -11 9166.19 1300.07   6
   0   0  12 3922.90 1020.37  23
   0   0 -12 3813.06 1049.76   6
   0   0  13 759.072 705.900  23
   0   0 -13 745.347 745.075   6
   0   1   0 1184.35 686.174  14
   0   1   1 49968.2 2908.72  14
   0   1  -1 53203.3 1943.88  14
   0   1   1 45571.8 1886.63   1
   0   1   2 404078. 11231.5  14
   0   1  -3 91866.2 2955.74  14
   0   1   3 112437. 4829.74   2
   0   1   4 321799. 10065.2   2
   0   1   4 301063. 10094.7  17
   0   1   5 50655.0 4427.52  17
   0   1  -5 55231.0 4829.30  18
   0   1   5 53971.7 4552.83   2
   0   1   6 219300. 10023.0  17
   0   1  -6 226079. 10665.2  18
   0   1   6 219044. 9892.11   2
   0   1   7 1126.42 2709.82  17
   0   1   7 357.557 2417.39   2
   0   1  -7 1518.98 2277.15  18
   0   1   8 116242. 8330.20  17
   0   1   8 106382. 7606.87   2
   0   1  -8 98448.2 7863.19  18
   0   1   9 178436. 10327.6   2
   0   1   9 196216. 11027.9  17
   0   1  -9 172618. 10818.7  18
   0   1 -10 22078.2 2212.48  21
   0   1  10 17183.8 3736.33  17
   0   1 -10 17049.4 1508.69   6
   0   1  10 12699.1 3627.73   2
   0   1  10 19084.4 1547.67  23
   0   1 -10 19530.7 4385.37  18
   0   1 -11 32034.6 2498.68  21
   0   1 -11 37214.1 2033.64   6
   0   1  11 33296.9 1939.07  23
   0   1  12 41640.1 2018.89  23
   0   1 -12 43136.5 2543.76  21
   0   2   0 972898. 21376.2  14
   0   2   0 876926. 19645.4   1
   0   2   1 137726. 6047.08  14
   0   2  -1 146269. 5289.46  14
   0   2  -2 150723. 6309.11  18
   0   2   2 148940. 5228.15   1
   0   2   3 596626. 14353.9   2
   0   2  -3 664409. 16635.4  18
   0   2   4 479003. 13935.6   2
   0   2   4 493989. 14660.8  17
   0   2   5 6415.14 2487.48   2
   0   2   5 5905.90 2513.13  17
   0   2  -5 6532.52 2582.76  18
   0   2   6 154729. 8141.30   2
   0   2   6 153223. 8428.82  17
   0   2  -6 170658. 9616.31  18
   0   2  -7 16966.8 3896.67  18
   0   2   7 19175.8 3607.45   2
   0   2   7 19064.6 4008.90  17
   0   2   8 24526.9 4184.03   2
   0   2   8 29181.4 4916.83  17
   0   2  -8 21437.6 4221.35  18
   0   2   9 28703.8 4784.98   2
   0   2   9 37806.8 5635.79  17
   0   2  -9 37475.4 2606.09  21
   0   2  -9 38653.0 5607.54  18
   0   2 -10 42289.5 5868.89  18
   0   2 -10 33011.5 2716.55  21
   0   2  10 35818.1 5759.76  17
   0   2  10 28668.9 5064.26   2
   0   2 -11 5998.71 1816.22  21
   0   2 -12-1417.92 1658.51  21
   0   2 -13 10300.4 970.628  19
   0   3   0 74.2997 1118.37  14
   0   3   0-77.8086 970.124   1
   0   3   1 707492. 17493.2   1
   0   3  -1 781340. 19475.2  14
   0   3   1 823378. 21031.1  14
   0   3  -1 699217. 18103.9   1
   0   3   2 5826.64 1474.74   1
   0   3  -2 5730.81 1903.33  18
   0   3  -2 10188.7 1957.21  14
   0   3  -2 7197.03 1902.11   1
   0   3   2 6860.99 2384.17  14
   0   3   3 64390.1 4166.38   2
   0   3  -3 70801.6 5143.90  18
   0   3   3 62084.7 4001.57   1
   0   3  -4 1150.68 2114.11  18
   0   3   4 2162.14 2001.60   2
   0   3  -5 97947.1 7184.51  18
   0   3   5 89861.0 6422.65  17
   0   3   5 95310.9 6078.27   2
   0   3  -6 198086. 11024.5  18
   0   3   6 190553. 9435.59   2
   0   3   6 181599. 9808.98  17
   0   3  -7 18535.5 4023.05  18
   0   3   7 15280.3 4136.79  17
   0   3   7 14731.2 3614.90   2
   0   3   8 115.802 3420.01  17
   0   3  -8 877.822 2685.37  18
   0   3   8-620.806 2452.47   2
   0   3   9 91954.3 8237.78  17
   0   3  -9 95880.7 8381.12  18
   0   3  -9 86849.1 3752.73  21
   0   3 -10 7887.85 2132.06  21
   0   3 -11 16069.3 2003.06  21
   0   3 -12 40842.8 2281.72  21
   0   3 -13 319.902 659.107  19
   0   4   0 81385.1 4891.93   1
   0   4  -1 21636.4 3223.84  14
   0   4   1 18904.2 2524.41   1
   0   4  -2 70462.0 4866.11  18
   0   4   3 522318. 14878.2   2
   0   4  -3 493342. 16256.7  18
   0   4   4 16045.1 2889.27   2
   0   4  -4 13795.3 3315.46  18
   0   4   5 7792.22 3205.23  17
   0   4  -5 8709.07 2992.97  18
   0   4   5 7642.57 2662.68   2
   0   4   6 76407.6 6861.56  17
   0   4  -6 82258.3 7292.54  18
   0   4   6 76174.3 6286.76   2
   0   4   7 42962.2 5745.91  17
   0   4  -7 48274.8 6097.39  18
   0   4  -8 3551.79 2950.90  18
   0   4  -8 583.463 1346.72  21
   0   4   8-1307.75 3695.39  17
   0   4   9 12837.1 4753.62  17
   0   4  -9 8786.01 1907.38  21
   0   4  -9 13060.7 3520.63  18
   0   4 -10 29694.3 2479.80  21
   0   4 -11 8539.05 1616.75  21
   0   4 -12 2291.17 1171.87  21
   0   4 -13 11214.7 890.772  19
   0   5  -4 2553.38 2457.29  18
   0   5  -5 205387. 11383.5  18
   0   5   5 176409. 10384.9  17
   0   5   6 26617.3 4763.18  17
   0   5  -6 24215.4 4581.90  18
   0   5   7 26706.2 4800.20  17
   0   5  -7 24725.7 4759.97  18
   0   5  -7 15734.0 4091.53  15
   0   5   8 5373.90 3320.28  17
   0   5  -8 586.493 1937.34  18
   0   5 -12 30015.9 1518.87  19
   0   6   5 8244.74 3165.61  17
   0   6  -6 28336.2 5397.24  15
   0   6   6 35747.3 5456.47  17
   0   6   7 14856.3 4131.05  17
   0   6  -7 11642.1 4006.75  15
   0   6 -10 42287.2 2055.52  19
   0   6 -11 14244.4 1114.41  19
   0   7   0-3324.38 2659.30  15
   0   7  -1 24477.8 4546.29  15
   0   7  -4 84105.1 8585.71  15
   0   7   5 28033.2 4755.36  17
   0   7  -5 16555.5 4540.73  15
   0   8  -1 18175.0 4972.29  15
   0   8  -2 542.588 2066.98  15
   1 -10  -5 20039.7 2583.00  10
   1 -10  -4 30688.9 3344.18  10
   1 -10  -3 78414.4 4398.11  10
   1 -10  -2 2056.18 3220.55  10
   1 -10  -1 7399.24 3069.89  10
  -1 -10   1 6078.76 1294.27  10
   1 -10   0 13127.9 2743.78  10
  -1 -10   0 10463.3 1625.76  10
  -1 -10  -1-69.5522 1241.56  10
  -1 -10  -2 5186.17 1475.05  10
  -1 -10  -3 32224.7 2215.16  10
   1 -10   3 33466.3 2658.04  22
   1 -10   4 8095.17 2112.23  22
   1 -10   5-190.186 1695.25  22
  -1 -10  -5-2358.84 1962.64  10
  -1  -9   8 2079.42 638.775   7
  -1  -9   7 54.9849 814.088   7
  -1  -9   6 29560.0 1846.80   7
   1  -9  -6 46130.6 3562.17  10
   1  -9  -5-1239.32 3531.02  10
  -1  -9   5 4461.89 1161.82   7
  -1  -9   4 13438.4 1512.45   7
   1  -9  -4-4631.84 4573.76  10
   1  -9  -2 3823.11 4473.45  10
  -1  -9   2 31237.2 2267.76  10
  -1  -9   1-146.102 1292.63  10
   1  -9   0-5247.31 4111.09  10
  -1  -9   0 8568.55 1722.74  10
   1  -9   1 30815.0 2755.83  22
  -1  -9  -1 23650.9 2370.09  10
  -1  -9  -2 19431.6 2238.91  10
   1  -9   2 36650.9 2831.31  22
   1  -9   3 32467.7 2705.50  22
  -1  -9  -3 2430.95 1457.25  10
  -1  -9  -4 17165.9 1916.67  10
   1  -9   4 24566.8 3073.13  22
   1  -9   5 21437.9 2916.74  22
  -1  -9  -5 19008.4 1821.26  10
  -1  -9  -6 16409.9 2197.76  10
   1  -9   6 32950.0 2754.60  22
  -1  -8   9-170.283 845.377   7
  -1  -8   8 8462.72 1211.83   7
  -1  -8   7 19854.2 1733.32   7
  -1  -8   7 12957.2 2392.29  22
   1  -8  -6 21971.6 3605.54  10
  -1  -8   6 24385.6 1987.79   7
  -1  -8   6 15835.0 2805.05  22
   1  -8  -5 21445.8 3867.02  10
  -1  -8   5 33465.8 2330.18   7
  -1  -8   4 4535.80 1275.13   7
   1  -8  -3 6461.04 3941.78  10
  -1  -8   3 33837.3 2269.09   7
   1  -8  -2 5678.21 1881.88  10
  -1  -8   2 3688.11 1269.85  10
   1  -8  -1 1907.50 1614.12  10
  -1  -8   1 1369.77 1240.16  10
   1  -8   0 33949.1 2776.48  10
  -1  -8   0 32700.6 2550.27  10
   1  -8   0 38386.5 2324.19  22
   1  -8   1 2599.32 2472.96  22
   1  -8   1 9438.54 4896.73   3
  -1  -8  -2 35593.6 2625.00  10
   1  -8   2 29983.3 2711.36  22
  -1  -8  -3 20962.8 2139.13  10
   1  -8   3 26821.6 2700.37  22
   1  -8   4 22559.5 2749.03  22
  -1  -8  -4 5377.55 1491.62  10
   1  -8   5 31769.0 3239.69  22
  -1  -8  -5 16159.8 1844.12  10
  -1  -8  -6 34882.9 2222.93  12
   1  -8   6 43447.9 3542.12  22
  -1  -8  -6 39438.7 2407.94  10
   1  -8   7 6801.97 2904.60  22
  -1  -8  -7 4231.27 1107.92  12
   1  -8   7 3239.05 997.514   7
  -1  -8  -8 3122.54 899.897  12
   1  -8   8 2734.66 836.808   7
  -1  -8  -9 27877.1 1380.79  12
   1  -8   9 24090.7 1252.47   7
   1  -8   9 29225.9 1986.03  22
  -1  -7  10 5862.10 916.812   7
  -1  -7   9 6431.00 1142.49   7
  -1  -7   8 17896.8 1784.26   7
  -1  -7   8 1078.89 2596.30  22
  -1  -7   7 15.5497 1121.37   7
   1  -7  -7 1974.61 2507.39  10
  -1  -7   6 44625.2 2855.88   7
  -1  -7   6 44471.7 3427.70  22
   1  -7  -6 40599.8 3788.29  10
  -1  -7   5 1808.98 1114.47   7
  -1  -7   4 555.734 984.269   7
   1  -7  -4 2644.41 1502.29  10
  -1  -7   3 68493.6 3171.04   7
   1  -7  -3 65973.1 3729.88  10
  -1  -7   2 32408.5 2359.12  10
   1  -7  -2 32365.6 2683.35  10
   1  -7  -1-5903.06 4908.05   3
   1  -7   0 11732.3 5068.17   3
   1  -7   1-8184.22 5115.13   3
  -1  -7  -2 113397. 4366.42  10
   1  -7   2 102876. 9883.86   3
   1  -7   3-118.692 2233.24  22
  -1  -7  -3 5815.81 1300.73  10
   1  -7   3-2781.88 4110.66   3
  -1  -7  -4 4674.68 1139.63  12
   1  -7   4 5247.59 2205.67  22
  -1  -7  -4 5853.64 1409.00  10
   1  -7   5 25937.9 5332.41   3
   1  -7   5 48212.8 3251.16  22
  -1  -7  -5 41391.1 2616.54  10
  -1  -7  -5 34639.5 2334.54  12
   1  -7   6 23041.5 3305.09  22
  -1  -7  -6 18180.4 1842.60  12
  -1  -7  -7 11639.7 1539.40  12
   1  -7   7 15923.2 3290.77  22
   1  -7   8 6272.58 3011.48  22
  -1  -7  -8 4554.75 1202.34  12
  -1  -7  -9 4058.04 1034.41  12
   1  -7   9 2940.48 938.121   7
  -1  -7 -10 7146.53 994.839  12
   1  -7  10 6364.84 909.151   7
  -1  -6  11 3669.84 765.304   7
  -1  -6  10 19379.8 1530.26   7
  -1  -6   9 867.718 1056.20   7
  -1  -6   8 4207.02 1241.34   7
   1  -6  -8 4392.18 1174.25  12
   1  -6  -7 17788.5 2635.82  10
  -1  -6   7 12771.4 3760.49   5
   1  -6  -7 13206.5 3538.92  16
  -1  -6   7 17425.6 1893.16   7
  -1  -6   7 9921.50 2709.16  22
  -1  -6   6 20009.6 2713.14  22
   1  -6  -6 20015.0 4351.61  16
  -1  -6   6 21763.4 2067.26   7
  -1  -6   6 18345.3 4546.77   5
   1  -6  -6 17197.3 2665.01  10
   1  -6  -5 4172.43 2617.06  16
  -1  -6   5 5721.42 1310.74   7
  -1  -6   5 801.617 2499.90   5
  -1  -6   4 85886.7 7630.63   5
   1  -6  -4 70677.8 6867.90  16
  -1  -6   3 3641.84 2493.03   5
  -1  -6   2 13773.1 2759.16   5
   1  -6  -2 18370.7 4259.87   3
  -1  -6   1 2222.97 1578.44   5
   1  -6  -1 3101.89 2833.91   3
   1  -6   0 133808. 10480.1   3
   1  -6   1 45239.3 6610.87   3
   1  -6   2 48202.8 6527.68   3
   1  -6   3 69093.4 7576.77   3
  -1  -6  -4 12042.0 3534.39  16
   1  -6   4 6163.04 3871.05   3
  -1  -6  -5 23306.9 1880.18  12
   1  -6   5 30528.3 2563.54  22
  -1  -6  -5 19189.2 4362.31  16
   1  -6   5 20293.9 4565.35   3
  -1  -6  -5 25488.6 2021.46  10
  -1  -6  -6 20121.6 4256.13  16
  -1  -6  -6 18972.7 1798.24  12
  -1  -6  -7 3882.36 1278.77  12
   1  -6   7 11131.3 2902.96  22
   1  -6   8 20945.3 3268.12  22
  -1  -6  -8 15015.2 1728.35  12
  -1  -6  -9 27409.7 2044.97  12
   1  -6   9 20834.5 3039.42  22
   1  -6  10-2784.82 2270.82  22
  -1  -6 -10 6958.71 1178.87  12
   1  -6  11 3508.60 779.533   7
   1  -5 -12 11783.8 966.969  13
  -1  -5  12 8492.66 805.172   7
  -1  -5  11 199.726 720.014   7
  -1  -5  10 2269.03 1075.14  23
  -1  -5  10 2422.10 1003.85   7
  -1  -5   9 24095.0 1937.56   7
  -1  -5   9 28134.9 1966.80  23
   1  -5  -9 24336.4 2019.25  12
   1  -5  -8 29907.0 4973.36  16
  -1  -5   8 17374.3 4454.96   5
   1  -5  -8 27913.6 2166.47  12
  -1  -5   8 28993.2 2107.76  23
  -1  -5   8 19857.5 2534.87  22
   1  -5  -7 2791.71 1256.19  12
   1  -5  -7 6.41954 2253.55  16
  -1  -5   7 833.416 2454.27   5
  -1  -5   7 1060.42 935.716  23
  -1  -5   7-1628.65 2245.47  22
   1  -5  -6 49397.0 6268.04  16
  -1  -5   6 37277.0 5845.31   5
   1  -5  -5 88225.7 7845.19  16
  -1  -5   5 95186.7 8423.26   5
  -1  -5   4 20518.8 4015.86   5
   1  -5  -4 15825.8 3322.35  16
  -1  -5   3 39468.2 4646.86   5
   1  -5  -3 39147.9 5041.35   3
   1  -5  -3 32138.7 4073.94  16
   1  -5  -2 20389.0 2999.59  16
  -1  -5   2 28114.7 3762.95   5
   1  -5  -2 20252.9 4270.28   3
  -1  -5   1 43719.6 4176.20   5
   1  -5  -1 41000.3 5729.93   3
  -1  -5   0 5148.16 1880.26   5
   1  -5   0 5391.66 3396.47   3
  -1  -5  -1 43732.1 4009.09   5
   1  -5   1 49051.0 6179.20   3
  -1  -5  -2 104501. 7513.54  16
  -1  -5  -2 110166. 6485.14   5
   1  -5   3 89868.4 7654.68   3
  -1  -5  -3 82778.4 7061.53  16
  -1  -5  -3 95972.9 6302.18   5
   1  -5   4 77246.4 6987.98   3
  -1  -5  -4 68066.3 6697.26  16
  -1  -5  -5 83530.6 7656.66  16
   1  -5   5 71040.4 6788.25   3
  -1  -5  -6 9994.21 3612.04  16
   1  -5   7 1187.20 817.342   8
  -1  -5  -7 1001.39 1032.54  12
  -1  -5  -7 660.473 2565.50  16
   1  -5   8 19782.8 2897.74  22
  -1  -5  -8 21503.9 1954.62  12
  -1  -5  -8 20461.0 1710.17   6
   1  -5   8 20813.7 1602.09   8
  -1  -5  -9 6949.41 1228.74   6
   1  -5   9 6263.61 1065.54   8
  -1  -5  -9 5765.11 1367.91  12
   1  -5   9 6386.67 1148.71  23
  -1  -5 -10 1423.19 953.120   6
   1  -5  10 1312.25 815.737  23
  -1  -5 -10 1553.66 1184.87  12
   1  -5  11 20740.0 1328.04  23
  -1  -5 -11 22978.0 1376.52   6
  -1  -5 -11 24140.1 1660.20  12
   1  -5  12 14849.5 1016.30   7
  -1  -5 -12 16048.2 943.801   6
   1  -4 -13 8057.48 801.748  13
  -1  -4  12 515.967 802.287  23
   1  -4 -12 743.961 751.372   6
   1  -4 -11 15707.6 1372.12   6
  -1  -4  11 16827.5 1546.86  23
  -1  -4  11 13179.3 1282.93   7
  -1  -4  10 1716.66 985.496  23
   1  -4 -10 1006.73 921.857   6
   1  -4  -9 4627.57 2696.11  16
  -1  -4   9 6807.21 3677.43   5
  -1  -4   9 8184.71 1397.65  23
   1  -4  -9 6461.98 1382.47  12
  -1  -4   9 5788.32 2772.90  17
   1  -4  -9 6600.99 1240.10   6
  -1  -4   8 15380.9 1556.87  23
  -1  -4   8 11259.3 1862.22  22
  -1  -4   8 8691.25 3832.87   5
   1  -4  -8 13738.4 1722.70  12
  -1  -4   8 15332.5 3909.04  17
   1  -4  -8 10547.5 3638.27  16
   1  -4  -8 13059.3 1398.04   6
  -1  -4   7 44840.5 6506.96   5
  -1  -4   7 57246.1 6530.03  17
   1  -4  -7 58662.7 6681.01  16
  -1  -4   6 16037.6 4366.83   5
   1  -4  -6 18350.1 4151.99  16
  -1  -4   6 22781.2 4586.75  17
   1  -4  -5 8017.79 2965.02  16
  -1  -4   5 12802.0 3939.31  17
  -1  -4   5 6923.72 3322.68   5
  -1  -4   4 484141. 17695.3   5
   1  -4  -4 419299. 16285.0  16
  -1  -4   3 43102.1 4540.82   5
   1  -4  -3 43443.4 4411.89  16
   1  -4  -3 44043.1 4700.56   3
  -1  -4   2 37248.7 3841.80   5
   1  -4  -2 34226.3 4751.06   3
   1  -4  -2 31501.7 3455.80  16
  -1  -4   2 46817.4 5250.23   3
  -1  -4   1 131591. 6700.90   5
   1  -4  -1 134879. 8519.12   3
  -1  -4   1 135791. 6972.19  14
   1  -4  -1 125196. 5988.91  16
   1  -4   0 64173.8 6047.61   3
  -1  -4   0 57421.2 4111.69   5
  -1  -4   0 52528.5 4111.63  16
  -1  -4   0 66479.5 6083.55   3
  -1  -4  -1 64751.1 4378.04   5
  -1  -4  -1 61339.5 4854.25  16
   1  -4   1 74081.5 6276.73   3
  -1  -4  -2 6454.99 1824.65   5
   1  -4   2 5321.74 2829.01   3
  -1  -4  -2 5811.75 2433.03  16
   1  -4   3 192371. 9911.25   3
  -1  -4  -3 168726. 9405.58  16
  -1  -4  -3 187031. 8536.15   5
   1  -4   4 14271.9 3139.16   3
  -1  -4  -4 13088.3 3155.40  16
  -1  -4  -5 8874.99 3159.28  16
   1  -4   5 7569.29 2825.60   3
  -1  -4  -6 25157.1 4592.46  16
  -1  -4  -7 60140.1 6714.81  16
  -1  -4  -8 31286.1 2255.42  12
   1  -4   8 36174.5 2165.97  23
   1  -4   8 37226.4 2800.07  22
  -1  -4  -8 35112.7 5413.68  16
   1  -4   8 35212.2 2091.53   8
  -1  -4  -9 23050.1 1867.00   6
   1  -4   9 26679.6 1838.58  23
   1  -4   9 25696.1 1791.16   8
  -1  -4  -9 27746.4 2181.68  12
   1  -4  10 6773.40 1168.84  23
  -1  -4 -10 5393.60 1219.34   6
   1  -4  10 6749.94 1090.77   8
  -1  -4 -10 5887.09 1383.83  12
  -1  -4 -11 5536.79 1092.97   6
   1  -4  11 4943.43 1013.50  23
  -1  -4 -11 5667.57 1196.64  12
   1  -4  12 5193.38 800.539  23
  -1  -4 -12 4146.94 843.953   6
   1  -3 -13 16249.8 1143.35   6
  -1  -3  13 14870.9 1120.35  23
  -1  -3  12 2932.80 940.887  23
   1  -3 -12 2436.36 957.467   6
   1  -3 -11 18167.8 1571.64   6
  -1  -3  11 17996.7 1613.58  23
   1  -3 -10 43107.4 2329.78   6
  -1  -3  10 46376.4 2429.96  23
  -1  -3   9 20783.9 4406.80  17
  -1  -3   9 19498.6 1677.27  23
  -1  -3   9 15840.0 4384.55   5
   1  -3  -9 13227.9 3774.33  16
   1  -3  -9 17075.6 1824.64  12
   1  -3  -9 16470.0 1602.69   6
  -1  -3   8 21609.8 4624.25   5
  -1  -3   8 28778.8 4894.45  17
   1  -3  -8 28425.7 4823.40  16
  -1  -3   7 18601.5 4086.99  17
  -1  -3   7 17305.4 4437.61   5
   1  -3  -7 21700.0 4188.34  16
  -1  -3   6 28946.4 5154.66   5
  -1  -3   6 32594.4 4770.15  17
   1  -3  -6 33311.7 4803.49  16
   1  -3  -5 65637.5 6028.19  16
  -1  -3   5 68903.8 6049.44  17
  -1  -3   5 61203.6 6642.16   5
  -1  -3   4 46667.5 4814.00  17
   1  -3  -4 41557.4 4612.05  16
  -1  -3   4 47708.8 5041.42   5
   1  -3  -3-717.623 1737.41   3
   1  -3  -3 623.935 1771.08  16
  -1  -3   3 542.040 1952.81   5
  -1  -3   3 1548.23 2262.95  17
   1  -3  -2 154807. 7012.41  16
  -1  -3   2 167977. 7461.18   5
   1  -3  -2 163610. 8241.86   3
  -1  -3   1 840110. 20696.4   5
   1  -3  -1 784533. 19737.7  16
  -1  -3   1 779789. 22058.9   3
   1  -3  -1 802003. 22737.7   3
  -1  -3   0 147117. 5947.28   1
   1  -3   0 168880. 7823.38   3
  -1  -3   0 165265. 7353.31  14
  -1  -3   0 133592. 5179.77   4
  -1  -3   0 144684. 5573.04   5
   1  -3   1 76710.9 5580.68   3
  -1  -3  -1 62264.7 4330.44  16
  -1  -3  -1 61838.7 5240.87  14
  -1  -3  -1 61212.1 3938.59   5
  -1  -3  -1 73287.8 4510.97   1
   1  -3   2 39682.4 4127.09   3
  -1  -3  -2 31548.0 3030.09   5
  -1  -3  -2 30156.3 3487.39  16
  -1  -3  -3 4376.08 1751.38   5
   1  -3   3 6167.90 2342.62   3
  -1  -3  -3 5509.58 2418.00  16
   1  -3   4 228497. 9853.22   3
  -1  -3  -4 214367. 10383.0  16
  -1  -3  -5 83202.7 6730.03  16
   1  -3   5 74102.0 6213.76   2
  -1  -3  -6 48318.7 5671.10  16
   1  -3   6 45756.1 5514.48   2
  -1  -3  -7 12001.3 3569.11  16
   1  -3   8 84575.3 3317.14   8
  -1  -3  -8 88304.7 7932.87  16
  -1  -3  -9 14585.3 1618.01   6
   1  -3   9 15762.4 1472.51  23
  -1  -3  -9 16295.3 1752.69  12
  -1  -3  -9 13728.2 1561.99  20
   1  -3   9 16669.0 1489.52   8
  -1  -3  -9 18627.0 4120.44  16
  -1  -3 -10 2510.41 1163.44  12
  -1  -3 -10 1970.68 1092.48   6
   1  -3  10 1941.69 916.065   8
   1  -3  10 2592.65 996.290  23
  -1  -3 -11 41153.5 2180.12   6
   1  -3  11 40961.4 2113.69  23
  -1  -3 -11 40830.8 2350.77  12
   1  -3  12 1896.14 852.403  23
  -1  -3 -12 1801.91 932.351   6
   1  -3  13 1723.73 637.144  23
  -1  -3 -13 1456.98 680.207   6
   1  -2 -13 16713.4 1241.34   6
  -1  -2  13 16653.0 1134.04  23
  -1  -2  12 9698.48 1134.02  23
   1  -2 -12 7981.52 1263.81   6
  -1  -2  11 6634.55 1174.71  23
   1  -2 -11 5929.43 1250.25   6
  -1  -2  10 61493.9 2810.62  23
   1  -2 -10 63440.7 2836.84   6
   1  -2 -10 63722.3 7052.41  16
  -1  -2  10 68949.8 6649.29  17
  -1  -2   9 13353.9 1458.45  23
  -1  -2   9 17115.1 3765.93  17
  -1  -2   9 14007.1 4058.20   5
   1  -2  -9 14708.8 3739.38  16
   1  -2  -9 13642.2 1511.78   6
  -1  -2   8 16715.1 4524.99   5
  -1  -2   8 19287.2 3850.35  17
   1  -2  -8 22284.9 4518.76  16
   1  -2  -7 136750. 9189.62  16
  -1  -2   7 122234. 8519.81  17
  -1  -2   7 116920. 9331.38   5
  -1  -2   6 114822. 7886.19  17
  -1  -2   6 118319. 8955.98   5
   1  -2  -5 35207.9 3445.85  18
   1  -2  -5 33212.6 4197.56  16
  -1  -2   5 30885.4 4563.05   5
  -1  -2   5 31328.7 4129.29  17
  -1  -2   4 150199. 8447.93   5
  -1  -2   4 160403. 7852.98  17
   1  -2  -4 147543. 7731.58  16
   1  -2  -4 151171. 6414.03  18
   1  -2  -3 31388.1 3312.48  16
   1  -2  -3 34216.1 2580.10  18
  -1  -2   3 35115.4 3495.24  17
  -1  -2   3 35803.6 3705.27   5
  -1  -2   2 15940.0 1697.25  14
  -1  -2   2 11659.8 2051.54   5
   1  -2  -2 17014.0 2232.78  16
  -1  -2   2 13731.7 2230.83  17
   1  -2  -2 13452.8 2349.74   3
  -1  -2   1 817744. 13489.9   5
   1  -2  -1 799867. 15097.1   3
  -1  -2   1 806368. 13529.0   1
  -1  -2   0 849469. 19509.6   5
  -1  -2   0 847150. 19839.2   1
  -1  -2  -1 161078. 6286.84   1
  -1  -2  -1 171843. 6355.30   4
  -1  -2  -1 167668. 6227.14   5
  -1  -2  -2 87291.6 4333.32   5
  -1  -2  -2 92592.9 5926.15  14
  -1  -2  -2 101070. 4861.47   1
   1  -2   2 94500.1 5134.51   3
  -1  -2  -2 87792.0 4704.81   4
   1  -2   3 15994.9 2885.74   2
   1  -2   3 15419.5 2541.45   3
  -1  -2  -3 13709.6 2532.07  16
  -1  -2  -3 13955.2 2481.93   1
  -1  -2  -3 14525.8 2434.12   5
   1  -2   4 36401.1 4185.20   2
  -1  -2  -4 43857.8 4341.87  16
   1  -2   4 43615.5 3661.95   3
   1  -2   5 93757.2 6682.99   2
  -1  -2  -5 89490.8 6588.04  16
   1  -2   6 24642.1 4100.69   2
  -1  -2  -6 23579.9 3902.76  16
   1  -2   7 38005.5 4964.07   2
  -1  -2  -7 34517.8 4868.73  16
   1  -2   8 13179.6 3735.46   2
  -1  -2  -8 15694.9 4163.56  16
  -1  -2  -9 29390.5 2035.10   6
  -1  -2  -9 33859.1 2257.11  12
   1  -2   9 29814.6 1936.34  23
   1  -2   9 29618.1 1949.15   8
   1  -2   9 38621.5 5438.83   2
  -1  -2  -9 28251.3 4864.26  16
  -1  -2  -9 30702.4 2140.66  20
  -1  -2  -9 30392.0 2368.82  21
  -1  -2 -10 11915.0 1538.32  12
   1  -2  10 13609.7 1393.06   8
  -1  -2 -10 12758.9 1529.68  20
  -1  -2 -10 11914.1 1495.03   6
   1  -2  10 12012.7 1354.69  23
   1  -2  11 18667.7 1552.51   8
  -1  -2 -11 17839.0 1619.37   6
   1  -2  11 17223.8 1558.51  23
  -1  -2 -12 12644.1 1309.93   6
   1  -2  12 13172.5 1262.62  23
  -1  -2 -13 27913.6 1406.60   6
   1  -2  13 28154.6 1440.27  23
  -1  -1  14 5651.41 729.529  20
  -1  -1  13 7333.42 847.569  23
   1  -1 -13 9378.32 1116.86   6
  -1  -1  12 339.405 801.037  23
   1  -1 -12 1080.37 1027.82   6
  -1  -1  11 884.567 848.252  23
   1  -1 -11 140.737 1005.15   6
   1  -1 -10 28244.8 1965.68   6
  -1  -1  10 27990.8 4415.56  17
  -1  -1  10 28449.2 1940.62  23
  -1  -1  10 23331.5 5034.93   5
  -1  -1   9 41197.3 5394.52  17
   1  -1  -8 10890.3 3277.68  16
   1  -1  -8 16643.9 3407.07  18
  -1  -1   8 15351.7 3658.33  17
   1  -1  -7 6631.01 2279.79  18
   1  -1  -7 6609.29 2637.27  16
  -1  -1   7 4252.20 2763.89  17
  -1  -1   6 100086. 7106.67  17
  -1  -1   6 89607.0 6661.67   2
   1  -1  -6 86235.8 6175.21  18
   1  -1  -6 99257.0 6911.67  16
   1  -1  -5 89618.4 6040.87  16
   1  -1  -5 84144.8 5474.04  18
  -1  -1   5 74515.9 5779.86   2
  -1  -1   5 79535.5 6104.79  17
   1  -1  -4 109452. 4421.79   1
   1  -1  -4 120106. 5842.29  18
  -1  -1   4 107190. 6360.92  17
   1  -1  -4 111846. 6145.96  16
  -1  -1   3 21666.1 2828.81  17
   1  -1  -3 18625.0 2190.80  18
   1  -1  -3 17879.3 2370.52  16
   1  -1  -3 16009.0 1116.45   1
  -1  -1   3 17784.0 2724.54   5
  -1  -1   2 380236. 10800.6   5
  -1  -1   1 131477. 4764.67   1
  -1  -1   0 48794.3 2710.53   1
  -1  -1  -1 793635. 18148.1   1
  -1  -1  -2 567516. 14838.8   1
   1  -1   3 50690.2 3987.11   2
   1  -1   3 42727.1 2962.74   3
  -1  -1  -3 51572.9 3833.58   4
  -1  -1  -3 56375.0 4325.14   1
   1  -1   4 98065.6 5904.37   2
  -1  -1  -4 95636.0 5745.34  16
  -1  -1  -4 84573.6 4750.68  18
   1  -1   4 82302.7 4584.42  17
  -1  -1  -5 384649. 12738.8  18
  -1  -1  -5 398065. 14079.5  16
   1  -1   5 418035. 14191.2   2
  -1  -1  -6 8439.71 2216.85  18
   1  -1   6 9047.24 3064.43   2
  -1  -1  -6 11596.1 2742.36  16
   1  -1   7 34673.7 4766.52   2
  -1  -1  -7 29142.1 4482.74  16
  -1  -1  -8 167265. 10082.0  16
   1  -1   8 156582. 9899.14   2
  -1  -1  -9 2869.61 1805.94  21
   1  -1   9 2072.00 2992.69   2
  -1  -1  -9 2931.13 1078.02  12
  -1  -1  -9 2735.61 1121.58   6
  -1  -1  -9 2392.27 1047.37  20
   1  -1   9 2019.49 882.291   8
   1  -1   9 1789.16 960.481  23
  -1  -1 -10 21115.7 2184.53  21
  -1  -1 -10 22111.4 1782.65   6
  -1  -1 -10 22596.2 1914.30  20
   1  -1  10 22152.0 1687.41   8
   1  -1  10 23110.8 1736.47  23
   1  -1  10 21159.0 4466.61   2
  -1  -1 -10 22905.4 1868.79  12
   1  -1  11 3147.60 915.332   8
   1  -1  11 2761.22 1000.03  23
  -1  -1 -11 2751.48 1082.10   6
   1  -1  12 1519.43 873.483  23
  -1  -1 -12 1132.95 967.386   6
   1  -1  13 2287.72 810.023  23
  -1  -1 -13 2560.57 771.075   6
  -1   0  14 12690.0 963.521  20
   1   0 -13 108.456 766.872   6
   1   0 -12 707.338 958.559   6
  -1   0  11 4757.86 1022.79  23
   1   0 -11 5341.31 1204.14   6
   1   0 -10 242670. 13076.4  18
  -1   0  10 209701. 5847.40  23
   1   0 -10 220705. 6058.38   6
  -1   0  10 241141. 12254.0  17
  -1   0   9 24643.4 4426.34  17
  -1   0   9 21205.9 4220.58   2
   1   0  -9 26592.8 4575.99  18
   1   0  -8 43861.4 5475.05  18
  -1   0   8 44490.5 5370.51   2
  -1   0   8 45137.8 5422.11  17
   1   0  -7 333727. 13263.9  16
  -1   0   7 324633. 13564.6  17
   1   0  -7 296601. 13352.8  18
  -1   0   7 320783. 13026.8   2
   1   0  -6 521.760 1813.76  18
  -1   0   6 1410.21 2746.50  17
  -1   0   6-31.1033 2213.65   2
   1   0  -6 1022.09 1915.18  16
  -1   0   5 212.243 2267.72  17
   1   0  -5 1685.77 1787.29  16
  -1   0   5 1369.51 2128.45   2
   1   0  -5 1361.43 2050.76  18
  -1   0   4 8607.83 2671.35  17
   1   0  -4 8651.53 2048.64  16
  -1   0   4 4796.21 2296.78   2
  -1   0   4 8761.20 1426.51  14
   1   0  -4 7404.46 2123.22  18
  -1   0   3 30858.9 3339.53  17
   1   0  -3 33210.6 2809.29  16
  -1   0   3 27401.3 2140.95  14
   1   0  -3 28177.0 2036.10   1
   1   0  -3 33000.2 2939.51  18
   1   0  -2 221798. 5930.58   1
  -1   0   1 650160. 13797.0   1
   1   0  -1 651916. 13807.9   1
   1   0   0 171.497 757.137   1
  -1   0   0 219.425 697.497   1
  -1   0  -1 40225.4 2639.45   1
  -1   0  -2 15229.5 1843.81   4
  -1   0  -2 19257.1 2504.77   1
   1   0   3 33232.9 3192.67   2
  -1   0  -3 32655.6 2886.83   4
  -1   0  -3 33778.9 3768.23   1
  -1   0  -4 349.547 1359.07  18
   1   0   4 379.002 2031.05   2
   1   0   4 967.206 1666.59  17
  -1   0  -4 346.016 1581.82  16
  -1   0  -5 31711.7 3531.37  18
   1   0   5 28539.3 3787.95   2
  -1   0  -5 29454.5 3495.20  16
   1   0   5 28040.3 3386.26  17
   1   0   6 18233.7 3382.26   2
  -1   0  -6 16771.7 3092.13  18
   1   0   6 20326.1 3316.11  17
  -1   0  -6 24294.1 3445.43  16
   1   0   7 18134.6 3473.45  17
   1   0   7 18032.7 3782.64   2
  -1   0  -7 15470.1 3082.96  18
  -1   0  -8 41010.7 5038.20  18
   1   0   8 39005.7 5136.71   2
  -1   0  -9 40472.6 2972.95  21
   1   0   9 40995.6 2152.96   8
   1   0   9 42051.3 2298.16  23
  -1   0  -9 41773.0 2448.45  20
  -1   0  -9 41421.6 2314.03   6
   1   0   9 43922.9 5554.91   2
  -1   0 -10 103060. 4307.20  21
  -1   0 -10 115644. 4222.99  20
   1   0  10 109372. 8400.73   2
   1   0  10 100418. 3788.70  23
  -1   0 -10 110915. 3867.50   6
   1   0  10 111581. 3774.17   8
  -1   0 -11 12925.3 1397.19   6
  -1   0 -11 11157.0 1922.21  21
   1   0  11 12521.3 1370.70  23
  -1   0 -12 2272.85 909.837   6
   1   0  12 2215.12 942.662  23
  -1   0 -13 5922.69 806.085   6
   1   0  13 6704.50 912.050  23
  -1   1  14 5606.14 726.252  20
   1   1 -12 797.166 897.685   6
   1   1 -12 1032.45 744.390  19
   1   1 -11 974.881 965.909   6
   1   1 -11 1525.54 871.421  19
   1   1 -10 29099.3 2264.86  21
   1   1 -10 28282.9 5029.86  18
  -1   1  10 30240.0 4553.77  17
   1   1 -10 28190.1 1900.72   6
   1   1  -9 37445.5 5443.49  18
  -1   1   9 34461.4 5053.50  17
  -1   1   8 18415.6 4294.61  17
   1   1  -8 21000.0 4211.64  18
  -1   1   8 16998.8 3910.83   2
  -1   1   7 7500.06 3400.04  17
   1   1  -7 6966.67 2921.61  18
  -1   1   7 6791.10 2771.33   2
  -1   1   6 118332. 6819.71   2
   1   1  -6 105203. 7413.33  18
  -1   1   6 117824. 7451.31  17
   1   1  -5 77114.4 5807.34  18
  -1   1   5 82874.6 6041.84  17
  -1   1   5 82741.3 5264.95   2
   1   1  -5 85171.8 4997.56  16
  -1   1   4 124933. 6627.76  17
  -1   1   4 108872. 5531.03   2
   1   1  -4 109204. 5782.49  15
  -1   1   4 131888. 6091.38  14
   1   1  -4 116276. 6432.99  18
   1   1  -4 131074. 5638.50  16
   1   1  -3 21508.0 2267.20   1
  -1   1   3 25688.7 3259.59  17
   1   1  -3 23344.2 2653.73  18
   1   1  -3 17255.8 2545.26  15
  -1   1   3 22222.4 2375.92  14
   1   1  -2 378126. 10498.1  18
  -1   1   1 87562.5 2296.48   1
   1   1  -1 133831. 4423.50   1
  -1   1  -3 46920.2 3002.67   4
   1   1   3 42910.0 3403.06   2
   1   1   4 88652.7 5071.81  17
  -1   1  -4 98616.8 4906.30  16
  -1   1  -4 99451.6 5749.16  18
   1   1   4 84727.5 5411.86   2
   1   1   5 356502. 12834.2   2
  -1   1  -5 388596. 13714.3  18
   1   1   5 380994. 12673.5  17
  -1   1  -6 10428.9 3016.94  18
   1   1   6 9553.96 2849.37  17
   1   1   6 9443.95 3191.39   2
   1   1   7 29023.2 4267.16  17
  -1   1  -7 26040.7 3970.76  18
   1   1   7 35166.4 4760.07   2
   1   1   8 165852. 9504.67  17
   1   1   8 161426. 9717.17   2
  -1   1  -8 150880. 9761.03  18
  -1   1  -9 3829.85 1085.64  20
   1   1   9 2835.23 977.676  23
   1   1   9 3338.88 2916.15   2
  -1   1  -9 5617.71 2272.55  21
  -1   1  -9 1175.64 2062.72  18
   1   1  10 22552.9 1713.13  23
  -1   1 -10 17261.0 4021.32  18
   1   1  10 19379.5 4308.05   2
  -1   1 -10 16995.3 2697.93  21
  -1   1 -11 11141.3 2062.47  21
   1   1  11 4990.60 1083.23  23
  -1   1 -12-879.914 1522.19  21
   1   1  12 594.801 800.060  23
   1   1  13 2386.51 747.385  23
   1   2 -13 15012.7 1123.58  19
   1   2 -12 10764.0 1212.11  19
   1   2 -11 2801.72 1549.93  21
   1   2 -10 71572.5 3275.36  21
  -1   2  10 76922.9 6954.58  17
   1   2 -10 73052.4 7450.65  18
   1   2  -9 15394.0 1801.76  21
   1   2  -9 20914.9 4638.23  18
  -1   2   9 17059.4 4300.64  17
  -1   2   8 18885.0 4446.36  17
   1   2  -8 19334.4 4440.13  18
  -1   2   7 119546. 8322.65  17
   1   2  -7 129366. 9127.75  18
   1   2  -6 139894. 8862.63  18
  -1   2   6 138070. 8329.55  17
   1   2  -5 34496.8 3998.66  15
   1   2  -5 37978.8 4516.81  18
  -1   2   5 38565.2 4386.83  17
   1   2  -4 146383. 7720.86  15
   1   2  -4 160197. 7945.20  18
  -1   2   4 150133. 7566.35  17
   1   2  -3 37440.9 3641.38  15
   1   2  -3 39493.8 3431.21   1
   1   2  -3 42183.1 3652.04  18
  -1   2   3 35188.9 3598.78  17
  -1   2   3 34361.7 3727.96  14
   1   2  -2 14644.1 2068.12   1
  -1   2   2 14936.5 2475.27  17
   1   2  -2 14918.3 2506.49  15
  -1   2   2 11447.4 2354.52  14
   1   2  -2 13731.8 2016.74  18
   1   2  -1 812215. 17918.2   1
  -1   2   1 696393. 14613.6   1
   1   2   0 847440. 19909.2  15
   1   2   1 169299. 6651.85   1
   1   2   1 174886. 6186.45  15
   1   2   2 85555.3 4869.42   1
   1   2   3 13063.7 2379.86   2
   1   2   3 9251.10 2104.29   1
  -1   2  -4 42792.4 4241.30  18
   1   2   4 44343.2 4082.30   2
  -1   2  -5 99451.0 6850.87  18
   1   2   5 90369.1 6201.16   2
   1   2   5 97401.6 6258.88  17
   1   2   6 16932.9 3386.25  17
  -1   2  -6 21257.8 3965.52  18
   1   2   6 23628.4 3917.37   2
   1   2   7 30109.4 4701.67   2
   1   2   7 34795.3 4631.69  17
  -1   2  -7 29194.4 4600.53  18
   1   2   8 18970.5 4581.76  17
  -1   2  -8 13615.5 3626.25  18
   1   2   8 14887.1 3797.90   2
  -1   2  -9 34539.2 2848.60  21
   1   2   9 34249.3 5550.81  17
   1   2   9 34347.2 2107.67  23
  -1   2  -9 36481.8 2216.98  20
  -1   2  -9 37345.7 5464.83  18
   1   2   9 33188.2 5089.18   2
   1   2  10 9961.84 1321.87  23
  -1   2 -10 12038.5 2771.23  21
  -1   2 -11 9587.02 2787.65  21
   1   2  11 17444.8 1534.75  23
  -1   2 -12 12131.5 1819.61  21
   1   2  12 10502.7 1130.53  23
   1   3 -13 16623.9 1169.29  19
   1   3 -12 2705.13 956.494  19
   1   3 -11 18415.4 1764.38  21
   1   3 -11 20041.3 1671.98  19
   1   3  -9 16549.1 4077.58  18
  -1   3   9 13980.1 4531.37  17
   1   3  -8 33973.3 5365.19  18
  -1   3   8 29192.7 5220.99  17
   1   3  -7 21375.4 4392.95  18
  -1   3   7 23796.8 4385.29  17
   1   3  -6 42898.8 5301.20  18
  -1   3   6 40888.9 4818.80  17
   1   3  -6 37116.8 4937.89  15
   1   3  -5 62164.1 5740.23  18
  -1   3   5 61328.7 5368.36  17
   1   3  -5 61647.6 5952.72  15
   1   3  -4 42936.3 4452.86  18
  -1   3   4 39139.2 4238.22  17
   1   3  -4 47827.0 4847.51  15
  -1   3   3 634.998 1858.00  17
   1   3  -3 232.430 2012.84  15
   1   3  -3-189.644 1563.86  18
   1   3  -2 180785. 8468.44  15
   1   3  -2 189641. 7314.29  18
  -1   3   1 888004. 18479.4   1
   1   3  -1 814083. 19244.1  18
   1   3  -1 849253. 22048.5  15
   1   3  -1 849756. 21416.3   1
   1   3   0 140272. 6521.29  15
  -1   3   0 138765. 5331.96   1
   1   3   0 149670. 6698.06   1
   1   3   1 83661.1 5105.56   1
   1   3   1 82015.7 4555.77  15
   1   3   2 32225.9 2763.49  15
  -1   3  -3 4905.60 2164.84  18
   1   3   3 6010.75 2319.83   2
  -1   3  -4 225566. 10517.5  18
   1   3   4 225465. 9639.41   2
   1   3   5 95237.6 6670.35   2
   1   3   5 94356.3 6696.60  17
  -1   3  -5 91380.2 7058.41  18
   1   3   6 37523.4 5171.00   2
  -1   3  -6 43806.1 5419.85  18
   1   3   6 49167.4 5475.53  17
  -1   3  -7 6447.57 2943.65  18
   1   3   7 4922.22 2997.07  17
   1   3   7 8280.64 3754.42   2
  -1   3  -8 81028.3 7739.38  18
   1   3   8 94590.6 8146.10  17
   1   3   8 83136.0 7534.22   2
   1   3   9 17716.3 4877.47  17
   1   3   9 17700.1 4450.18   2
  -1   3  -9 16358.1 4349.23  18
  -1   3  -9 17528.2 2506.66  21
   1   3   9 17231.4 1572.14  23
  -1   3 -10 3608.79 2538.02  21
   1   3  10 1913.92 964.247  23
  -1   3 -11 36630.2 3068.10  21
  -1   3 -12 2461.82 1457.49  21
   1   4 -13 7989.54 811.956  19
   1   4 -12 302.899 779.655  19
   1   4 -11 17922.9 1602.99  19
   1   4  -9 7741.60 3604.02  18
  -1   4   9 9350.20 3891.33  17
   1   4  -8 10407.1 3916.61  18
  -1   4   8 12995.3 3909.81  17
  -1   4   7 63951.3 6528.05  17
   1   4  -7 67157.2 7230.87  18
   1   4  -7 68472.8 6926.50  15
   1   4  -6 19772.8 4285.74  15
   1   4  -6 19489.3 4082.75  18
  -1   4   6 16350.1 3786.96  17
   1   4  -5 10203.5 3101.19  18
  -1   4   5 8697.36 2841.02  17
   1   4  -5 13151.2 3621.09  15
   1   4  -4 439593. 15671.4  18
  -1   4   4 416055. 15048.9  17
   1   4  -4 460417. 17323.5  15
  -1   4   3 31586.4 3852.57  17
   1   4  -3 42189.5 3943.54  18
   1   4  -3 37995.7 4777.54  15
   1   4  -2 33838.1 4238.28  15
   1   4  -1 118057. 7139.46  15
   1   4   0 70337.4 5094.12  15
   1   4   1 72772.8 4814.06  15
  -1   4  -2 6750.50 2321.84  18
   1   4   3 199359. 9154.30   2
  -1   4  -3 186148. 9574.19  18
  -1   4  -4 16131.0 3641.84  18
   1   4   4 12655.9 3239.99   2
  -1   4  -5 9750.65 3242.90  18
   1   4   5 13261.8 3532.65   2
   1   4   6 24917.7 4740.72   2
  -1   4  -6 30479.3 4856.31  18
   1   4   6 32921.3 4970.11  17
   1   4   7 70585.4 6991.65   2
  -1   4  -7 66917.6 7129.17  18
   1   4   7 70109.6 7024.36  17
  -1   4  -8 34091.9 5172.21  18
   1   4   8 33603.8 5557.13   2
   1   4   8 37409.9 6044.75  17
  -1   4  -9 21955.0 2616.78  21
  -1   4 -10 11117.8 2517.16  21
  -1   4 -11 2830.63 2243.96  21
  -1   4 -12 4466.55 1276.99  21
   1   5 -12 11548.3 1055.46  19
   1   5 -11 19.6430 823.834  19
   1   5 -10 2441.94 1068.83  19
   1   5  -9 28278.2 1973.30  19
   1   5  -8 40940.0 6161.52  18
  -1   5   8 31339.2 5442.28  17
   1   5  -7 1246.97 2650.13  18
  -1   5   7 1352.15 2967.97  17
   1   5  -7-1382.50 2875.68  15
   1   5  -6 52645.7 6221.25  18
  -1   5   6 46768.1 5756.53  17
   1   5  -6 48350.5 6429.42  15
  -1   5   5 99817.0 7736.82  17
   1   5  -5 119203. 9206.95  15
   1   5  -5 99250.6 7801.99  18
  -1   5   4 20411.6 3675.55  17
   1   5  -4 22520.8 4512.33  15
   1   5  -3 51399.8 6080.03  15
   1   5  -2 22309.1 3986.18  15
   1   5  -1 41737.3 4836.37  15
   1   5   0 10283.3 2652.06  15
   1   5   1 38544.5 4066.83  15
  -1   5  -3 88174.1 6978.76  18
   1   5   3 96264.6 6794.63   2
  -1   5  -4 72532.9 6692.66  18
   1   5   4 86805.9 6943.01   2
   1   5   5 79561.5 7046.45   2
  -1   5  -5 69711.4 6792.07  18
   1   5   6 9954.64 3853.31   2
  -1   5  -6 9993.03 3593.85  18
   1   5   6 15721.5 4162.84  17
  -1   5  -7-1853.08 2818.74  18
   1   5   7 1248.05 2161.93  17
   1   5   7 3305.02 3352.80   2
  -1   5  -9 8022.19 2197.33  21
  -1   5 -10 4017.32 2066.12  21
  -1   5 -11 22436.5 1986.74  21
  -1   5 -12 14769.2 1131.07  21
  -1   5 -12 15851.8 1020.38  19
   1   6 -11 4987.89 854.461  19
   1   6 -10 17554.5 1411.76  19
   1   6  -9 1077.91 921.223  19
   1   6  -8 3991.41 1051.72  19
   1   6  -7 20117.0 4742.94  15
  -1   6   7 18215.8 4361.15  17
  -1   6   6 26672.3 5015.10  17
   1   6  -6 21383.2 5035.44  15
  -1   6   5 2591.81 2621.33  17
   1   6  -5 5349.58 3635.69  15
  -1   6   4 90215.0 7334.35  17
   1   6  -4 84074.6 8192.08  15
  -1   6   3 3045.59 2315.32  17
   1   6  -3 2837.93 3048.76  15
   1   6  -2 13885.0 3810.67  15
   1   6  -1 9208.07 3127.94  15
   1   6   0 168151. 9792.80  15
   1   6   3 70334.5 6389.43   2
   1   6   4 14598.2 3728.50   2
   1   6   5 24126.6 5038.79   2
   1   6   6 22581.9 5107.49  17
  -1   6  -8 14453.6 1978.65  21
  -1   6  -9 27470.1 2283.04  21
  -1   6 -10 9146.86 1599.08  21
  -1   6 -11 3522.46 730.424  19
   1   7  -5 351.930 2687.09  15
   1   7  -4-548.219 2907.36  15
   1   7  -3 63221.6 7239.40  15
   1   7  -2 28740.3 5091.55  15
   1   7  -1 6184.74 2960.37  15
   1   7   0 18207.0 4183.30  15
   1   7   2 100003. 7930.98   2
   1   7   3 4794.00 3339.99   2
   1   7   5 30618.6 5147.10  17
   1   8  -1 5790.22 3361.84  15
  -2 -10   2 24234.1 1588.23  10
  -2 -10   1 16029.3 1553.19  10
  -2 -10   0 3782.17 1272.85  10
   2 -10   0 20941.1 1948.91  22
   2 -10   1 27031.7 2033.41  22
  -2 -10  -1 2748.28 1298.78  10
   2 -10   2 44191.3 2426.38  22
  -2 -10  -2 26596.3 2034.61  10
   2 -10   3 5188.62 2051.04  22
  -2 -10  -3 2169.87 1124.71  10
  -2  -9   7 9681.97 990.646   7
  -2  -9   6 9565.92 1186.89   7
   2  -9  -5 22688.6 3575.83  10
  -2  -9   5 3116.71 1079.17   7
   2  -9  -4 62164.3 4638.99  10
  -2  -9   4 30328.4 1974.40   7
  -2  -9   3-513.835 984.242  10
  -2  -9   3 1268.64 1031.92   7
   2  -9  -2 7743.08 1354.76  22
  -2  -9   2 5969.81 1317.06  10
  -2  -9   2 6530.54 1221.68   7
   2  -9  -1 20153.2 3736.53  10
  -2  -9   1 3784.94 1393.61  10
  -2  -9   0 7834.64 1646.48  10
   2  -9   0-2289.79 2347.33  22
  -2  -9  -1 16839.7 2025.55  10
   2  -9   1 5219.63 2335.56  22
   2  -9   2 5948.76 2253.63  22
  -2  -9  -2-68.8705 1420.39  10
  -2  -9  -3 5751.79 1454.52  10
   2  -9   3 23683.8 2575.69  22
  -2  -9  -4 15868.3 1697.59  10
   2  -9   4 47866.3 2769.03  22
  -2  -9  -5 7045.97 1103.47  12
  -2  -9  -5 9556.32 1245.50  10
   2  -9   5 11896.9 2492.50  22
  -2  -9  -6 7568.81 1020.01  12
   2  -9   6 10642.5 2121.86  22
  -2  -8   9 4105.90 739.241   7
  -2  -8   8 14547.1 1309.82   7
  -2  -8   7 4306.96 1246.56   7
   2  -8  -6 9356.80 3695.11  10
  -2  -8   6-604.987 1190.53   7
   2  -8  -5 51839.6 5173.81  10
  -2  -8   5 42285.3 2590.82   7
   2  -8  -4 13588.8 1553.01  22
   2  -8  -4 17324.9 4536.11  10
  -2  -8   4 14825.4 1774.16   7
   2  -8  -3 33741.8 2180.69  22
  -2  -8   3 32389.2 2264.02  10
  -2  -8   3 29942.9 2170.16   7
   2  -8  -2-280.550 4013.67  10
  -2  -8   2 1623.13 1267.84  10
  -2  -8   2 977.318 1042.44   7
   2  -8  -2 1020.30 1027.92  22
   2  -8  -1 69474.4 5330.80  10
  -2  -8   1 77211.1 3840.52  10
  -2  -8   1 89273.1 3481.00   7
   2  -8  -1 90568.3 3606.17  22
  -2  -8   0 4630.71 1472.31  10
   2  -8   0 5120.42 1210.65  22
  -2  -8   0 4473.64 1112.80   7
  -2  -8  -1 46884.8 2966.36  10
   2  -8   1 37692.0 2518.56  22
  -2  -8  -2 43680.8 2392.58  12
  -2  -8  -2 45655.8 2847.56  10
  -2  -8  -3 10255.2 1383.66  12
  -2  -8  -3 11332.0 1693.68  10
  -2  -8  -4 7349.90 1345.35  12
  -2  -8  -4 8450.55 1519.76  10
  -2  -8  -5 28314.4 2046.65  10
  -2  -8  -5 24581.7 1938.01  12
  -2  -8  -6-638.976 967.386  12
   2  -8   6 3884.50 2788.24  22
  -2  -8  -7 3044.52 995.158  12
   2  -8   7 6278.30 2369.06  22
  -2  -8  -8 7078.89 1010.30  12
   2  -8   8 4417.44 1770.90  22
  -2  -7  10 14333.1 1050.48   7
  -2  -7   9 4091.69 1022.13   7
  -2  -7   8 3946.65 1177.57   7
  -2  -7   7 50339.0 2790.61   7
   2  -7  -6 14735.6 3622.97  10
  -2  -7   6 6133.51 1421.29   7
   2  -7  -5 47459.3 2794.91  22
   2  -7  -5 49975.0 4903.60  10
  -2  -7   5 47435.6 2822.78   7
   2  -7  -4 14888.3 1658.51  22
   2  -7  -4 11720.9 3985.90  10
  -2  -7   4 13932.0 1742.73   7
  -2  -7   3 48747.6 6101.25   5
  -2  -7   3 52435.6 2894.95  10
   2  -7  -3 40200.1 4718.65  10
  -2  -7   3 51359.3 2768.55   7
   2  -7  -3 48720.7 2712.41  22
   2  -7  -2 10182.9 1361.38  22
  -2  -7   2 10218.8 3128.71   5
   2  -7  -2 5841.38 3844.98   3
  -2  -7   2 11744.1 1437.30   7
  -2  -7   2 9939.55 1563.20  10
   2  -7  -1 8993.85 3521.83  10
  -2  -7   1 19819.8 3979.09   5
  -2  -7   1 22996.6 1761.40   7
  -2  -7   1 24952.0 2199.26  10
   2  -7  -1 11793.2 4157.73   3
   2  -7  -1 23644.9 1840.64  22
   2  -7   0 4314.37 3360.44   3
  -2  -7   0 2695.47 1285.31  10
   2  -7   0 1287.73 958.275  22
  -2  -7   0 1566.64 916.288   7
   2  -7   1 22051.5 5030.39   3
  -2  -7  -1 25505.1 1789.33   7
  -2  -7  -1 31162.2 2373.91  10
   2  -7   1 26846.4 1891.85  22
  -2  -7  -2 16384.1 1528.83  12
  -2  -7  -2 16396.0 1828.99  10
   2  -7   2 14326.4 3874.11   3
   2  -7   2 18311.0 1626.19  22
  -2  -7  -3 48742.9 2524.40  12
  -2  -7  -3 52179.9 2885.81  10
   2  -7   3 31188.7 5726.23   3
   2  -7   3 33747.2 2893.03  22
  -2  -7  -4 15734.4 1626.35  12
  -2  -7  -4 18944.9 1797.39  10
  -2  -7  -5 18419.2 1770.05  10
  -2  -7  -5 18165.5 1780.12  12
  -2  -7  -6 1390.98 1107.68  12
   2  -7   6 13211.2 2839.25  22
   2  -7   7 53465.5 3588.44  22
  -2  -7  -7 44825.0 2491.03  12
  -2  -7  -8 2509.92 1092.12  12
   2  -7   8 4810.54 2398.85  22
  -2  -7  -9 349.994 824.093  12
   2  -7   9-113.888 621.992   7
  -2  -6  11 3241.38 634.675   7
  -2  -6  10 1096.24 782.582   7
  -2  -6   9 3001.03 1031.48   7
  -2  -6   8 13392.2 1605.81   7
   2  -6  -7 55853.1 3873.68  10
  -2  -6   7 50632.8 2856.32   7
   2  -6  -6 13468.5 3353.51  10
   2  -6  -6 5241.99 2601.10  16
   2  -6  -6 7647.86 1465.28  22
  -2  -6   6 5649.55 3410.64   5
  -2  -6   6 8317.30 1524.08   7
  -2  -6   5 144790. 11098.7   5
   2  -6  -5 135049. 6368.91  10
   2  -6  -5 151145. 5333.69  22
   2  -6  -5 135170. 9831.82  16
  -2  -6   5 154034. 5270.21   7
   2  -6  -4 7438.14 1351.55  22
   2  -6  -4 6379.55 3144.29  10
  -2  -6   4 11196.6 3703.46   5
  -2  -6   4 7243.22 1308.23   7
  -2  -6   3 79022.9 7366.09   5
   2  -6  -2 28061.9 5617.63   3
  -2  -6   2 30142.1 4471.25   5
  -2  -6   1 67860.9 6313.22   5
   2  -6  -1 62359.1 7955.56   3
  -2  -6   0 7316.63 2625.15   5
   2  -6   0 9116.14 4857.64   3
  -2  -6  -1 17232.3 3494.10   5
   2  -6   1 20250.3 5225.55   3
  -2  -6  -2 29798.4 4236.81   5
   2  -6   2 29004.4 5287.42   3
  -2  -6  -3 27126.3 2061.29  10
  -2  -6  -3 21031.9 3761.96   5
   2  -6   3 29164.6 1919.24  22
   2  -6   3 27214.0 4814.83   3
  -2  -6  -3 23974.8 4643.96  16
  -2  -6  -4 6474.85 1184.24  12
  -2  -6  -4 7410.64 1272.95  10
   2  -6   4 644.122 2207.07  22
   2  -6   4 2930.76 2550.80   3
  -2  -6  -4 5887.29 3071.30  16
  -2  -6  -5 59384.6 2912.99  12
  -2  -6  -5 61884.9 7392.77  16
   2  -6   5 65319.4 3473.83  22
  -2  -6  -6 430.081 1052.40  12
   2  -6   6 9199.12 2550.27  22
  -2  -6  -7 40672.6 2553.61  12
   2  -6   7 49338.8 3588.27  22
  -2  -6  -8 7245.62 1389.83  12
   2  -6   8 6326.79 982.914   8
  -2  -6  -9 6192.59 1199.69  12
  -2  -6  -9 6520.73 1013.55   6
   2  -6  10 5695.70 1431.75  22
  -2  -6 -10 17910.8 1323.62  12
   2  -5 -11-430.451 736.325  13
  -2  -5  10 2759.82 840.221   7
   2  -5 -10 3678.62 1020.00  13
   2  -5  -9 573.203 986.980  13
  -2  -5   9 267.892 847.348   7
  -2  -5   8 29554.8 2165.31   7
   2  -5  -8 27172.1 1998.53  13
   2  -5  -7 13908.2 2513.95  10
  -2  -5   7 8700.68 1441.79   7
  -2  -5   7 7342.96 3763.03   5
   2  -5  -7 4397.39 2230.92  16
   2  -5  -6 24596.5 3052.75  10
  -2  -5   6 14006.8 4338.41   5
  -2  -5   6 17152.7 1795.48   7
   2  -5  -6 16244.8 4079.71  16
  -2  -5   5 18072.7 4400.35   5
   2  -5  -5 14579.6 3722.19  16
  -2  -5   4 23136.4 4504.71   5
   2  -5  -4 19338.9 3682.37  16
  -2  -5   3 32253.4 4809.68   5
   2  -5  -3 27242.3 4762.86   3
   2  -5  -2 101568. 9164.60   3
  -2  -5   2 109817. 7781.60   5
  -2  -5   1 59012.5 5495.11   5
   2  -5  -1 50125.7 6735.45   3
   2  -5   0 55000.7 6990.83   3
  -2  -5   0 44002.6 4607.71   5
  -2  -5  -1 222960. 11657.4  16
  -2  -5  -1 230309. 10831.8   5
   2  -5   2 31718.9 5327.92   3
  -2  -5  -2 27702.4 4221.12  16
  -2  -5  -2 26517.8 3805.35   5
   2  -5   3 70140.2 7009.10   3
  -2  -5  -3 61734.8 5887.79   5
  -2  -5  -3 62162.2 6760.92  16
   2  -5   4 44284.9 5811.63   3
  -2  -5  -4 50326.9 6192.20  16
   2  -5   5 3645.60 2354.49   3
  -2  -5  -5 5721.85 2959.56  16
  -2  -5  -5 5938.41 1095.96  12
   2  -5   6 46848.8 3041.44  22
  -2  -5  -6 36243.2 2327.05  12
   2  -5   6 35266.3 2143.98   8
  -2  -5  -6 36510.5 5430.08  16
   2  -5   7 3195.41 996.995   8
  -2  -5  -7 3222.72 1205.30  12
   2  -5   8 27084.2 1807.70   8
  -2  -5  -8 27775.9 2194.89  12
  -2  -5  -9 4962.00 1320.54  12
  -2  -5  -9 5025.21 1126.58   6
   2  -5   9 4066.52 960.769   8
   2  -5   9 1518.38 2313.99  22
  -2  -5 -10 8009.32 1105.46   6
   2  -5  10 7323.42 945.762   8
  -2  -5 -10 7418.05 1186.07  12
  -2  -5 -11 8338.38 929.178   6
  -2  -5 -11 9721.54 1019.74  12
   2  -4 -12 12684.9 1133.28  13
   2  -4 -11 28035.1 1631.07   6
   2  -4 -11 33509.1 1914.21  13
   2  -4 -10 3411.93 1052.20   6
   2  -4  -9 28622.0 1914.31   6
  -2  -4   9 32974.7 2154.79  23
  -2  -4   9 29172.0 2049.53   7
  -2  -4   8 37010.5 2299.85  23
  -2  -4   8 28671.7 5264.29   5
  -2  -4   8 41184.3 6087.90  17
   2  -4  -8 44366.0 6227.63  16
  -2  -4   8 41317.3 2477.77   7
  -2  -4   7 42472.8 6228.15   5
  -2  -4   7 41841.2 6409.04  17
  -2  -4   7 47126.1 2639.28   7
  -2  -4   7 43439.5 2440.67  23
   2  -4  -7 48680.0 6597.10  16
   2  -4  -6 24304.6 4764.03  16
  -2  -4   6 18408.2 4383.99   5
  -2  -4   6 27914.9 5276.13  17
  -2  -4   5 5979.52 3389.47   5
   2  -4  -5 5115.66 2850.90  16
  -2  -4   4 33049.0 4735.42   5
   2  -4  -4 28205.9 4310.52  16
  -2  -4   3 19015.2 3753.81   5
   2  -4  -3 15969.1 4061.80   3
   2  -4  -3 16743.2 3143.37  16
   2  -4  -2 74461.8 7356.81   3
  -2  -4   2 80321.8 6085.89   5
  -2  -4   1 40641.2 4296.75   5
   2  -4  -1 37586.1 5554.34   3
  -2  -4   0 56894.1 4858.25   5
   2  -4   0 68208.5 7227.76   3
  -2  -4  -1 10442.3 2559.93   5
   2  -4   1 11151.3 3841.90   3
   2  -4   2 45626.1 5513.90   3
  -2  -4  -2 37819.9 4692.80  16
  -2  -4  -2 36212.5 4108.88   5
   2  -4   3 29067.0 4381.18   3
  -2  -4  -3 20099.0 3881.94  16
  -2  -4  -3 22865.8 3694.16   5
  -2  -4  -4 63270.8 6456.91  16
   2  -4   4 55053.9 5805.52   3
  -2  -4  -5 40929.3 5432.82  16
  -2  -4  -6 16957.8 4147.23  16
   2  -4   7 87139.3 3733.83  22
   2  -4   7 81017.8 3284.05   8
  -2  -4  -7 88973.6 8298.69  16
  -2  -4  -7 77529.7 3525.33  12
   2  -4   8 24041.2 1786.95   8
  -2  -4  -8 23066.3 2047.45  12
   2  -4   9 28560.3 1867.29   8
  -2  -4  -9 29945.9 2193.39  12
  -2  -4 -10 8900.56 1309.62  12
   2  -4  10 7763.06 1046.91  23
   2  -4  10 8982.06 1180.29   8
  -2  -4 -10 8946.48 1279.30   6
   2  -4  11 9952.07 1069.61   8
   2  -4  11 9108.49 931.419  23
  -2  -4 -11 10087.7 1137.73   6
  -2  -4 -11 8595.87 1099.61  12
  -2  -4 -12 14888.1 962.819   6
   2  -3 -13 1316.20 690.129  13
  -2  -3  12 520.998 708.141  20
   2  -3 -12 347.033 866.867  13
  -2  -3  11 872.435 926.789  20
  -2  -3  11 988.990 887.445  23
   2  -3 -11 1212.43 937.180   6
  -2  -3  10 8002.49 1297.61  23
   2  -3 -10 11788.1 1427.10   6
   2  -3  -9 32528.7 5399.00  16
  -2  -3   9 27630.2 5369.28   5
  -2  -3   9 43156.7 6057.40  17
  -2  -3   9 36985.1 2201.39  23
   2  -3  -9 33203.6 2108.52   6
  -2  -3   8 3949.51 3226.20   5
  -2  -3   8 8514.67 4069.16  17
   2  -3  -8 10775.2 3197.77  16
   2  -3  -8 9756.18 1330.33   6
  -2  -3   8 8454.40 1296.78  23
  -2  -3   7 2960.00 3013.68   5
  -2  -3   7 3937.34 3231.03  17
   2  -3  -7 5164.21 2672.52  16
  -2  -3   6 104462. 8891.50   5
  -2  -3   6 96351.8 8425.53  17
   2  -3  -6 109169. 8768.48  16
  -2  -3   5 6252.43 3092.23   5
  -2  -3   5 6169.25 3266.79  17
   2  -3  -5 8993.27 3047.77  16
  -2  -3   4 261320. 12051.4   5
  -2  -3   4 267450. 12187.8  17
   2  -3  -4 242199. 11634.1  16
  -2  -3   3 9925.52 2908.05   5
   2  -3  -3 10825.4 3369.81   3
   2  -3  -3 8930.55 2433.38  16
  -2  -3   2 152359. 7831.08   5
   2  -3  -2 141621. 8960.04   3
   2  -3  -1 40187.7 4991.52   3
  -2  -3   1 38030.2 3413.24   4
  -2  -3   1 37434.7 3737.56   5
  -2  -3   0 264204. 10274.2   5
   2  -3   0 300577. 12816.8   3
  -2  -3   0 277296. 10297.4   4
  -2  -3  -1 180661. 8289.79   5
  -2  -3  -1 186724. 8674.74   4
   2  -3   2 102326. 7162.53   3
  -2  -3  -2 84049.8 5828.14   5
  -2  -3  -2 94305.4 6399.19   4
  -2  -3  -3 28186.9 3844.55   5
   2  -3   3 29135.2 4021.48   3
  -2  -3  -3 28044.8 3863.91  16
   2  -3   4 152037. 8566.20   3
  -2  -3  -4 151919. 9201.45  16
  -2  -3  -5 7249.54 3206.56  16
  -2  -3  -6 17293.4 4033.96  16
   2  -3   7 11735.9 1334.91   8
  -2  -3  -7 9509.34 3449.17  16
   2  -3   7 12492.3 3809.56   2
  -2  -3  -8 3043.09 1218.19  12
  -2  -3  -8 2981.30 1063.32  20
   2  -3   8 3275.55 1069.49  23
   2  -3   8 3116.62 1000.58   8
  -2  -3  -8 2753.89 2392.30  16
  -2  -3  -9 2590.74 1075.09  20
   2  -3   9 3589.45 1056.54   8
  -2  -3  -9 2783.62 1174.32  12
   2  -3   9 3318.37 913.905  23
  -2  -3 -10 1007.58 1129.85   6
  -2  -3 -10 492.435 921.556  12
   2  -3  10 498.430 929.657   8
  -2  -3 -10 101.662 853.194  20
   2  -3  10 103.619 773.507  23
   2  -3  11 10249.9 1181.56   8
   2  -3  11 9641.50 1078.37  23
  -2  -3 -11 9259.53 1267.81   6
  -2  -3 -11 7979.28 1120.19  12
  -2  -3 -12 2233.59 819.323   6
   2  -3  12 1920.15 692.691  23
  -2  -2  13 2443.83 774.209  20
   2  -2 -13 3176.99 859.753  13
   2  -2 -12 12303.8 1334.81  13
  -2  -2  12 9504.51 1217.09  20
   2  -2 -12 9637.84 1255.60   6
  -2  -2  11 24118.5 1637.27  23
   2  -2 -11 23229.3 1796.67   6
  -2  -2  10 3405.11 1061.21  23
   2  -2 -10 3063.67 1183.78   6
   2  -2  -9 29949.5 2058.97   6
  -2  -2   9 22514.5 4938.73   5
  -2  -2   9 34381.9 5159.00  17
   2  -2  -9 26595.5 4995.28  16
  -2  -2   9 34174.0 2091.16  23
  -2  -2   8 62284.9 7386.05   5
  -2  -2   8 71669.1 7211.09  17
   2  -2  -8 72477.4 7318.45  16
  -2  -2   7 31336.4 5138.87   5
   2  -2  -7 42358.4 5490.43  16
  -2  -2   7 41843.3 5537.76  17
  -2  -2   6 999.710 2464.90   5
   2  -2  -6 1986.00 1790.44  18
  -2  -2   6 754.762 2917.14  17
   2  -2  -6 749.812 2168.57  16
  -2  -2   5 51245.8 5598.37   5
  -2  -2   5 52538.4 5689.98  17
   2  -2  -5 50457.9 5413.37  16
   2  -2  -5 50586.4 4811.54  18
  -2  -2   4 511.705 2117.80   5
  -2  -2   4 3519.52 2731.07  17
   2  -2  -4 539.148 1841.34  16
   2  -2  -4 351.566 1715.76   3
  -2  -2   3 62737.8 4948.42   5
   2  -2  -3 59208.4 5584.34   3
  -2  -2   3 63588.7 5052.08  17
   2  -2  -3 56354.1 4808.66  16
  -2  -2   3 64728.0 4446.68   4
   2  -2  -3 53417.5 4741.55  15
  -2  -2   2 255519. 9718.18   5
   2  -2  -2 239309. 11072.7   3
  -2  -2   2 258791. 9498.90  17
  -2  -2   2 260503. 9326.52   4
   2  -2  -2 238937. 10095.0  15
  -2  -2   1 148416. 6788.10   5
   2  -2  -1 138923. 8134.15   3
  -2  -2   1 145642. 6615.62   4
   2  -2  -1 153743. 7806.79  15
  -2  -2   0 18351.9 2690.83   5
   2  -2   0 20577.2 3523.49   3
  -2  -2   0 19818.5 2689.38   4
  -2  -2  -1 69608.0 4575.72   5
   2  -2   1 69692.2 5650.40   3
  -2  -2  -1 65583.4 4552.41   4
  -2  -2  -2 134254. 6965.80   5
   2  -2   2 151434. 7743.50   3
  -2  -2  -2 144233. 7227.14   4
   2  -2   3 28928.4 3636.26   3
  -2  -2  -3 34270.3 4111.37   4
  -2  -2  -3 35869.9 3941.91   5
   2  -2   4 14894.1 2720.77   3
  -2  -2  -4 17418.2 3213.16  16
   2  -2   4 14881.2 3180.71   2
  -2  -2  -5 41295.8 5013.91  16
   2  -2   5 43879.0 4954.23   2
   2  -2   6 61347.3 6031.49   2
  -2  -2  -6 52647.3 5868.97  16
  -2  -2  -7 9212.66 3154.36  16
   2  -2   7 6791.32 3335.58   2
   2  -2   8 30364.6 1958.40  23
  -2  -2  -8 29034.6 2159.83  12
   2  -2   8 31286.0 2035.94   8
   2  -2   8 29838.7 5037.15   2
  -2  -2  -8 24079.4 4697.32  16
  -2  -2  -8 30551.8 2125.15  20
  -2  -2  -9 50229.9 2741.84  20
  -2  -2  -9 55696.1 2826.87  12
   2  -2   9 55123.9 2721.80   8
  -2  -2  -9 51906.1 6675.40  16
   2  -2   9 49468.7 6254.03   2
   2  -2   9 51988.5 2543.43  23
  -2  -2 -10 13101.7 1570.73  20
   2  -2  10 12382.7 1370.23  23
   2  -2  10 14424.9 1452.20   8
  -2  -2 -10 12400.4 1515.79   6
  -2  -2 -11 13166.0 1420.45   6
   2  -2  11 14107.7 1338.53   8
   2  -2  11 11715.3 1281.20  23
   2  -2  12 7514.26 933.558  23
  -2  -2 -12 7387.07 1001.34   6
  -2  -1  13 2280.68 845.178  20
   2  -1 -13 2116.27 791.774  13
   2  -1 -12 10563.1 1260.55  13
   2  -1 -12 9192.90 1296.13   6
   2  -1 -11 21090.2 1728.01   6
   2  -1 -10 8404.78 1349.80   6
  -2  -1   9 46721.8 6341.82   5
  -2  -1   9 61077.6 6525.03  17
   2  -1  -9 50457.2 2585.57   6
   2  -1  -8 14871.5 3449.47  18
  -2  -1   8 13322.7 3965.97   5
  -2  -1   8 16618.3 4152.02  17
  -2  -1   7 42464.3 5651.99   5
   2  -1  -7 48440.4 5562.27  18
  -2  -1   7 47222.4 5878.27  17
   2  -1  -7 56176.8 5916.02  16
   2  -1  -6 3599.59 2297.25  18
  -2  -1   6 2177.63 2291.26   5
  -2  -1   6 3998.03 3184.10  17
   2  -1  -6 2870.58 2413.40  16
  -2  -1   5 128126. 8169.85   5
  -2  -1   5 120798. 8070.85  17
   2  -1  -5 139219. 8289.67  16
  -2  -1   5 126297. 7550.04   4
   2  -1  -5 142320. 8056.12  18
   2  -1  -4 6863.65 2220.12  18
  -2  -1   4 5412.76 2255.00   5
  -2  -1   4 4948.85 2597.47  17
   2  -1  -4 5055.02 2125.12  16
  -2  -1   4 8967.80 2457.88   4
  -2  -1   3 68484.5 4876.75   5
   2  -1  -3 70084.9 4957.90  15
  -2  -1   3 75672.1 5063.53   4
  -2  -1   3 67185.4 4906.78  17
   2  -1  -3 71198.8 4867.38  18
  -2  -1   2 338247. 10760.8   5
  -2  -1   2 327641. 10312.5  17
  -2  -1   2 344914. 11286.6   4
   2  -1  -2 330402. 11351.2  15
  -2  -1   2 339210. 10506.5   1
  -2  -1   1 501508. 13193.3   1
  -2  -1   1 455304. 12797.1   5
  -2  -1   1 470884. 13467.7   4
   2  -1  -1 471552. 13969.2  15
  -2  -1   0 340986. 10513.6   1
  -2  -1   0 335374. 10432.5   5
  -2  -1   0 330581. 10666.1   4
   2  -1   0 335641. 11338.6  15
   2  -1   1 114574. 6423.58   3
  -2  -1  -1 97960.9 5305.39   4
   2  -1   1 106155. 5932.50  15
  -2  -1  -1 108127. 5416.88   5
  -2  -1  -2 175176. 7559.14   5
   2  -1   2 158921. 6941.44   2
   2  -1   2 177566. 7831.09   3
   2  -1   2 165276. 7800.21  15
  -2  -1  -2 170853. 7489.65   4
   2  -1   3 55399.6 4353.66   3
  -2  -1  -3 64004.2 4808.26   4
  -2  -1  -4 8802.22 2739.44   4
   2  -1   4 10339.6 2854.82   2
   2  -1   5 51521.8 5078.41   2
  -2  -1  -5 46694.5 4336.14  18
  -2  -1  -5 49191.1 4938.36  16
  -2  -1  -6 649.991 2043.57  16
   2  -1   6 3583.78 2644.03   2
  -2  -1  -7 53719.7 5906.45  16
   2  -1   7 61119.0 6134.57   2
  -2  -1  -8 21256.3 1840.64  20
   2  -1   8 22134.6 1777.01   8
   2  -1   8 19065.6 1612.80  23
   2  -1   9 25319.7 1850.95  23
   2  -1   9 26177.2 1910.72   8
   2  -1   9 27146.1 4635.01   2
  -2  -1  -9 26830.4 2112.33  20
  -2  -1 -10 5203.94 1249.89   6
  -2  -1 -10 4353.20 1243.74  20
   2  -1  10 6100.10 1198.78  23
  -2  -1 -10 4452.28 1612.59  21
   2  -1  10 5478.36 1087.56   8
   2  -1  11 22926.7 1626.84   8
   2  -1  11 22363.2 1671.34  23
  -2  -1 -11 24399.2 1675.16   6
  -2  -1 -12 2303.11 834.963   6
   2  -1  12 2372.13 863.866  23
   2  -1  13 1857.45 624.837  23
  -2   0  13 1304.96 846.032  20
   2   0 -13 2025.22 751.472  13
   2   0 -12 229.499 884.251  13
   2   0 -11 31479.8 2012.25   6
   2   0 -10 39072.9 2307.78   6
  -2   0   9 5221.73 2710.35  17
   2   0  -9 3087.74 2652.65  18
   2   0  -9 4874.04 1207.11   6
  -2   0   8 27943.5 4811.99  17
   2   0  -8 26948.7 4859.07  18
   2   0  -7 10641.6 3349.51  18
  -2   0   7 9407.68 3089.29   5
  -2   0   7 9301.57 3456.23  17
   2   0  -6 8025.74 3013.71  18
  -2   0   6 7304.91 2531.16   5
  -2   0   6 10566.5 3345.03  17
  -2   0   5 60984.9 5152.90   5
  -2   0   5 55100.1 5438.28  17
   2   0  -5 63303.0 5510.36  18
  -2   0   4 20043.6 2927.16   5
  -2   0   4 17093.8 3368.83  17
   2   0  -4 20152.1 3174.72  18
  -2   0   4 17470.1 3193.43   4
  -2   0   3 143294. 6398.07   5
   2   0  -3 149348. 7239.90  18
  -2   0   3 152999. 7009.85  17
  -2   0   3 162517. 7784.85   4
   2   0  -3 141631. 7149.38  15
  -2   0   2 121.689 1713.04   4
   2   0  -2 343.353 1470.24  18
  -2   0   2 6.53620 1079.32   5
  -2   0   2 109.092 1455.49  17
  -2   0   2 481.881 881.577   1
   2   0  -2 1824.80 2032.87  15
  -2   0   1 308444. 6846.00   1
  -2   0   1 282242. 6819.37   5
  -2   0   1 287846. 8273.77   4
   2   0  -1 288121. 8539.00  15
  -2   0   0 68177.4 3731.58   5
  -2   0   0 71496.3 3935.56   1
  -2   0   0 68966.2 4327.46   4
   2   0   0 69153.6 4612.16  15
   2   0   0 70891.1 4288.74   1
  -2   0  -1 127209. 5913.37   1
   2   0   1 110347. 4866.79   2
  -2   0  -1 120391. 5740.63   4
   2   0   1 114205. 5951.46  15
  -2   0  -1 122349. 5407.42   5
   2   0   2 2443.28 1787.65   2
  -2   0  -2 2294.88 1787.95   4
   2   0   2 1629.85 1782.13  15
   2   0   3 314318. 10805.4   2
  -2   0  -3 332432. 11088.6   4
   2   0   3 313690. 10999.1  15
  -2   0  -4 472.442 1841.63   4
   2   0   4 544.072 2255.57   2
   2   0   5 5706.52 2906.04   2
  -2   0  -5 7549.45 2387.20  16
  -2   0  -6 43213.4 4866.55  18
  -2   0  -6 49758.1 5297.83  16
  -2   0  -7 992.171 1838.60  18
   2   0   7 3329.73 2765.65   2
  -2   0  -8 61153.3 2985.38  20
   2   0   8 56091.5 2684.63  23
   2   0   8 58438.7 6304.37   2
  -2   0  -8 46699.7 5497.72  18
  -2   0  -9 2823.45 2585.78  21
  -2   0  -9 2697.79 1162.53  20
   2   0   9 3476.28 986.958   8
   2   0   9 7391.75 3111.11   2
   2   0   9 3087.98 1011.34  23
  -2   0 -10 17528.7 1751.21  20
   2   0  10 15214.8 1595.04  23
   2   0  10 17025.6 1476.89   8
  -2   0 -10 17866.3 1613.86   6
  -2   0 -11 18806.5 1896.88  21
   2   0  11 19102.9 1420.90   8
   2   0  11 18992.2 1615.16  23
  -2   0 -11 18909.4 1504.43   6
  -2   0 -12 1525.24 706.089   6
   2   0  12 1657.04 887.198  23
   2   0  13 548.980 633.321  23
  -2   1  13 2034.17 797.484  20
   2   1 -12 9178.12 1060.84  19
   2   1 -11 17305.5 1524.43  19
   2   1 -11 22036.9 1668.08   6
   2   1 -10 7249.64 1234.96  19
   2   1 -10 7808.22 1292.37   6
   2   1  -9 53629.5 2681.05  19
   2   1  -9 61103.4 7041.33  18
  -2   1   9 58982.6 6239.21  17
   2   1  -9 56280.1 2665.43   6
  -2   1   8 16603.9 3865.37  17
   2   1  -8 14896.8 4205.71  18
   2   1  -7 50957.1 6121.39  18
  -2   1   7 65426.0 6468.97  17
  -2   1   6 3064.85 2604.23  17
   2   1  -6 2927.23 2956.93  18
   2   1  -5 143509. 8570.50  18
  -2   1   5 134036. 8211.05  17
   2   1  -5 149091. 8769.65  15
   2   1  -4 7517.88 2459.98  18
  -2   1   4 5408.87 2562.15  17
   2   1  -4 11350.8 4891.17  15
   2   1  -3 75667.0 5137.41  18
  -2   1   3 65326.2 5091.19  17
   2   1  -3 74921.1 4590.86   1
   2   1  -3 70830.2 5962.06  15
   2   1  -2 311172. 10035.8   1
   2   1  -2 297965. 10385.8  18
  -2   1   2 298217. 9340.92  17
  -2   1   2 309190. 10904.7   4
   2   1  -2 296029. 11029.1  15
  -2   1   1 456917. 13327.9   4
  -2   1   1 414806. 10613.2   1
   2   1  -1 444473. 13610.5  15
   2   1  -1 467950. 13067.6   1
  -2   1   0 321320. 9392.80   1
  -2   1   0 318645. 10403.2   4
   2   1   0 327984. 10893.4  15
   2   1   0 325386. 10770.5   1
  -2   1  -1 95080.4 5129.42   1
  -2   1  -1 90671.9 4906.40   4
   2   1   1 85085.7 5205.99  15
   2   1   1 85561.8 5361.93   1
   2   1   2 168323. 7048.65   2
  -2   1  -2 166595. 6972.50   4
   2   1   2 176306. 7305.29  15
   2   1   3 70884.5 4944.55   2
  -2   1  -3 68033.5 4548.15   4
   2   1   3 73578.1 4763.26  15
  -2   1  -4 16367.5 2763.10   4
   2   1   4 13063.7 3143.53   2
   2   1   5 36525.7 4471.38   2
  -2   1  -5 46361.8 4495.17   4
   2   1   6 1179.65 2739.33   2
  -2   1  -6 2577.20 2224.40  18
  -2   1  -7 58650.8 6230.18  18
   2   1   7 67004.2 6482.50   2
  -2   1  -8 20578.4 2616.90  21
   2   1   8 15733.5 4096.75   2
  -2   1  -8 12876.0 3032.98  18
   2   1   8 17236.5 1653.24  23
  -2   1  -8 19045.7 1759.32  20
  -2   1  -9 30274.4 3151.25  21
   2   1   9 24832.6 1912.11  23
  -2   1  -9 20292.2 3933.68  18
   2   1   9 21613.4 4616.86   2
  -2   1  -9 25037.3 2007.57  20
  -2   1 -10 4298.96 2736.45  21
   2   1  10 5764.01 1222.63  23
  -2   1 -10 6581.03 1279.39  20
  -2   1 -11 26130.0 2469.74  21
   2   1  11 24156.9 1786.32  23
  -2   1 -12 376.695 1260.70  21
   2   1  12 2263.59 857.688  23
   2   1  13 1675.82 628.339  23
  -2   2  13 2079.24 716.114  20
   2   2 -13 2498.26 646.460  19
  -2   2  12 11281.5 1184.38  20
   2   2 -12 10308.9 1152.67  19
   2   2 -11 22085.6 1724.03  19
   2   2 -10 4171.66 1220.16  19
   2   2  -9 26001.7 1995.92  19
  -2   2   9 33236.5 4891.87  17
   2   2  -9 27096.2 1870.00   6
   2   2  -9 32988.8 5410.67  18
   2   2  -8 65930.1 7417.40  18
  -2   2   8 67632.0 6592.02  17
  -2   2   7 46601.8 5659.91  17
   2   2  -7 47442.6 6194.74  18
   2   2  -6 3242.31 2784.91  18
  -2   2   6 1776.97 2620.86  17
   2   2  -5 61444.4 5904.14  18
  -2   2   5 62408.3 5707.30  17
   2   2  -5 45252.9 7166.80  15
   2   2  -4 251.290 1800.49  18
  -2   2   4 1463.35 2082.92  17
   2   2  -3 62285.5 4773.22  18
  -2   2   3 53284.8 4700.98  17
   2   2  -3 52475.1 5865.82  15
   2   2  -2 255352. 9478.38  18
  -2   2   2 264271. 10186.8   4
   2   2  -2 238717. 10545.0  15
  -2   2   1 167968. 7460.96   4
   2   2  -1 164463. 8054.35  15
  -2   2   0 21565.7 2712.04   4
   2   2   0 22015.5 3268.34  15
  -2   2  -1 78951.6 4603.18   4
   2   2   1 72398.4 4942.58  15
  -2   2  -1 73887.0 4897.88   1
  -2   2  -2 138480. 6218.95   4
   2   2   2 130787. 6703.98   2
   2   2   2 145025. 6734.53  15
   2   2   3 38379.1 4042.59   2
  -2   2  -3 37188.6 3403.05   4
   2   2   3 39833.2 3688.53  15
   2   2   4 16278.5 3195.56   2
   2   2   5 33576.9 4576.72   2
  -2   2  -5 35302.5 4701.04  18
   2   2   6 56802.1 6029.92   2
  -2   2  -6 53545.7 6004.62  18
   2   2   7 7302.91 3431.13   2
  -2   2  -7 5713.65 3211.16  18
   2   2   8 29736.8 5176.54   2
  -2   2  -8 28373.0 4894.17  18
   2   2   8 27743.7 1981.78  23
  -2   2  -8 30283.1 2086.64  20
  -2   2  -9 54258.7 3648.01  21
  -2   2  -9 52652.1 2739.48  20
  -2   2  -9 48595.0 5830.46  18
   2   2   9 51608.3 2667.29  23
   2   2   9 43417.5 5922.21   2
   2   2  10 10724.6 1481.86  23
  -2   2 -10 13332.7 3059.73  21
  -2   2 -10 11272.4 1439.63  20
  -2   2 -11 3041.09 2857.85  21
   2   2  11 12255.7 1402.52  23
  -2   2 -12 8675.63 1386.70  21
   2   2  12 8913.64 1037.07  23
   2   3 -13 3076.22 632.874  19
   2   3 -12 619.320 783.144  19
   2   3 -11 1465.74 1069.03  19
   2   3 -10 6658.62 1301.19  19
   2   3  -9 41194.2 2436.41  19
  -2   3   9 33828.8 5093.13  17
   2   3  -8 12102.1 3573.14  18
   2   3  -8 10545.0 1406.18  19
  -2   3   8 5871.50 3008.15  17
   2   3  -7 4890.70 3175.12  18
  -2   3   7 8680.99 3205.73  17
   2   3  -6 107166. 8419.48  18
  -2   3   6 115958. 8104.61  17
   2   3  -5 6915.53 2812.96  18
  -2   3   5 5179.71 2867.19  17
   2   3  -4 267007. 11578.6  18
  -2   3   4 257437. 11203.7  17
   2   3  -3 5980.71 2364.40  18
   2   3  -3-593.155 5464.68  15
   2   3  -2 141741. 6921.81  18
   2   3  -2 145182. 8736.31  15
  -2   3   1 32005.7 3495.63   4
   2   3  -1 33318.5 4462.73  15
  -2   3   0 258951. 9507.20   4
   2   3   0 248278. 10505.3  15
  -2   3  -1 166621. 7130.06   4
   2   3   1 180058. 8163.19  15
   2   3   2 92095.0 5650.24  15
   2   3   3 36935.0 4287.21   2
   2   3   4 178498. 9493.85   2
   2   3   5 5204.38 3204.89   2
  -2   3  -5 4860.68 2745.62  18
   2   3   5 5990.46 2695.26  17
   2   3   6 18611.0 4453.85   2
  -2   3  -6 17142.2 3859.25  18
   2   3   6 18231.3 4100.60  17
   2   3   7 8261.52 4121.51   2
  -2   3  -7 6895.78 2993.16  18
   2   3   8 4759.98 1299.22  23
  -2   3  -8 6101.70 2925.43  18
   2   3   8 3058.53 3025.01   2
  -2   3  -9 5352.97 2838.91  21
   2   3   9 3041.94 1209.01  23
  -2   3 -10 6347.94 2976.35  21
   2   3  10 1463.75 1114.28  23
  -2   3 -11 4743.88 2766.86  21
   2   3  11 9967.53 1232.44  23
  -2   3 -12 3588.65 1230.49  21
   2   3  12 2022.61 721.975  23
   2   4 -12 12343.1 1129.33  19
   2   4 -11 32342.7 1960.14  19
   2   4 -10 3144.51 1170.54  19
   2   4  -9 27322.8 2056.22  19
   2   4  -8 34338.7 2223.60  19
   2   4  -8 43172.1 5978.23  18
  -2   4   8 34248.6 5153.57  17
   2   4  -7 45977.3 2476.24  19
   2   4  -7 53561.1 6581.58  18
  -2   4   7 58898.9 6294.00  17
   2   4  -6 29244.1 4799.57  18
  -2   4   6 26866.9 4867.11  17
   2   4  -5 5628.63 2705.59  18
   2   4  -4 40155.1 4551.27  18
   2   4  -4 21174.0 5583.04  15
   2   4  -3 17315.5 3012.56  18
   2   4  -3 12872.1 4591.79  15
   2   4  -2 65364.2 6928.89  15
  -2   4   1 36761.7 3873.75   4
   2   4  -1 31654.2 4925.07  15
   2   4   0 57885.4 5481.08  15
   2   4   1 12199.2 2876.44  15
   2   4   2 45587.7 4543.73  15
   2   4   3 31133.2 4469.40   2
  -2   4  -4 59115.6 6110.40  18
   2   4   4 75260.6 6730.16   2
   2   4   5 48693.1 5965.51   2
  -2   4  -5 39805.4 5511.03  18
   2   4   6 16796.8 4530.70   2
  -2   4  -6 18626.6 4346.76  18
   2   4   6 23386.7 4547.12  17
   2   4   7 85533.7 3492.78  23
   2   4   7 90125.3 8495.63   2
  -2   4  -7 76565.4 7644.48  18
   2   4   8 22860.5 1938.37  23
  -2   4  -9 26697.8 3190.24  21
   2   4   9 29258.6 1968.39  23
  -2   4 -10 15577.1 3006.66  21
   2   4  10 10152.4 1271.42  23
  -2   4 -11 4966.38 2345.86  21
   2   4  11 9225.08 1011.07  23
  -2   4 -12 17242.1 1280.44  21
   2   5 -12 2199.72 645.724  19
   2   5 -11-6.92653 790.761  19
   2   5 -10 5259.12 1143.84  19
   2   5  -9 1332.75 1015.94  19
   2   5  -8 30048.5 2083.69  19
   2   5  -7 6854.67 1251.89  19
   2   5  -7 6445.50 3488.24  18
   2   5  -6 17730.2 1574.78  19
   2   5  -4 21805.8 5911.14  15
   2   5  -3 30473.1 5659.24  15
   2   5  -2 81996.9 8313.88  15
   2   5  -1 45556.3 6225.27  15
   2   5   0 39729.7 5283.48  15
   2   5   1 234376. 11041.3  15
  -2   5  -3 51455.1 5826.75  18
   2   5   3 57835.1 6041.54   2
  -2   5  -4 47782.2 6025.51  18
   2   5   4 52165.2 6149.09   2
   2   5   5 6145.35 3459.32   2
  -2   5  -5 5224.20 2842.18  18
   2   5   6 34134.0 6146.07   2
  -2   5  -6 26000.2 4841.53  18
   2   5   6 39836.2 5611.23  17
   2   5   7 2086.37 1066.73  23
  -2   5  -9 5185.78 2603.84  21
  -2   5 -10 11816.8 2477.82  21
  -2   5 -11 3577.37 1729.13  21
   2   6 -11 4580.06 761.769  19
   2   6 -10 1793.52 817.716  19
   2   6  -9 4105.31 1047.33  19
   2   6  -8 11861.4 1366.79  19
   2   6  -7 48242.2 2451.17  19
   2   6  -5 151812. 13715.8  15
   2   6  -3 40367.9 7917.41  15
   2   6  -2 31385.5 6374.11  15
   2   6  -1 57197.7 7032.52  15
   2   6   0 2820.30 4360.59  15
   2   6   3 22665.8 4566.07   2
   2   6   4 9599.84 3684.91   2
   2   6   5 69673.8 7420.37   2
  -2   6  -9 10957.3 2207.68  21
  -2   6 -10 19173.6 1880.94  21
   2   7  -4-9859.07 10540.3  15
   2   7  -3 38671.6 8283.35  15
   2   7  -2-4345.30 7685.71  15
   2   7  -1 17553.2 5794.65  15
   2   7   2 15419.7 4289.85   2
   2   7   3 52566.3 6357.65   2
  -2   7  -8 2226.91 1682.53  21
  -2   7  -9 1561.54 1326.76  21
  -3  -9   5 5921.95 988.608   7
  -3  -9   4 8921.86 1214.86   7
   3  -9  -4 7917.98 1076.62  22
  -3  -9   3 20434.8 1509.73  10
  -3  -9   3 20907.7 1570.05   7
   3  -9  -3 19911.5 1499.27  22
  -3  -9   2 275.191 1025.78  10
  -3  -9   2 7.58119 976.397   7
  -3  -9   1 6292.19 1360.22  10
  -3  -9   0 28508.3 2109.58  10
   3  -9   0 11727.6 2296.44  22
  -3  -9  -1 9561.26 1548.58  10
  -3  -9  -1 10432.3 1221.60  12
  -3  -9  -2 8223.59 1423.98  10
  -3  -9  -2 9347.13 1233.12  12
  -3  -9  -3 22181.8 1714.17  10
  -3  -9  -3 19765.6 1538.86  12
  -3  -9  -4 27974.0 1609.02  10
   3  -9   4 28637.6 2303.17  22
  -3  -9  -4 30392.9 1671.55  12
  -3  -8   7 6634.75 1049.43   7
   3  -8  -6 14351.8 1320.42  22
  -3  -8   6 18625.5 1536.31   7
  -3  -8   5 14429.5 1543.83   7
   3  -8  -5 9423.53 1359.87  22
  -3  -8   4 6302.88 1117.01  10
   3  -8  -4 6071.80 1232.47  22
  -3  -8   4 6800.58 1396.98   7
   3  -8  -3 485.617 1034.66  22
  -3  -8   3 912.578 1100.96  10
  -3  -8   3 2003.88 1233.28   7
  -3  -8   2 31544.2 2324.69  10
  -3  -8   2 32985.4 2172.77   7
   3  -8  -2 32405.6 2132.83  22
  -3  -8   1 4562.22 1472.95  10
  -3  -8   1 4230.61 1217.05   7
   3  -8  -1 4513.89 1215.51  22
  -3  -8   0 16542.1 2004.90  10
   3  -8   0 16184.9 1594.82  22
  -3  -8   0 13833.3 1523.88   7
  -3  -8  -1 22557.2 1771.11  12
  -3  -8  -1 24572.2 2216.00  10
  -3  -8  -2 9506.26 1577.41  10
  -3  -8  -2 8449.18 1287.32  12
  -3  -8  -3 7257.46 1287.87  12
  -3  -8  -3 8680.26 1453.34  10
  -3  -8  -4 19441.4 1675.50  10
  -3  -8  -4 18357.8 1678.37  12
   3  -8   5 20440.1 2438.02  22
  -3  -8  -5 16762.4 1528.98  12
  -3  -8  -6 1605.27 978.040  12
   3  -8   6 3666.32 1914.89  22
  -3  -8  -7 9604.90 980.508  12
  -3  -7   9 1620.01 553.060   9
  -3  -7   9 3055.07 692.874   7
  -3  -7   8 15186.9 1291.15   7
   3  -7  -8 12742.1 1199.95  22
  -3  -7   7 38903.1 2142.80   7
   3  -7  -7 32756.1 2066.66  22
   3  -7  -6 595.842 1051.88  22
  -3  -7   6-236.562 912.394   9
  -3  -7   6 1056.68 1109.61   7
  -3  -7   5 16901.5 1624.85   9
  -3  -7   5 17958.2 1889.81   7
   3  -7  -5 18250.1 1806.71  22
  -3  -7   4 18317.8 1763.37  10
  -3  -7   4 17501.3 1629.85   9
  -3  -7   4 19886.1 1874.49   7
   3  -7  -4 18415.6 1828.59  22
   3  -7  -3 38061.4 2393.02  22
  -3  -7   3 33610.0 2463.26  10
  -3  -7   3 38104.9 2227.38   9
  -3  -7   3 36383.7 2388.81   7
  -3  -7   2 30322.4 2481.86  10
  -3  -7   2 38250.6 2201.05   9
  -3  -7   2 36347.8 2301.14   7
   3  -7  -2 37442.7 2351.62  22
  -3  -7   1 2804.76 1362.14  10
  -3  -7   1 4598.30 1013.94   9
   3  -7  -1 3717.03 1159.37  22
  -3  -7   1 3996.51 1171.54   7
  -3  -7   0 121526. 4870.15  10
  -3  -7   0 112419. 4098.56   7
   3  -7   0 113109. 4131.08  22
   3  -7   1 25940.7 1917.76  22
  -3  -7  -1 23352.4 1815.24   7
  -3  -7  -1 26399.9 2300.83  10
  -3  -7  -2 39973.0 2678.70  10
   3  -7   2 44277.8 2495.27  22
  -3  -7  -3 21180.7 1781.11  12
  -3  -7  -3 24318.2 2041.12  10
  -3  -7  -4 114.148 985.508  12
  -3  -7  -4-488.655 1004.67  10
   3  -7   4-2013.92 2447.86  22
  -3  -7  -5 2117.84 1159.53  12
   3  -7   5 10453.0 2375.42  22
  -3  -7  -6 8688.51 1390.11  12
   3  -7   6 11210.9 2453.97  22
  -3  -7  -7 13694.1 1426.12  12
   3  -7   7 16815.3 2162.03  22
  -3  -7  -8 4567.91 926.539  12
  -3  -6   9 15240.5 1176.16   7
   3  -6  -9 12170.5 1313.60  22
   3  -6  -8 10591.5 1526.96  22
  -3  -6   8 11031.0 1317.84   7
  -3  -6   7 5852.25 1246.72   7
   3  -6  -7 4723.19 1378.98  22
   3  -6  -6 19219.2 1986.04  22
  -3  -6   6 21227.3 1870.94   7
  -3  -6   5 38405.7 2464.80   7
   3  -6  -5 40180.0 2613.05  22
  -3  -6   4 16909.1 4010.17   5
  -3  -6   4 17533.5 1786.50   7
   3  -6  -4 17429.7 1852.18  22
   3  -6  -3 26019.2 4634.23  10
  -3  -6   3 18362.7 4194.81   5
  -3  -6   3 17312.4 1617.88   9
  -3  -6   3 18115.1 1730.21   7
   3  -6  -3 17931.1 1794.23  22
  -3  -6   2 30303.6 4773.69   5
  -3  -6   2 28071.6 1917.58   9
   3  -6  -2 19509.9 4869.38   3
  -3  -6   2 28507.4 2021.04   7
   3  -6  -2 28736.3 2090.25  22
   3  -6  -1 22509.4 4021.30  10
  -3  -6   1 14496.9 3938.95   5
  -3  -6   1 13806.2 1420.10   9
   3  -6  -1 14726.5 5062.07   3
  -3  -6   1 13711.9 1481.63   7
   3  -6  -1 15182.1 1551.13  22
   3  -6   0 13654.4 1486.06  22
  -3  -6   0 11690.2 3191.74   5
  -3  -6   0 13772.8 1371.51   9
   3  -6   0 10831.1 3789.89   3
  -3  -6   0 14871.7 1494.74   7
  -3  -6  -1 12357.5 3168.73   5
  -3  -6  -1 10196.8 1218.36   9
  -3  -6  -1 9519.90 1278.10   7
   3  -6   1 9643.12 1320.29  22
  -3  -6  -2 38781.7 5278.58   5
   3  -6   2 46805.6 2476.58  22
  -3  -6  -2 50291.8 2832.43  10
  -3  -6  -2 43904.5 2306.69   9
   3  -6   2 34496.0 5990.44   3
  -3  -6  -3 40464.9 2267.47   9
  -3  -6  -3 44201.7 2590.70  10
   3  -6   3 39967.1 2607.57  22
  -3  -6  -4 116989. 4288.60  10
  -3  -6  -4 114937. 4145.00  12
  -3  -6  -4 112603. 4082.98   9
   3  -6   4 110263. 4524.68  22
  -3  -6  -5 34822.4 2264.97  12
   3  -6   5 37778.8 2949.49  22
  -3  -6  -6 843.626 1069.69  12
   3  -6   6 12104.6 2317.77  22
   3  -6   7 13026.9 2407.43  22
  -3  -6  -7 9773.05 1450.03  12
  -3  -6  -8 6911.05 1208.70  12
  -3  -6  -8 6965.16 1031.70   6
  -3  -6  -9 17142.0 1108.00   6
  -3  -6  -9 17956.7 1290.60  12
   3  -5 -11 21117.1 1153.11  13
   3  -5 -10 22433.9 1476.83  13
   3  -5 -10 19900.4 1518.83  22
   3  -5  -9 27901.2 1825.36  13
   3  -5  -9 26994.7 2012.32  22
  -3  -5   8 36838.1 2121.50   7
   3  -5  -8 32419.9 2101.12  13
   3  -5  -8 32510.4 2403.78  22
   3  -5  -7 12126.1 1503.51  13
   3  -5  -7 11644.8 1763.29  22
  -3  -5   7 14907.6 1597.75   7
  -3  -5   6 43978.7 2557.59   7
   3  -5  -6 40310.5 2732.15  22
  -3  -5   5 71589.6 7592.97   5
  -3  -5   5 66702.0 3165.28   7
   3  -5  -5 68530.2 3404.11  22
  -3  -5   4 56961.8 6576.53   5
  -3  -5   4 60636.9 2961.63   7
   3  -5  -4 67738.9 3249.56  22
  -3  -5   3 32472.9 4996.82   5
   3  -5  -3 39573.7 4085.64  10
  -3  -5   3 34622.8 2158.93   7
   3  -5  -3 37853.9 2321.80  22
   3  -5  -2 57319.0 7853.41   3
  -3  -5   2 59528.9 6162.88   5
  -3  -5   1 7614.87 2908.40   5
   3  -5  -1 8040.41 4173.03   3
  -3  -5   0 16354.2 3500.52   5
   3  -5   0 18366.9 5315.10   3
  -3  -5  -1 5988.42 2620.01   5
   3  -5   1 11212.5 4313.86   3
  -3  -5  -1 9343.15 3038.10  16
  -3  -5  -2 31810.9 4722.34   5
  -3  -5  -2 32635.7 1917.77   9
   3  -5   2 30603.2 5333.28   3
  -3  -5  -2 25504.3 5125.21  16
  -3  -5  -3 64136.4 6590.95   5
   3  -5   3 52684.0 6687.00   3
   3  -5   3 64550.7 2835.90  11
  -3  -5  -3 68073.3 2945.06   9
  -3  -5  -3 62826.5 7378.19  16
   3  -5   4 3382.61 1960.42  22
  -3  -5  -4 6922.98 1218.50  12
   3  -5   4 7081.42 1131.86  11
  -3  -5  -4 6892.37 1169.76   9
   3  -5   4 2526.03 2625.06   3
  -3  -5  -4 5459.61 3213.39  16
  -3  -5  -5 23788.2 1883.40   9
  -3  -5  -5 26226.6 1889.11  12
   3  -5   5 22476.2 1729.19  11
  -3  -5  -5 22407.9 4683.56  16
   3  -5   5 29613.3 2615.03  22
   3  -5   6 17636.6 1540.55   8
  -3  -5  -6 17522.2 1744.78  12
   3  -5   7 17281.7 1501.38   8
  -3  -5  -7 17848.7 1734.41  12
  -3  -5  -8 6300.63 1263.60  12
   3  -5   8 4861.01 941.055   8
   3  -5   9 13918.4 1148.02   8
  -3  -5  -9 15633.2 1324.05   6
  -3  -5  -9 16018.0 1395.60  12
   3  -5  10 19608.4 1101.86   8
  -3  -5 -10 21309.7 1245.40  12
   3  -4 -11 82.8792 786.144  22
   3  -4 -11 89.4826 800.125  13
   3  -4 -10-589.488 1005.45  13
   3  -4  -9 5611.66 1289.07  13
   3  -4  -8 44563.5 2580.73  13
  -3  -4   7 25704.9 5304.93   5
  -3  -4   7 33274.9 2151.21   7
   3  -4  -7 31084.0 2172.22  13
  -3  -4   6 59137.2 6916.41   5
  -3  -4   6 57637.0 2827.96   7
   3  -4  -6 55034.5 2767.87  13
  -3  -4   5 7156.72 3065.14   5
  -3  -4   4 6126.67 2885.82   5
   3  -4  -3 75494.9 8365.99   3
  -3  -4   3 93827.9 7645.54   5
   3  -4  -2 89024.9 8893.23   3
  -3  -4   2 96851.9 7484.28   5
  -3  -4   1 84928.8 6854.81   5
   3  -4  -1 87415.0 8758.59   3
  -3  -4   0 7941.60 2606.25   5
   3  -4   0 6859.02 3915.82   3
  -3  -4  -1 93929.3 7228.89   5
   3  -4   1 112271. 9381.46   3
  -3  -4  -1 113400. 8488.81   4
  -3  -4  -2 103731. 7776.78   5
   3  -4   2 110697. 9163.66   3
  -3  -4  -3 3090.01 2258.41   5
   3  -4   3 3419.59 2633.63   3
  -3  -4  -3 2009.54 2715.88  16
   3  -4   4 58887.0 6451.60   3
  -3  -4  -4 73836.5 7499.38  16
  -3  -4  -5 6783.53 1154.35  12
   3  -4   5 6661.53 1121.12  11
  -3  -4  -5 6132.55 1215.68   9
   3  -4   5 6731.57 1157.92   8
  -3  -4  -5 6243.82 3303.40  16
  -3  -4  -6 84488.2 3431.20  12
   3  -4   6 74934.8 3258.97  11
   3  -4   6 77125.6 3272.95   8
  -3  -4  -6 75867.0 7933.74  16
  -3  -4  -7 6447.25 1295.57  20
   3  -4   7 6133.46 1187.65   8
  -3  -4  -7 7345.41 1323.46  12
  -3  -4  -8 15747.9 1556.70  20
   3  -4   8 16484.7 1508.09   8
  -3  -4  -8 14959.0 1636.14  12
  -3  -4  -9 3569.96 1007.49  12
  -3  -4  -9 3262.43 910.418  20
   3  -4   9 3686.97 988.357   8
   3  -4  10 19549.8 1299.51   8
  -3  -4 -10 19761.3 1382.09   6
  -3  -4 -10 17362.5 1237.45  12
  -3  -4 -11 36578.5 1438.32   6
  -3  -3  12 2006.28 668.881  20
   3  -3 -12 2603.97 854.557  13
  -3  -3  11 22133.4 1538.36  20
   3  -3 -11 25203.0 1727.75  13
  -3  -3  10 27619.8 1999.05  20
   3  -3 -10 28709.8 2065.48  13
  -3  -3   9 25338.3 2065.21  20
   3  -3  -9 23559.9 2034.26  13
  -3  -3   8 26298.7 2204.65  20
   3  -3  -8 28489.8 2147.28  13
  -3  -3   7 29725.8 2301.93  20
   3  -3  -7 32365.3 2202.77  13
  -3  -3   7 24699.0 5066.15   5
  -3  -3   7 31107.3 5515.22  17
  -3  -3   6 55381.0 6556.37   5
  -3  -3   6 58847.1 7202.74  17
  -3  -3   5 26707.5 4490.78   5
  -3  -3   4 124303. 8613.79   5
   3  -3  -4 100082. 8505.18   3
   3  -3  -3 11196.1 3900.13   3
  -3  -3   3 12760.2 3071.37   5
  -3  -3   2 28857.6 3972.01   5
   3  -3  -2 27047.9 5134.68   3
  -3  -3   1 22881.8 3641.20   5
  -3  -3   1 26226.1 3892.61   4
   3  -3  -1 26973.7 5108.21   3
  -3  -3   0 23403.7 3591.10   5
  -3  -3   0 22447.0 3695.72   4
   3  -3   0 21249.7 4726.69   3
  -3  -3  -1 243702. 11222.0   5
   3  -3   1 256400. 13189.7   3
  -3  -3  -1 250842. 11865.4   4
  -3  -3  -2 46161.2 4940.15   5
   3  -3   2 46152.5 5658.74   3
  -3  -3  -2 43336.4 5286.18   4
  -3  -3  -3 80096.6 6924.26   5
  -3  -3  -3 76353.8 7113.28   4
   3  -3   3 63411.2 6508.35   3
   3  -3   4 45018.6 5477.86   3
  -3  -3  -4 61806.6 6517.51  16
  -3  -3  -5 25385.4 4580.19  16
   3  -3   6 16805.6 1580.19  11
  -3  -3  -6 14469.0 1532.35  20
   3  -3   6 15478.4 1574.60   8
  -3  -3  -6 14100.4 3961.11  16
  -3  -3  -6 18618.4 1633.49  12
  -3  -3  -7 39211.8 2427.68  20
   3  -3   7 44657.0 2467.08   8
  -3  -3  -7 38860.1 5792.92  16
  -3  -3  -7 44053.6 2494.39  12
  -3  -3  -8 549.712 970.031  12
  -3  -3  -8-391.073 975.956  20
   3  -3   8-41.3631 894.753   8
  -3  -3  -9 2579.67 1057.06  20
   3  -3   9 2595.59 1057.48   8
   3  -3  10 54647.8 2326.10   8
  -3  -3 -10 51342.9 2250.12   6
   3  -3  11 4823.34 840.366   8
  -3  -3 -11 4848.72 934.197   6
  -3  -2  12 32782.2 1721.22  20
   3  -2 -12 40398.2 1889.31  13
  -3  -2  11 11959.6 1398.22  20
   3  -2 -11 11344.8 1422.19  13
  -3  -2  10 18973.4 1816.54  20
   3  -2 -10 18304.4 1861.38  13
  -3  -2   9 56037.7 3026.20  20
   3  -2  -9 57148.6 3007.95  13
  -3  -2   8 10334.6 1640.71  20
  -3  -2   8 8145.33 3599.81   5
  -3  -2   8 12925.3 4052.96  17
   3  -2  -8 10668.1 1536.83  13
  -3  -2   7 4592.49 1312.73  20
  -3  -2   7 1876.77 2675.77   5
  -3  -2   7 1054.42 2815.58  17
   3  -2  -7 3078.32 1123.21  13
  -3  -2   6 14454.9 3574.55   5
  -3  -2   6 14984.7 4207.80  17
  -3  -2   5 52344.7 5739.35   5
  -3  -2   5 54443.9 6051.27  17
  -3  -2   4 23943.0 3807.20   5
  -3  -2   4 17089.9 3893.75  17
   3  -2  -4 17251.9 4277.20   3
  -3  -2   3 14622.4 3308.38   5
   3  -2  -3 13777.8 3953.79   3
   3  -2  -3 19084.2 3858.74  15
  -3  -2   3 10708.9 2663.37   4
  -3  -2   2 168304. 8638.74   5
   3  -2  -2 147044. 10284.4   3
  -3  -2   2 170441. 9026.12   4
   3  -2  -2 148778. 9463.58  15
  -3  -2   1 23860.0 3421.95   5
  -3  -2   1 24531.8 3590.88   4
   3  -2  -1 20022.3 4358.00   3
   3  -2  -1 18642.4 4019.26  15
  -3  -2   0 18835.4 3112.90   5
   3  -2   0 21184.7 4433.87   3
  -3  -2   0 16838.8 3137.94   4
  -3  -2  -1 207242. 9815.80   5
   3  -2   1 232643. 11740.7   3
  -3  -2  -1 207982. 10218.3   4
  -3  -2  -2 75633.3 6120.46   5
   3  -2   2 75137.2 6664.22   3
  -3  -2  -2 83420.5 6450.01   4
   3  -2   3 39082.7 4902.69   3
  -3  -2  -3 51954.9 5636.82   4
   3  -2   4 3873.54 2408.89   3
  -3  -2  -4 7346.28 3363.38   4
  -3  -2  -5 60556.2 6462.17  16
  -3  -2  -6 85761.8 3534.23  20
   3  -2   6 94797.3 3670.15  11
   3  -2   6 87407.3 3575.22   8
  -3  -2  -6 81515.5 7729.97  16
   3  -2   7 83324.6 3498.78  11
  -3  -2  -7 82491.6 3523.16  20
   3  -2   7 83664.7 3522.72   8
  -3  -2  -7 75990.2 7519.33  16
  -3  -2  -8 33211.5 2243.12  20
   3  -2   8 31369.9 1940.52  23
   3  -2   8 32598.9 2226.70   8
  -3  -2  -9 28619.5 2088.34  20
   3  -2   9 27914.7 1794.97  23
   3  -2   9 30941.1 2048.48   8
  -3  -2 -10 5165.51 1181.22   6
  -3  -2 -10 4385.25 1137.62  20
   3  -2  10 5643.61 1117.17   8
   3  -2  10 4611.48 905.345  23
  -3  -2 -11 3980.76 899.011   6
   3  -2  11 3969.75 834.602   8
   3  -2  11 4074.27 753.722  23
  -3  -1  13 7959.37 784.318  20
  -3  -1  12 440.559 826.223  20
   3  -1 -12 479.051 813.136  13
  -3  -1  11 10006.8 1387.26  20
   3  -1 -11 10727.5 1381.33  13
  -3  -1  10 28343.9 2165.84  20
   3  -1 -10 28913.5 2095.90  13
  -3  -1   9 18833.2 1954.90  20
   3  -1  -9 19007.3 1841.75  13
  -3  -1   8 78782.5 3594.71  20
  -3  -1   8 75630.8 7471.65  17
   3  -1  -8 77929.9 3466.82  13
  -3  -1   7 46667.1 6195.55  17
  -3  -1   6 5171.18 3147.00  17
  -3  -1   5 40404.7 4713.22   5
  -3  -1   5 39819.0 5048.92  17
  -3  -1   5 35457.9 4789.65   4
  -3  -1   4 13674.4 2939.98   5
  -3  -1   4 12134.8 3437.03  17
   3  -1  -4 14886.5 3768.21   3
   3  -1  -4 13068.9 3313.46  15
  -3  -1   4 13742.2 3302.43   4
  -3  -1   3 207705. 9416.43   5
   3  -1  -3 206413. 11490.7   3
  -3  -1   3 197985. 10235.6   4
  -3  -1   2 17718.6 2888.31   5
   3  -1  -2 18350.5 3702.05  15
  -3  -1   2 16958.3 3369.21   4
  -3  -1   1 312080. 11526.7   5
   3  -1  -1 311612. 14271.2   3
  -3  -1   1 316536. 12489.2   4
   3  -1  -1 318885. 13377.4  15
  -3  -1   0 77391.0 5335.45   5
   3  -1   0 85465.9 7057.33   3
  -3  -1   0 75829.1 5740.63   4
   3  -1   0 74958.7 6335.71  15
  -3  -1  -1 103465. 6358.44   5
   3  -1   1 98020.0 7540.11   3
  -3  -1  -1 92652.8 6484.49   4
   3  -1   1 90785.2 6911.64  15
  -3  -1  -2 49826.8 4835.30   5
  -3  -1  -2 47381.4 4790.23   4
   3  -1   2 47596.8 5335.47   3
   3  -1   2 46435.0 5121.04  15
   3  -1   3 2665.87 2401.46   3
  -3  -1  -3 4290.36 2444.47   4
  -3  -1  -4 65548.2 6074.89   4
  -3  -1  -5 10501.2 3468.77   4
  -3  -1  -5 13777.6 3298.43  16
  -3  -1  -6 7101.92 2949.93  16
   3  -1   7 74606.3 3251.96  11
  -3  -1  -7 70613.9 3265.57  20
   3  -1   7 73803.2 3306.91   8
  -3  -1  -7 70566.4 7190.69  16
   3  -1   7 72385.2 3007.09  23
  -3  -1  -8 14422.9 1660.17  20
   3  -1   8 13764.9 1580.50   8
   3  -1   8 13320.9 1447.66  23
   3  -1   9 13691.4 1410.36  23
  -3  -1  -9 12595.0 1650.25  20
   3  -1   9 15299.5 1581.53   8
   3  -1  10 36170.4 1948.00  23
  -3  -1 -10 38709.4 2296.63  20
   3  -1  10 41208.8 2139.10   8
  -3  -1 -10 38941.6 2053.74   6
  -3  -1 -11 3550.30 972.081  20
  -3  -1 -11 4738.99 881.327   6
   3  -1  11 3210.32 788.369   8
   3  -1  11 4174.86 874.678  23
   3  -1  12 2353.95 591.632  23
  -3   0  13 7743.34 807.591  20
  -3   0  12 9336.00 1174.74  20
   3   0 -12 11259.2 1101.61  13
  -3   0  11 11849.1 1493.53  20
   3   0 -11 12587.1 1416.12  13
  -3   0  10 35134.9 2353.55  20
   3   0 -10 36096.5 2297.22  13
  -3   0   9 38336.4 2492.32  20
   3   0  -9 34415.0 2115.09  19
   3   0  -9 42126.5 2475.87  13
  -3   0   8 2684.79 1191.59  20
   3   0  -8 2115.89 892.209  19
   3   0  -8 4307.96 3175.63  18
   3   0  -8 3238.20 1155.75  13
   3   0  -7 43860.9 6084.33  18
  -3   0   7 41892.2 5772.33  17
  -3   0   7 33465.1 4976.00   4
   3   0  -6 4394.78 3003.50  18
  -3   0   6 5142.09 2860.28  17
  -3   0   6 5720.14 2652.57   4
  -3   0   5 68828.1 6100.23  17
  -3   0   5 69689.9 6877.85   4
  -3   0   4 71707.1 6533.35   4
   3   0  -4 59362.3 7298.71  15
  -3   0   3 57402.3 5623.93   4
   3   0  -3 45708.8 6465.38  15
  -3   0   2 51513.4 5134.64   4
   3   0  -2 38459.3 5787.49  15
   3   0  -1 3827.39 4117.44  15
  -3   0   1 13263.4 3002.96   4
  -3   0   0 20.3915 1225.15   5
   3   0   0 2056.45 2507.96  15
  -3   0   0 727.007 2054.23   4
  -3   0  -1 149554. 7462.26   5
  -3   0  -1 140660. 7782.34   4
   3   0   1 139993. 8284.82  15
  -3   0  -2 6977.17 2549.58   4
   3   0   2 6176.43 2625.35   3
   3   0   2 3949.38 2421.34  15
  -3   0  -3 92741.3 6486.13   4
   3   0   3 93151.0 6758.57  15
  -3   0  -4 74258.6 6222.16   4
   3   0   5 117508. 8181.37   2
  -3   0  -5 103052. 7791.93   4
  -3   0  -6 2499.85 2054.82  18
   3   0   6-218.599 2402.71   2
  -3   0  -7 31812.1 2222.33  20
   3   0   7 33904.1 2100.86  23
   3   0   7 35869.2 2278.18   8
   3   0   7 34786.1 5390.28   2
  -3   0  -8 67064.1 3283.95  20
   3   0   8 67209.2 2976.12  23
   3   0   8 72657.3 3202.22   8
  -3   0  -9 11363.4 1554.16  20
   3   0   9 10585.9 1359.86  23
   3   0   9 10901.4 1381.48   8
  -3   0 -10 849.938 883.794   6
  -3   0 -10 1020.93 1073.36  20
   3   0  10 1402.62 808.613   8
   3   0  10 596.398 979.325  23
  -3   0 -11 883.651 879.740  20
   3   0  11 1105.41 851.795  23
   3   0  12 4215.29 714.503  23
  -3   1  12 247.935 751.689  20
  -3   1  11 10251.1 1361.01  20
   3   1 -11 9822.49 1168.74  19
   3   1 -10 25779.0 1825.60  19
  -3   1  10 26749.7 2029.16  20
  -3   1   9 17522.5 1785.40  20
   3   1  -9 17270.1 1665.29  19
   3   1  -9 17786.8 1720.67  13
  -3   1   8 75360.0 3404.47  20
   3   1  -8 70216.8 3148.67  19
   3   1  -8 71226.3 7630.42  18
  -3   1   8 59899.8 6681.04  17
  -3   1   8 53421.5 6518.94   4
   3   1  -8 72734.9 3208.63  13
   3   1  -7 44865.1 6334.63  18
  -3   1   7 44079.2 5860.88  17
  -3   1   7 52246.1 6410.09   4
  -3   1   6 4459.45 2213.20   4
   3   1  -6 1935.66 2863.68  18
   3   1  -5 43453.0 5566.19  18
  -3   1   5 45797.1 5705.78   4
   3   1  -5 55900.7 7834.60  15
   3   1  -4 16942.9 3777.86  18
  -3   1   4 20395.6 4014.16   4
  -3   1   3 200481. 10683.1   4
   3   1  -3 197020. 11591.8  15
   3   1  -2 24105.8 5688.31  15
  -3   1   2 15131.2 3310.35   4
  -3   1   1 304944. 12291.8   4
   3   1  -1 303609. 13478.7  15
  -3   1   0 85562.4 6027.15   4
   3   1   0 78256.4 6964.17  15
  -3   1  -1 97646.0 6373.43   4
   3   1   1 91978.0 6978.83  15
   3   1   2 48724.3 4728.06   2
  -3   1  -2 45691.0 4459.42   4
   3   1   2 45662.8 4838.82  15
   3   1   3 7104.62 2625.95   2
  -3   1  -3 6689.30 2362.37   4
   3   1   3 4346.09 2266.83  15
   3   1   4 63189.4 6156.48   2
  -3   1  -4 64777.2 5614.39   4
   3   1   5 13144.0 3728.86   2
  -3   1  -5 10151.6 2939.86   4
   3   1   6 4778.78 3019.01   2
  -3   1  -6 9390.24 3203.04  18
   3   1   7 73549.9 7137.51   2
  -3   1  -7 75096.4 3316.90  20
   3   1   7 72383.9 3186.48  23
  -3   1  -8 10902.6 1542.69  20
   3   1   8 12120.1 1554.56  23
  -3   1  -9 15567.5 2960.41  21
  -3   1  -9 11649.8 1523.75  20
   3   1   9 13040.1 1511.40  23
  -3   1 -10 33900.9 2115.90  20
   3   1  10 37506.4 2128.36  23
  -3   1 -11 4279.50 1156.59  21
   3   1  11 4737.35 1025.07  23
   3   1  12 3699.53 701.581  23
  -3   2  12 30973.3 1529.37  20
   3   2 -12 35097.2 1598.39  19
  -3   2  11 11729.9 1300.76  20
   3   2 -11 13123.8 1295.66  19
  -3   2  10 17716.1 1628.10  20
   3   2 -10 16278.6 1582.33  19
  -3   2   9 62376.6 3003.59  20
   3   2  -9 57564.4 2906.58  19
  -3   2   8 12663.7 1601.08  20
   3   2  -8 10245.0 1507.27  19
   3   2  -8 12608.5 4224.25  18
  -3   2   8 10871.6 3396.28   4
  -3   2   7 3929.23 1201.28  20
   3   2  -7 2848.03 1084.14  19
   3   2  -7 2855.61 2642.60  18
  -3   2   7 2224.05 2650.07   4
   3   2  -6 18013.6 4070.57  18
  -3   2   6 19034.6 4449.50   4
   3   2  -5 55874.3 6266.43  18
  -3   2   5 53441.6 6350.33   4
   3   2  -4 19451.4 3812.58  18
  -3   2   4 19646.4 4329.29   4
   3   2  -3 27580.2 7678.32  15
  -3   2   3 11288.6 3279.34   4
  -3   2   2 174534. 9539.50   4
   3   2  -2 190153. 11350.3  15
  -3   2   1 19566.0 3458.01   4
   3   2  -1 32572.2 6067.01  15
   3   2   0 24314.5 4974.03  15
  -3   2   0 15130.2 3033.21   4
   3   2   1 208437. 9210.13   2
  -3   2  -1 206161. 9533.56   4
   3   2   1 200267. 10307.6  15
   3   2   2 63275.2 5504.55   2
  -3   2  -2 70804.0 5412.34   4
   3   2   2 64647.5 5945.87  15
   3   2   3 45177.8 5031.41   2
  -3   2  -3 39265.7 4262.67   4
   3   2   3 46763.2 4723.06  15
   3   2   4 13027.5 3366.53   2
   3   2   5 73204.2 7129.81   2
   3   2   6 80618.8 7689.22   2
  -3   2  -6 77658.0 7460.66  18
  -3   2  -7 77779.7 3403.12  20
   3   2   7 80889.2 8001.74   2
   3   2   7 75497.9 3314.20  23
  -3   2  -7 71538.4 7290.26  18
  -3   2  -8 35149.0 2260.48  20
   3   2   8 35006.4 2255.49  23
  -3   2  -9 40756.9 3512.03  21
  -3   2  -9 32066.7 2100.86  20
   3   2   9 36543.7 2217.41  23
  -3   2 -10 4503.49 999.008  20
   3   2  10 5310.92 1176.70  23
  -3   2 -11 9041.13 1435.40  21
   3   2  11 4768.05 973.410  23
   3   3 -12 2457.11 754.259  19
   3   3 -11 20222.1 1540.14  19
   3   3 -10 30390.1 2034.84  19
   3   3  -9 21439.1 1902.91  19
   3   3  -8 24566.7 1978.19  19
   3   3  -7 28878.7 2067.31  19
   3   3  -7 30005.6 5356.99  18
  -3   3   7 30348.7 5455.69   4
   3   3  -6 58962.1 7036.35  18
  -3   3   6 54442.8 6878.10   4
   3   3  -5 31186.9 4898.73  18
  -3   3   5 28595.6 5105.87   4
   3   3  -4 117865. 8454.72  18
  -3   3   4 123526. 9109.48   4
   3   3  -3 37800.8 7979.11  15
  -3   3   3 8969.09 3361.88   4
  -3   3   2 29894.1 4343.79   4
   3   3  -2 59431.5 8591.87  15
  -3   3   1 23781.7 3707.83   4
   3   3  -1 40405.1 6835.76  15
   3   3   0 28139.6 5598.13  15
  -3   3   0 16882.2 3131.38   4
  -3   3  -1 212642. 9795.34   4
   3   3   1 228080. 11631.7  15
   3   3   2 45844.2 4885.90   2
   3   3   2 40503.2 5361.71  15
   3   3   3 85410.6 6901.81   2
   3   3   4 61830.8 6422.32   2
   3   3   5 33980.5 5582.66   2
  -3   3  -5 22272.2 4308.19  18
   3   3   6 19873.1 4855.57   2
  -3   3  -6 13105.9 3565.44  18
   3   3   7 43879.7 6434.69   2
  -3   3  -7 38490.7 5761.35  18
   3   3   7 41468.9 2527.97  23
   3   3   8 221.814 1146.54  23
  -3   3  -9 8555.80 3001.23  21
   3   3   9 3242.04 1294.68  23
  -3   3 -10 55205.2 3307.38  21
   3   3  10 53537.9 2377.72  23
   3   3  11 5817.10 941.679  23
   3   4 -12 19602.0 1079.12  19
   3   4 -11 725.263 809.381  19
   3   4 -10-26.3721 1031.78  19
   3   4  -9 5495.95 1263.85  19
   3   4  -8 51439.4 2721.10  19
   3   4  -7 33014.7 2154.80  19
   3   4  -7 31910.4 5452.83  18
  -3   4   7 24981.9 4786.90   4
   3   4  -6 59122.0 2810.69  19
   3   4  -6 60935.2 6995.51  18
  -3   4   6 64373.8 7313.82   4
   3   4  -5 8366.56 3108.44  18
  -3   4   5 4984.04 3140.51   4
   3   4  -4 25948.0 9512.80  15
  -3   4   4 5532.24 2998.99   4
  -3   4   3 95227.3 7765.90   4
   3   4  -3 121617. 11394.1  15
  -3   4   2 79928.9 6821.01   4
   3   4  -2 106787. 10394.5  15
  -3   4   1 76754.0 6385.34   4
   3   4  -1 111534. 9267.71  15
   3   4   0 25340.4 5863.81  15
   3   4   1 107998. 8443.15  15
   3   4   2 94801.6 7455.04   2
   3   4   2 97028.8 7589.30  15
   3   4   3 1982.01 2540.35   2
   3   4   4 78926.1 7462.94   2
   3   4   5 10102.3 4120.98   2
  -3   4  -5 3026.38 2508.18  18
   3   4   6 74485.5 7910.59   2
  -3   4  -6 67347.6 7236.65  18
   3   4   7 6799.83 1468.32  23
   3   4   8 14324.6 1693.59  23
  -3   4  -9 8914.04 2961.95  21
   3   4   9 4553.49 1126.34  23
  -3   4 -10 20526.5 2512.24  21
   3   4  10 19789.9 1435.46  23
  -3   4 -11 32806.4 1727.44  21
   3   5 -11 23327.8 1290.78  19
   3   5 -10 28018.5 1675.67  19
   3   5  -9 29601.8 1902.55  19
   3   5  -8 37166.9 2209.08  19
   3   5  -7 13041.8 1455.51  19
   3   5  -6 42499.7 2312.27  19
  -3   5   6 36486.4 5578.17   4
   3   5  -5 62796.7 2780.59  19
  -3   5   5 60222.8 6981.47   4
  -3   5   4 58151.3 6669.18   4
   3   5  -4 92551.2 12415.5  15
   3   5  -3 51476.3 9998.83  15
  -3   5   3 26321.8 4561.09   4
   3   5  -2 81212.8 10171.5  15
   3   5  -1 33817.5 7396.73  15
   3   5   0 30108.9 6647.76  15
   3   5   1 13612.7 5111.22  15
   3   5   2 31207.6 4989.10   2
  -3   5  -3 63513.4 6653.84  18
   3   5   3 87863.1 7789.22   2
  -3   5  -4 5418.24 2699.62  18
   3   5   4 6903.72 3463.01   2
   3   5   5 26044.7 5473.79   2
  -3   5  -5 15735.8 4273.24  18
   3   5   7 21230.0 1907.93  23
   3   5   8 7478.22 1295.13  23
  -3   5  -9 24192.5 2836.45  21
   3   5   9 19523.5 1456.05  23
  -3   5 -10 28953.6 2111.62  21
   3   5  10 24311.4 1264.63  23
   3   6 -10 724.110 684.015  19
   3   6  -9 16477.6 1267.90  19
   3   6  -8 13049.3 1296.33  19
   3   6  -7 5105.92 1061.83  19
   3   6  -4 37941.0 11372.7  15
   3   6  -3 38830.0 9970.49  15
   3   6  -2 65045.5 9563.37  15
   3   6  -1 37746.2 8011.38  15
   3   6   0 31839.7 6699.78  15
   3   6   1 8488.13 3339.70   2
   3   6   2 45408.1 6151.93   2
   3   6   3 39253.8 5811.90   2
   3   6   6 428.011 1067.97  23
   3   6   7 9523.58 1321.60  23
   3   6   8 7482.81 1045.36  23
  -3   6  -9 22913.2 2147.72  21
  -3   7  -8 6174.33 1640.87  21
   4  -8  -5 2512.30 832.579  22
  -4  -8   5 3558.12 899.600   7
   4  -8  -4 2864.55 1011.91  22
  -4  -8   4 2539.05 816.996  10
  -4  -8   4 2889.65 759.067   9
  -4  -8   4 4327.68 1075.39   7
  -4  -8   3 6897.24 1146.53  10
  -4  -8   3 6932.41 948.619   9
   4  -8  -3 7991.81 1175.90  22
  -4  -8   2 8654.21 1335.97  10
  -4  -8   2 10268.9 1083.99   9
   4  -8  -2 11558.1 1306.71  22
  -4  -8   1 1936.37 1188.98  10
   4  -8  -1 4197.21 1093.74  22
  -4  -8   0 12009.8 1332.67  12
  -4  -8   0 11993.4 1574.14  10
  -4  -8  -1 17763.3 1479.36  12
  -4  -8  -1 17135.1 1659.50  10
  -4  -8  -2 26930.6 1708.26  12
  -4  -8  -2 24565.6 1748.26  10
   4  -8   2 21164.7 2121.94  22
  -4  -8  -3 3847.47 1022.54  12
  -4  -8  -3 3272.41 937.468  10
  -4  -8  -4 849.330 807.596  12
  -4  -7   7 10612.3 987.905   9
   4  -7  -7 12564.7 1155.61  22
   4  -7  -6 3679.67 1092.93  22
  -4  -7   6 4059.94 919.316   9
  -4  -7   6 5748.31 1036.61   7
   4  -7  -5 2654.45 1134.22  22
  -4  -7   5 1630.33 803.798  10
  -4  -7   5 3207.36 950.987   9
  -4  -7   5 4192.03 1175.17   7
  -4  -7   4 9524.63 1318.93  10
  -4  -7   4 11352.8 1297.75   9
  -4  -7   4 10634.4 1419.38   7
   4  -7  -4 10918.9 1454.09  22
   4  -7  -3 4242.77 1266.11  22
  -4  -7   3 2732.13 1166.99  10
  -4  -7   3 4761.06 1082.06   9
  -4  -7   3 4584.20 1260.13   7
  -4  -7   2 6816.75 1494.03  10
  -4  -7   2 12291.5 1350.41   9
  -4  -7   2 10285.2 1516.87   7
   4  -7  -2 9857.51 1397.42  22
   4  -7  -1 6747.07 1281.87  22
  -4  -7   1 8272.18 1638.19  10
  -4  -7   1 9147.86 1239.12   9
  -4  -7   0 20119.0 2059.16  10
  -4  -7   0 19811.6 1602.37   9
   4  -7   0 18849.3 1628.38  22
   4  -7   1 3207.79 1651.11  22
  -4  -7  -1 125.463 1228.08  10
  -4  -7  -1 371.839 841.791   9
  -4  -7  -2 12036.8 1449.34  12
  -4  -7  -2 11895.5 1556.35  10
  -4  -7  -2 12838.8 1351.83   9
  -4  -7  -3 29109.6 1912.54  12
  -4  -7  -3 26843.1 1844.82  10
  -4  -7  -3 28397.1 1797.70   9
   4  -7   3 27807.3 2410.89  22
   4  -7   4 14689.8 1883.34  22
  -4  -7  -4 8544.41 1196.36  12
  -4  -7  -5 3975.12 1005.75  12
  -4  -7  -6 2413.30 844.603  12
  -4  -6   9 4002.30 673.634   9
   4  -6  -8 2612.03 1018.16  22
  -4  -6   8 2774.08 868.290   9
   4  -6  -7 595.458 1066.44  22
  -4  -6   7 507.570 896.777   9
  -4  -6   7 769.585 703.597   7
  -4  -6   6 38028.5 2263.00   9
   4  -6  -6 36923.4 2317.08  22
   4  -6  -5 5316.28 1407.80  22
  -4  -6   5 4311.39 1206.89   9
  -4  -6   5 5086.65 1139.44   7
   4  -6  -4 5448.91 1374.06  22
  -4  -6   4 4825.51 1221.71   9
  -4  -6   4 5209.95 1193.21   7
  -4  -6   3 28772.4 2028.35   9
  -4  -6   3 29241.0 2064.11   7
   4  -6  -3 31850.7 2216.60  22
  -4  -6   2 11838.6 1406.78   9
  -4  -6   2 11683.3 1465.97   7
   4  -6  -2 11570.7 1533.03  22
  -4  -6   1 15555.2 1566.11   9
  -4  -6   1 13776.0 1593.10   7
   4  -6  -1 14126.8 1575.84  22
  -4  -6   0 40306.4 2261.86   9
   4  -6   0 37444.5 2281.28  22
  -4  -6  -1 20756.5 1703.21   9
   4  -6   1 20671.9 1694.15  22
   4  -6   2 7688.44 1420.74  22
  -4  -6  -2 7352.93 1445.99  10
  -4  -6  -2 8079.05 1250.22   9
  -4  -6  -3 17464.8 1667.57  10
  -4  -6  -3 18332.2 1622.85  12
  -4  -6  -3 16143.7 1611.06   9
  -4  -6  -4 4854.15 1108.44  12
   4  -6   4 3502.87 852.829  11
  -4  -6  -4 3084.39 1062.31   9
   4  -6   4 6443.64 1946.96  22
  -4  -6  -5 8974.27 1278.06  12
  -4  -6  -6 2591.29 964.108  12
  -4  -6  -7 940.838 813.424  12
  -4  -5  10 3801.45 637.179   9
   4  -5  -9 7927.84 968.590  13
   4  -5  -9 6770.56 1159.44  22
   4  -5  -8 2104.15 1166.23  22
   4  -5  -8 2137.94 842.924  13
   4  -5  -7 13336.8 1384.22  13
   4  -5  -7 11998.8 1688.85  22
   4  -5  -6 1961.37 1355.33  22
  -4  -5   6 3113.79 963.203   7
   4  -5  -6 2100.76 977.875  13
  -4  -5   5 30445.1 2215.42   9
  -4  -5   5 31732.8 2091.26   7
   4  -5  -5 33101.8 2009.07  13
   4  -5  -5 32444.4 2418.20  22
  -4  -5   4 9243.60 1369.34   9
  -4  -5   4 8220.35 1316.25   7
   4  -5  -4 9235.56 1526.20  22
   4  -5  -3 4816.13 1298.99  22
  -4  -5   3 4586.17 1150.24   9
  -4  -5   3 5132.60 1120.92   7
   4  -5  -2 757.081 987.169  22
  -4  -5   2 1667.12 947.757   9
  -4  -5   2 2009.41 951.386   7
   4  -5  -1 11664.3 1320.17  11
  -4  -5   1 12444.1 1360.32   9
  -4  -5   1 12887.2 1507.88   7
   4  -5  -1 12294.3 1469.60  22
   4  -5   0 61878.7 2796.50  11
  -4  -5   0 60448.4 2783.77   9
   4  -5   0 62684.5 2892.98  22
   4  -5   1 2886.42 1002.52  22
   4  -5   1 2518.52 912.514  11
  -4  -5  -1 2458.46 924.006   9
   4  -5   2 23739.4 1758.38  11
  -4  -5  -2 25528.5 1877.66   9
   4  -5   2 28300.9 1906.67  22
   4  -5   3 13464.3 1415.86  11
  -4  -5  -3 12501.3 1500.28   9
  -4  -5  -4 18625.1 1600.53  12
   4  -5   4 16408.2 1484.39  11
  -4  -5  -4 16479.2 1658.22   9
  -4  -5  -5 6815.16 1241.26  12
   4  -5   5 5304.64 1077.52  11
   4  -5   5 6595.98 1111.04   8
   4  -5   6 29504.2 1746.89   8
  -4  -5  -6 32942.8 1931.97  12
   4  -5   7 7211.08 959.424   8
  -4  -5  -7 7532.10 1092.25  12
  -4  -5  -8 2128.95 723.102  12
   4  -5   8 2299.29 631.685   8
   4  -4 -10 1259.72 958.930  22
   4  -4 -10 1322.94 813.284  13
  -4  -4   9 26562.1 1591.69  20
   4  -4  -9 31918.5 1886.27  13
   4  -4  -9 26748.7 1944.10  22
  -4  -4   8 20239.4 1622.56  20
   4  -4  -8 23123.4 1816.58  13
   4  -4  -8 21208.7 2051.76  22
  -4  -4   7 16101.6 1633.82  20
   4  -4  -7 18362.2 1740.93  13
   4  -4  -7 17003.7 1956.30  22
  -4  -4   6 33799.9 2234.21  20
   4  -4  -6 34682.6 2225.65  13
   4  -4  -6 30721.6 2430.30  22
   4  -4  -5 1104.56 1178.32  22
  -4  -4   5 1245.93 1042.12  20
  -4  -4   5 176.576 781.530   7
   4  -4  -5 1020.94 972.194  13
  -4  -4   4 34604.3 5364.98   5
  -4  -4   4 41805.4 2353.45   7
   4  -4  -4 40209.2 2299.23  13
   4  -4  -4 36277.3 2516.55  22
  -4  -4   3 74857.9 7246.81   5
  -4  -4   3 75051.0 3237.88   9
  -4  -4   3 75450.0 3270.46   7
   4  -4  -3 78288.3 3145.79  13
   4  -4  -3 71612.4 3363.14  22
  -4  -4   2 8747.95 2960.60   5
  -4  -4   2 8442.53 1198.78   9
   4  -4  -2 5824.56 3875.57   3
  -4  -4   2 8698.77 1312.52   7
   4  -4  -2 8726.44 1158.44  13
   4  -4  -2 8606.47 1412.57  22
   4  -4  -1 8172.29 1125.68  11
  -4  -4   1 7773.57 3016.66   5
  -4  -4   1 7701.06 1161.31   9
   4  -4  -1 5742.62 3765.00   3
  -4  -4   1 7795.42 1222.12   7
   4  -4  -1 9831.82 1333.03  22
   4  -4   0 11277.2 1253.21  11
  -4  -4   0 11676.7 3362.64   5
  -4  -4   0 12120.4 1316.06   9
   4  -4   0 12671.2 1401.03  22
   4  -4   1 25675.3 1787.33  11
  -4  -4  -1 23889.7 4462.79   5
  -4  -4  -1 25460.8 1799.70   9
   4  -4   1 20009.8 5344.11   3
  -4  -4  -1 18646.3 4414.03   4
  -4  -4  -2 5044.22 2676.64   5
   4  -4   2 3502.41 970.249  11
  -4  -4  -2 2857.77 912.637  20
  -4  -4  -2 4165.07 985.387   9
   4  -4   2-140.370 2432.26   3
  -4  -4  -2 4956.58 2948.01  16
   4  -4   3 47562.5 2481.54  11
  -4  -4  -3 49552.8 2491.89  20
  -4  -4  -3 46709.2 2477.65   9
  -4  -4  -4 34757.4 2102.77  12
   4  -4   4 33748.4 2140.02  11
  -4  -4  -4 37562.0 2215.72  20
  -4  -4  -4 32607.8 2167.23   9
   4  -4   4 31892.9 2160.45   8
  -4  -4  -5 1127.70 784.341  12
   4  -4   5 1655.12 951.194  11
  -4  -4  -5 1289.33 956.385  20
   4  -4   5 897.462 958.514   8
  -4  -4  -6 3552.90 1061.50  12
   4  -4   6 3255.49 1025.14  11
  -4  -4  -6 3646.56 1103.33  20
   4  -4   6 3806.25 1065.11   8
  -4  -4  -7 1008.99 901.623  20
   4  -4   7 995.915 860.642   8
  -4  -4  -8 8868.90 1060.87  20
   4  -4   8 8472.55 1061.22   8
   4  -4   9 15529.1 1077.36   8
  -4  -4  -9 17362.1 1214.09   6
   4  -3 -11 25343.4 1358.76  13
   4  -3 -11 17366.6 1284.26  22
  -4  -3  10-159.725 755.105  20
   4  -3 -10 587.635 924.045  13
   4  -3  -9 46638.4 2481.32  13
  -4  -3   9 44595.6 2350.05  20
  -4  -3   8 8429.99 1443.83  20
   4  -3  -8 10099.0 1558.15  13
  -4  -3   7 17346.8 1788.44  20
   4  -3  -7 18193.8 1826.91  13
  -4  -3   6 11208.0 1538.88  20
   4  -3  -6 11137.1 1524.13  13
  -4  -3   5 54136.5 2856.17  20
   4  -3  -5 53428.2 2748.60  13
  -4  -3   4 23831.3 1886.44  20
  -4  -3   4 18209.4 4049.24   5
   4  -3  -4 14431.4 4404.43   3
   4  -3  -4 24292.9 1903.92  13
  -4  -3   3 15916.1 1565.06  20
  -4  -3   3 15630.1 3897.21   5
  -4  -3   3 16219.3 1493.53   9
   4  -3  -3 12785.5 4386.75   3
   4  -3  -3 15751.0 1484.13  13
   4  -3  -3 18173.0 1692.87  22
  -4  -3   2 1964.94 981.732  20
   4  -3  -2 1757.70 823.806  13
  -4  -3   2 935.287 1937.61   5
  -4  -3   2 1148.80 764.807   9
   4  -3  -2 3024.21 2891.49   3
  -4  -3   1 13748.9 3108.24   5
   4  -3  -1 10242.0 4152.64   3
  -4  -3   1 9977.85 3341.28   4
  -4  -3   0 53453.3 5741.36   5
   4  -3   0 48326.0 2374.28  11
   4  -3   0 45978.9 6864.16   3
  -4  -3   0 48325.9 6090.05   4
  -4  -3  -1 15369.4 1443.44  20
   4  -3   1 13849.6 1356.00  11
  -4  -3  -1 10842.1 3116.13   5
  -4  -3  -1 15719.1 1398.55   9
   4  -3   1 14345.1 4355.42   3
  -4  -3  -1 16395.8 3890.92   4
  -4  -3  -2 16141.5 3770.73   5
  -4  -3  -2 14731.7 1398.70  20
   4  -3   2 16465.3 1479.00  11
  -4  -3  -2 15166.0 1435.93   9
   4  -3   2 7888.31 3444.58   3
  -4  -3  -2 11424.8 3759.62   4
  -4  -3  -3 73333.3 3081.22  20
   4  -3   3 78864.0 3279.89  11
  -4  -3  -3 71951.7 3117.57   9
  -4  -3  -3 71145.7 7651.51   4
   4  -3   4 30912.2 2049.32  11
  -4  -3  -4 28080.5 1979.00  20
  -4  -3  -4 28534.5 2030.78   9
  -4  -3  -4 24041.2 4661.43  16
   4  -3   5 1303.45 928.069  11
  -4  -3  -5 1065.71 941.979  20
  -4  -3  -5 1315.49 1054.68   9
   4  -3   5 583.545 951.075   8
   4  -3   6 49480.5 2615.59  11
  -4  -3  -6 45175.9 2533.71  20
   4  -3   6 47476.8 2575.56   8
  -4  -3  -7 19805.4 1779.93  20
   4  -3   7 21204.9 1748.93   8
  -4  -3  -8 4276.65 1056.99  20
   4  -3   8 5412.23 1112.87   8
  -4  -3  -9 15204.5 1255.55  20
   4  -3   9 16249.1 1264.36   8
  -4  -3 -10 2587.46 677.714   6
   4  -3  10 2505.97 596.498   8
  -4  -2  11 883.432 780.119  20
   4  -2 -11 1184.70 852.254  13
  -4  -2  10 8615.75 1242.49  20
   4  -2 -10 9756.70 1330.34  13
  -4  -2   9 35938.7 2285.82  20
   4  -2  -9 35912.4 2331.52  13
  -4  -2   8 22829.3 2060.26  20
   4  -2  -8 24769.7 2079.26  13
  -4  -2   7 2644.72 1224.31  20
   4  -2  -7 2483.16 1214.26  13
  -4  -2   6 28505.1 2192.87  20
   4  -2  -6 30197.4 2157.56  13
  -4  -2   5 15185.5 1652.40  20
   4  -2  -5 16594.2 1661.77  13
  -4  -2   4 55575.9 2791.34  20
   4  -2  -4 58344.4 2734.26  13
   4  -2  -3 70325.7 8314.68   3
  -4  -2   3 64906.0 6763.87   4
  -4  -2   2 33273.3 4669.63   5
   4  -2  -2 27665.3 5439.62   3
  -4  -2   2 28404.3 4870.05   4
  -4  -2   1 30648.8 4472.22   5
   4  -2  -1 24712.3 5651.32   3
  -4  -2   1 27604.1 4725.73   4
  -4  -2   0 27221.8 4181.25   5
   4  -2   0 22057.8 5267.87   3
  -4  -2   0 23181.8 4419.88   4
  -4  -2  -1 15791.0 3709.16   5
   4  -2   1 17767.2 4551.70   3
  -4  -2  -1 17920.5 4072.31   4
   4  -2   2 30561.2 5175.33   3
  -4  -2  -2 43242.2 5675.61   4
  -4  -2  -3 9635.96 1218.87  20
   4  -2   3 9929.78 1291.35  11
   4  -2   3 9798.03 1350.27  19
  -4  -2  -3 9798.46 1251.05   9
   4  -2   3 7687.66 2977.18   3
  -4  -2  -3 6424.59 3362.14   4
   4  -2   4 23860.9 1833.78  11
  -4  -2  -4 23327.9 1789.77  20
  -4  -2  -4 22935.7 1841.05   9
  -4  -2  -4 20978.5 3955.43   4
   4  -2   5 31093.8 2105.94  11
  -4  -2  -5 28703.2 2021.11  20
   4  -2   6 20824.8 1793.27  11
  -4  -2  -6 19530.6 1801.50  20
   4  -2   6 19970.9 1859.25   8
  -4  -2  -7 14339.1 1643.13  20
   4  -2   7 15976.9 1658.17   8
  -4  -2  -8 10733.5 1428.06  20
   4  -2   8 13666.8 1486.58   8
  -4  -2  -9 3927.40 1055.82  20
   4  -2   9 5705.99 1025.13   8
  -4  -2 -10 4485.87 831.453   6
  -4  -2 -10 4563.25 849.421  20
   4  -2  10 4790.27 792.394   8
  -4  -1  11 13263.5 1228.92  20
   4  -1 -11 14195.4 1241.27  13
  -4  -1  10 11142.5 1427.25  20
   4  -1 -10 14601.7 1489.94  13
   4  -1  -9 14863.3 1714.31  13
  -4  -1   9 12748.1 1691.90  20
  -4  -1   8 59445.9 3144.31  20
   4  -1  -8 66030.5 3197.27  13
  -4  -1   7 6282.46 1434.54  20
   4  -1  -7 6272.07 1357.20  13
  -4  -1   6 1130.17 1138.61  20
   4  -1  -6 1413.42 1033.89  13
  -4  -1   5 6837.27 1310.50  20
   4  -1  -5 7382.51 1116.74  19
  -4  -1   5 4440.01 1864.64   4
   4  -1  -5 8099.49 1252.82  13
   4  -1  -4 16904.2 4161.18   3
  -4  -1   4 20801.5 4285.03   4
   4  -1  -3 21770.9 5069.45   3
   4  -1  -3 15314.3 4413.73  15
  -4  -1   3 21897.4 4371.81   4
   4  -1  -2 40019.7 6418.85   3
  -4  -1   2 40214.3 5388.91   4
   4  -1  -2 37813.2 5850.41  15
   4  -1  -1 3181.83 3422.73   3
   4  -1  -1 2168.74 2712.60  15
  -4  -1   1 5709.00 2951.29   4
   4  -1   0 4820.54 3447.98   3
  -4  -1   0 8004.64 3439.47   4
   4  -1   0 4906.00 2906.88  15
   4  -1   1 14925.8 4141.22  15
   4  -1   1 19594.5 4595.13   3
  -4  -1  -1 17847.7 3855.05   4
   4  -1   2 3074.76 2727.38   3
  -4  -1  -2 4737.17 2640.92   4
   4  -1   3 34468.3 4898.70   3
  -4  -1  -3 50069.1 5975.87   4
  -4  -1  -4 9804.34 1290.23  20
   4  -1   4 11091.8 1332.00  11
  -4  -1  -4 10318.9 1351.15   9
  -4  -1  -4 7446.25 3246.28   4
   4  -1   5 2855.96 986.721  11
  -4  -1  -5 3661.72 1079.35  20
  -4  -1  -5 2743.20 2284.01  16
   4  -1   6 73807.9 3231.43  11
  -4  -1  -6 65592.8 3162.58  20
   4  -1   6 71194.8 3303.97   8
  -4  -1  -7 2537.87 1138.16  20
   4  -1   7 3669.56 1218.06   8
  -4  -1  -8 1399.83 1130.31  20
   4  -1   8 2058.73 1053.98   8
  -4  -1  -9 40763.1 2236.90  20
   4  -1   9 44640.5 2120.12   8
   4  -1   9 39331.9 1825.58  23
  -4  -1 -10 23416.0 1460.93  20
   4  -1  10 22445.6 1285.00   8
   4  -1  10 19776.0 1108.76  23
  -4  -1 -10 22149.3 1190.51   6
  -4   0  11 5596.22 985.344  20
   4   0 -11 6391.96 897.171  13
  -4   0  10 12242.6 1444.27  20
   4   0 -10 13030.4 1359.95  13
  -4   0   9 945.501 1183.37  20
   4   0  -9 772.009 879.614  19
   4   0  -9 965.794 1088.37  13
  -4   0   8-385.750 1144.12  20
   4   0  -8 595.863 948.632  19
   4   0  -8 117.745 1051.43  13
  -4   0   7 21780.4 2042.70  20
   4   0  -7 19069.4 1742.17  19
   4   0  -7 21183.1 1871.99  13
  -4   0   6 46577.9 2683.95  20
   4   0  -6 40438.3 2379.53  19
   4   0  -6 47218.0 2592.56  13
  -4   0   5 51530.4 2727.64  20
   4   0  -5 47552.4 2476.09  19
   4   0  -5 54700.5 2647.47  13
   4   0  -4 22277.1 4892.48  15
  -4   0   4 24015.5 4614.63   4
   4   0  -3 25771.3 5017.35  15
  -4   0   3 27385.7 4651.26   4
   4   0  -2 23175.3 4709.50  15
  -4   0   2 15835.2 4047.61   4
  -4   0   1 58731.4 6129.04   4
   4   0  -1 55679.6 6519.32  15
   4   0   0 342643. 16523.8   3
  -4   0   0 312603. 14085.9   4
   4   0   0 305141. 14940.4  15
   4   0   1 1253.66 2815.97   3
  -4   0  -1 1357.41 2324.35   4
   4   0   1 1079.44 2672.43  15
   4   0   2 14018.8 3726.36   3
  -4   0  -2 20997.5 3974.41   4
   4   0   2 17360.7 4264.50  15
  -4   0  -3 31361.5 4586.00   4
   4   0   3 18696.2 4159.91   3
   4   0   4 19895.8 1651.23  11
  -4   0  -4 21407.1 1691.03  20
   4   0   4 18502.1 1754.17  19
   4   0   5 23336.5 1778.79  11
  -4   0  -5 19996.8 1773.44  20
  -4   0  -5 15446.4 4019.52   4
  -4   0  -5 15473.0 4025.31  16
   4   0   6 18347.0 1667.65  11
  -4   0  -6 16368.6 1696.24  20
   4   0   6 19199.1 1831.10   8
   4   0   6 16109.8 1559.78  23
  -4   0  -7 66892.3 3181.08  20
   4   0   7 69237.1 3185.88   8
   4   0   7 70950.5 2971.84  23
  -4   0  -8 424.851 1050.81  20
   4   0   8-35.9176 955.374   8
   4   0   8 539.986 947.883  23
  -4   0  -9 306.184 945.517  20
   4   0   9 526.470 726.123   8
   4   0   9 487.398 768.241  23
  -4   0 -10 218.236 744.230  20
   4   0  10-68.0977 660.212  23
  -4   1  11 13471.3 1151.73  20
   4   1 -11 13910.5 1032.60  19
  -4   1  10 12864.2 1394.37  20
   4   1 -10 12911.0 1267.67  19
  -4   1   9 13837.5 1611.86  20
   4   1  -9 13167.1 1465.29  19
  -4   1   8 64262.2 3124.39  20
   4   1  -8 70478.3 3031.47  13
  -4   1   7 7554.38 1454.84  20
   4   1  -7 7618.02 1356.90  19
   4   1  -7 9189.60 1348.46  13
  -4   1   6 1053.11 1110.60  20
   4   1  -6 1371.78 938.574  19
  -4   1   6-1143.62 2239.18   4
   4   1  -6 1783.10 990.755  13
  -4   1   5 4798.00 1202.05  20
   4   1  -5 5257.29 1115.79  19
  -4   1   5 2312.35 2588.52   4
   4   1  -5 4707.03 1055.95  13
  -4   1   4 26628.9 4771.56   4
  -4   1   3 20711.3 4239.88   4
  -4   1   2 46612.7 5551.74   4
   4   1  -2 7047.31 7994.97  15
   4   1  -1 9252.08 3655.02  15
  -4   1   1 1164.16 2116.13   4
   4   1   0 8412.58 3299.52  15
  -4   1   0 4571.80 2495.42   4
  -4   1  -1 17924.0 3799.70   4
   4   1   1 16863.8 4294.34  15
  -4   1  -2 4660.08 2367.86   4
   4   1   2 3488.60 2647.82   3
   4   1   2 799.624 2651.77  15
  -4   1  -3 43439.2 5239.38   4
   4   1   3 47418.4 5843.46  15
  -4   1  -4 10023.9 1286.06  20
   4   1   4 9536.89 1398.38  19
  -4   1  -4 6947.85 2755.65   4
  -4   1  -5 3067.25 1088.67  20
   4   1   5 1707.84 1054.45  23
  -4   1  -6 68718.5 3231.46  20
   4   1   6 72049.4 3254.31   8
   4   1   6 68587.0 3065.13  23
  -4   1  -7 2271.89 1103.24  20
   4   1   7 2599.10 994.368   8
   4   1   7 2340.84 1079.96  23
  -4   1  -8 1617.24 1057.99  20
   4   1   8 3045.64 1105.18  23
  -4   1  -9 38695.0 2081.71  20
   4   1   9 40083.9 1951.38  23
  -4   1 -10 24545.0 1405.28  20
   4   1  10 26525.6 1407.90  23
  -4   2  11 714.729 609.544  20
   4   2 -11 1123.04 686.412  19
  -4   2  10 6350.55 1001.30  20
   4   2 -10 6890.04 1110.70  19
  -4   2   9 35721.7 2087.50  20
   4   2  -9 36936.8 2177.78  19
  -4   2   8 21895.0 1827.88  20
   4   2  -8 22117.9 1895.00  19
  -4   2   7 4810.92 1236.56  20
   4   2  -7 3034.59 1119.17  19
  -4   2   6 27543.5 2069.84  20
   4   2  -6 25366.1 1969.59  19
  -4   2   6 22488.4 4529.00   4
  -4   2   5 15106.7 1612.52  20
   4   2  -5 14849.3 1531.54  19
  -4   2   5 11636.2 3919.62   4
  -4   2   4 56348.9 2759.58  20
   4   2  -4 54418.4 2599.57  19
  -4   2   4 52266.1 6451.50   4
  -4   2   3 75388.2 7298.62   4
   4   2  -3 60836.8 10873.8  15
  -4   2   2 31908.2 4823.02   4
   4   2  -2 14334.3 8210.79  15
   4   2  -1 10334.5 7009.24  15
  -4   2   1 24294.1 4202.54   4
   4   2   0 4391.44 7311.79  15
  -4   2   0 18493.8 3820.65   4
   4   2   1 27306.5 4594.23  15
  -4   2  -1 19570.6 3954.13   4
  -4   2  -2 43404.0 4999.17   4
   4   2   2 43193.0 5742.07  15
   4   2   3 9427.28 1353.52  19
  -4   2  -3 7169.83 2623.54   4
   4   2   3 9064.36 3298.48  15
  -4   2  -4 26619.4 1884.58  20
   4   2   4 25472.6 1965.01  19
  -4   2  -5 26902.2 1967.89  20
  -4   2  -6 18908.3 1708.49  20
   4   2   6 17928.6 1776.82  23
  -4   2  -7 13162.6 1477.77  20
   4   2   7 14216.1 1635.04  23
  -4   2  -8 11935.8 1368.09  20
   4   2   8 14408.3 1463.07  23
  -4   2  -9 3746.08 904.699  20
   4   2   9 5322.32 1052.59  23
   4   2  10 5224.56 899.517  23
   4   3 -11 26815.3 1342.25  19
   4   3 -10 258.883 855.248  19
   4   3  -9 44707.6 2352.86  19
   4   3  -8 12352.5 1566.40  19
   4   3  -7 19784.6 1849.14  19
   4   3  -6 9325.41 1385.37  19
   4   3  -5 52793.8 2632.16  19
  -4   3   5 44864.2 5996.95   4
   4   3  -5 59661.6 11224.6  15
   4   3  -4 20160.0 1655.32  19
  -4   3   4 20634.4 4475.12   4
   4   3  -3 17110.7 1489.91  19
   4   3  -3 22221.5 9913.55  15
  -4   3   3 10548.1 3298.55   4
   4   3  -2 1532.47 814.022  19
  -4   3   2 2800.25 2456.49   4
   4   3  -1 6075.69 7138.06  15
  -4   3   1 9194.09 3048.90   4
  -4   3   0 39359.1 4860.88   4
   4   3   0 35035.4 7786.50  15
  -4   3  -1 11436.8 3158.25   4
   4   3   1-1215.72 5896.44  15
   4   3   2 19280.9 4350.18  15
   4   3   6 49731.0 2634.69  23
   4   3   7 19296.6 1826.21  23
  -4   3  -8 12529.7 2678.15  21
   4   3   8 3359.64 1179.27  23
  -4   3  -9 14481.7 2092.57  21
   4   3   9 14799.5 1271.15  23
   4   3  10 4196.55 737.206  23
   4   4 -10 1977.12 887.539  19
   4   4  -9 32677.9 1917.72  19
   4   4  -8 22545.7 1784.34  19
   4   4  -7 19639.3 1776.46  19
   4   4  -6 29427.8 2019.33  19
   4   4  -5 858.657 895.652  19
   4   4  -4 37161.0 2156.86  19
  -4   4   4 32993.8 5389.55   4
   4   4  -3 72166.1 2960.05  19
  -4   4   3 56502.1 6396.58   4
   4   4  -2 5426.18 1027.33  19
  -4   4   2 7286.92 2898.04   4
   4   4  -1 8918.31 1146.79  19
   4   4  -1 15496.8 7984.34  15
  -4   4   1 1859.54 1895.07   4
   4   4   0 5598.43 6544.29  15
   4   4   1 23843.5 4443.12   2
   4   4   1 9276.04 5910.49  15
   4   4   2 6797.78 3368.83   2
   4   4   3 48282.0 6214.17   2
   4   4   6 2901.20 1304.61  23
   4   4   7 2024.82 1170.62  23
  -4   4  -8 17784.8 2609.12  21
   4   4   8 10869.8 1333.37  23
  -4   4  -9 19578.9 1949.83  21
   4   4   9 19265.1 1275.27  23
   4   5  -9 8543.65 1054.99  19
   4   5  -8 2409.32 982.830  19
   4   5  -7 15058.0 1475.30  19
   4   5  -6 2673.81 1010.39  19
   4   5  -5 35016.0 2070.71  19
   4   5  -4 5684.96 1085.05  19
   4   5   6 30480.7 1993.20  23
   4   5   7 10245.6 1280.31  23
  -4   5  -8 8856.18 2134.63  21
   4   5   8 2343.73 908.930  23
   4   6  -8 3492.35 763.019  19
   4   6  -7 532.794 716.210  19
   4   6  -6 41850.9 1995.65  19
   4   6   6 3041.39 1035.57  23
   4   6   7 1724.19 852.347  23
   4   7   5 3860.37 969.326  23
   5  -7  -3 3358.86 785.539  22
  -5  -7   3 3724.05 898.400  10
  -5  -7   3 4386.85 815.807   9
  -5  -7   2 15387.7 1187.93   9
   5  -7  -2 14515.9 1173.75  22
  -5  -7   1 4959.52 972.394  12
  -5  -7   1 4079.10 1119.85  10
  -5  -7   1 5250.09 962.065   9
  -5  -7   0 6826.90 1058.06  12
  -5  -7   0 4842.13 1078.39  10
  -5  -7   0 6568.47 996.638   9
  -5  -7  -1 15217.9 1221.62  12
  -5  -7  -1 14898.9 1176.68   9
  -5  -7  -2 21368.7 1311.65  12
   5  -6  -6 1986.60 788.217  22
  -5  -6   6 2509.61 707.084   9
   5  -6  -5 69.7853 904.115  22
  -5  -6   5 487.217 712.787  10
  -5  -6   5-116.044 775.744   9
   5  -6  -4 2625.33 959.230  22
  -5  -6   4 3727.79 950.134   9
   5  -6  -3 1109.94 874.053  22
  -5  -6   3 2284.37 959.164   9
   5  -6  -2 3953.07 971.845  22
  -5  -6   2 5369.63 1070.34   9
   5  -6  -1 1955.84 845.028  22
  -5  -6   1 3411.12 994.387   9
  -5  -6   0 22942.4 1865.27  10
  -5  -6   0 25634.4 1720.47   9
  -5  -6  -1 11754.1 1261.62  12
  -5  -6  -1 10976.9 1387.54  10
  -5  -6  -1 13007.6 1341.11   9
  -5  -6  -2 2595.55 899.824  12
   5  -6   2 1769.05 692.055  11
  -5  -6  -2 1500.34 805.299  10
  -5  -6  -2 2984.77 976.077   9
  -5  -6  -3 3237.97 868.653  12
  -5  -6  -4 7558.44 941.116  12
   5  -5  -7 479.891 875.800  22
  -5  -5   7 463.251 693.831   9
   5  -5  -6 1724.87 998.539  22
  -5  -5   6 2408.25 856.841   9
  -5  -5   5 20396.6 1544.87   9
   5  -5  -5 17046.9 1558.60  22
   5  -5  -4 2476.98 1047.40  22
  -5  -5   4 3043.90 1068.62   9
   5  -5  -3 4664.00 1110.00  22
   5  -5  -3 5384.51 1020.82  11
  -5  -5   3 6264.01 1229.38   9
   5  -5  -2 14542.9 1402.10  11
  -5  -5   2 17268.1 1570.00   9
   5  -5  -2 13847.9 1409.83  22
   5  -5  -1 25211.2 1705.66  11
  -5  -5   1 26387.4 1838.64   9
   5  -5  -1 22734.1 1615.64  22
   5  -5   0 15092.7 1382.45  11
  -5  -5   0 15404.9 1533.46   9
   5  -5   1 12650.4 1313.07  11
  -5  -5  -1 14075.5 1491.52   9
  -5  -5  -2 29270.8 1755.75  12
   5  -5   2 27196.0 1731.54  11
  -5  -5  -2 30738.9 1926.58   9
  -5  -5  -3 8682.76 1094.94  12
   5  -5   3 7922.05 1081.96  11
  -5  -5  -3 8768.27 1281.13   9
   5  -5   4 13280.4 1207.64  11
  -5  -5  -4 14309.9 1210.83  12
   5  -4  -8 4609.49 1038.60  22
  -5  -4   8 5144.07 830.207   9
   5  -4  -8 7032.79 975.139  13
  -5  -4   7 21105.9 1348.60  20
  -5  -4   7 21928.6 1466.01   9
   5  -4  -7 25500.7 1594.52  13
   5  -4  -6 623.143 1042.28  22
  -5  -4   6 1332.07 827.799  20
  -5  -4   6 1533.01 892.879   9
   5  -4  -6 864.951 904.117  13
   5  -4  -5 840.737 1048.06  22
   5  -4  -5 1394.37 879.093  11
  -5  -4   5 1083.52 908.201  20
  -5  -4   5 1240.73 908.140   9
   5  -4  -5 1231.75 960.270  13
  -5  -4   4 54893.5 2552.08  20
   5  -4  -4 54656.9 2579.74  11
  -5  -4   4 54354.0 2631.86   9
   5  -4  -4 47391.5 2542.71  22
   5  -4  -3 4656.79 1136.89  22
   5  -4  -3 5016.54 1098.20  11
  -5  -4   3 6110.34 1175.55  20
  -5  -4   3 5462.96 1185.23   9
   5  -4  -2 776.815 875.778  11
  -5  -4   2 3.37690 943.710  20
  -5  -4   2-157.131 905.248   9
   5  -4  -1 5129.09 1115.46  11
  -5  -4   1 5038.09 1166.73  20
  -5  -4   1 4114.45 1112.08   9
  -5  -4   0 21069.1 1711.00  20
   5  -4   0 19523.3 1671.90  11
  -5  -4   0 21718.5 1732.76   9
  -5  -4  -1 17382.2 1534.53  20
   5  -4   1 16509.0 1570.04  11
  -5  -4  -1 16825.1 1591.09   9
   5  -4   2 9678.34 1261.71  11
  -5  -4  -2 8865.24 1274.77  20
  -5  -4  -2 8854.63 1319.26   9
   5  -4   2 8081.81 1271.41   8
   5  -4   3 31613.4 1947.61  11
  -5  -4  -3 32060.5 1969.03  20
  -5  -4  -3 29918.5 2032.81   9
   5  -4   3 26794.8 1837.36   8
   5  -4   4 9900.87 1270.53  11
  -5  -4  -4 8107.35 1185.03  20
   5  -4   4 7880.20 1153.69   8
   5  -4   5 8233.78 1108.38  11
  -5  -4  -5 8878.36 1139.65  20
   5  -4   5 8144.98 1068.01   8
  -5  -4  -6 2461.93 814.743  20
   5  -4   6 2567.49 758.067   8
   5  -4   7 6581.74 712.775   8
   5  -3  -9 5231.45 937.671  22
  -5  -3   9 4972.97 747.998  20
   5  -3  -9 7193.50 957.423  13
   5  -3  -8-96.7768 922.668  22
  -5  -3   8-139.422 768.259  20
  -5  -3   8 117.527 599.708   9
   5  -3  -8-284.011 879.175  13
   5  -3  -7 5420.00 1286.74  22
  -5  -3   7 7592.32 1204.72  20
  -5  -3   7 6031.28 1001.63   9
   5  -3  -7 8275.46 1271.14  13
  -5  -3   6 14041.0 1499.50  20
  -5  -3   6 13640.3 1376.49   9
   5  -3  -6 15623.7 1605.54  13
   5  -3  -6 11793.1 1512.05  22
   5  -3  -5 7431.77 1375.37  22
  -5  -3   5 10906.6 1443.59  20
  -5  -3   5 10679.8 1342.11   9
   5  -3  -5 11145.5 1431.56  13
  -5  -3   4 14481.0 1566.09  20
  -5  -3   4 14200.2 1474.94   9
   5  -3  -4 14804.7 1552.74  13
   5  -3  -4 12034.5 1467.34  22
  -5  -3   3 848.382 959.116  20
  -5  -3   3 310.555 862.990   9
   5  -3  -2 1201.71 935.562  11
  -5  -3   2 637.049 984.335  20
  -5  -3   2 1319.41 887.555   9
  -5  -3   1 63653.2 2873.00  20
   5  -3  -1 62142.7 2885.25  11
  -5  -3   1 65622.1 2878.16   9
  -5  -3   0 28158.1 1926.01  20
   5  -3   0 28951.9 1980.58  11
   5  -3   0 24633.2 1893.30  19
  -5  -3   0 27894.1 1909.74   9
   5  -3   1 3523.51 1052.82  11
  -5  -3  -1 3130.53 1044.21  20
  -5  -3  -1 3008.43 1057.12   9
  -5  -3  -2 7941.35 1224.46  20
   5  -3   2 8486.13 1269.45  11
  -5  -3  -2 7810.73 1270.06   9
   5  -3   3 2761.25 1068.67  11
  -5  -3  -3 2444.24 1052.99  20
  -5  -3  -3 3288.09 1104.31   9
   5  -3   4 26776.7 1874.51  11
  -5  -3  -4 26240.0 1867.86  20
   5  -3   4 26399.9 1905.20   8
   5  -3   5 27376.9 1817.43  11
  -5  -3  -5 29639.3 1883.25  20
   5  -3   5 24712.2 1792.57   8
  -5  -3  -6 5593.77 1070.77  20
   5  -3   6 6097.29 1064.56   8
  -5  -3  -7 7817.68 1042.55  20
   5  -3   7 7734.75 972.307   8
   5  -2  -9 2236.54 965.379  22
  -5  -2   9 2583.25 902.532  20
   5  -2  -9 2890.90 944.788  13
   5  -2  -8 2696.78 1081.73  22
  -5  -2   8 4530.62 1083.63  20
   5  -2  -8 4857.05 1114.30  13
  -5  -2   7 21733.2 1757.41  20
   5  -2  -7 21628.3 1782.03  13
   5  -2  -7 16732.5 1669.08  22
  -5  -2   6 11103.0 1516.17  20
  -5  -2   6 9663.78 1215.02   9
   5  -2  -6 10365.8 1505.26  13
   5  -2  -6 9483.24 1459.34  22
  -5  -2   5 2349.28 1130.58  20
  -5  -2   5 1867.30 884.083   9
   5  -2  -5 1971.72 1111.59  13
  -5  -2   4 31487.8 2146.48  20
  -5  -2   4 32257.8 2016.07   9
   5  -2  -4 31838.8 2121.79  13
  -5  -2   3 7240.24 1293.69  20
  -5  -2   3 9784.98 1271.76   9
   5  -2  -3 8006.48 1294.07  13
  -5  -2   2 3390.58 1069.34  20
   5  -2  -2 3196.94 1045.85  19
  -5  -2   2 3023.98 965.244   9
  -5  -2   1 30373.2 2039.76  20
   5  -2  -1 33787.6 2098.58  11
   5  -2  -1 35696.7 2188.98  19
  -5  -2   1 34246.4 2051.99   9
  -5  -2   0 9120.33 1307.52  20
   5  -2   0 9715.24 1291.89  11
   5  -2   0 9118.98 1358.63  19
  -5  -2   0 10691.3 1323.55   9
   5  -2   1 4265.20 1077.42  11
  -5  -2  -1 4361.71 1101.19  20
   5  -2   1 5140.11 1165.50  19
  -5  -2  -1 5326.66 1101.86   9
   5  -2   2 1229.72 934.527  11
  -5  -2  -2 2221.44 1005.40  20
  -5  -2  -2 1029.52 915.843   9
  -5  -2  -3 29820.0 2006.55  20
   5  -2   3 33791.7 2100.84  11
  -5  -2  -3 31281.6 2142.39   9
   5  -2   4 1913.98 1005.90  11
  -5  -2  -4 976.354 1049.28  20
   5  -2   5 38874.5 2171.00  11
  -5  -2  -5 39001.7 2260.32  20
   5  -2   5 40158.7 2340.16   8
   5  -2   6 15357.1 1361.98  11
  -5  -2  -6 16122.7 1498.73  20
   5  -2   6 16230.6 1493.17   8
  -5  -2  -7 1422.09 875.377  20
   5  -2   7 1261.99 819.712   8
  -5  -2  -8 8296.86 931.324  20
   5  -2   8 7354.44 834.178   8
  -5  -1  10 7796.83 825.437  20
  -5  -1   9 4335.38 977.074  20
   5  -1  -9 5471.78 1013.60  13
  -5  -1   8 1810.24 1060.38  20
   5  -1  -8 2237.81 1071.48  13
  -5  -1   7 2493.89 1202.53  20
   5  -1  -7 1622.36 1061.56  13
  -5  -1   6 13388.7 1652.63  20
   5  -1  -6 11158.2 1333.17  19
   5  -1  -6 13481.4 1608.03  13
  -5  -1   5 7743.28 1387.76  20
   5  -1  -5 7999.11 1267.12  19
   5  -1  -5 8749.54 1389.84  13
  -5  -1   4 36167.0 2281.89  20
   5  -1  -4 38992.9 2296.97  19
   5  -1  -4 40632.2 2333.28  13
  -5  -1   3 58500.6 2839.85  20
   5  -1  -3 58480.5 2836.01  19
   5  -1  -3 62451.6 2875.16  13
  -5  -1   2 4885.74 1118.81  20
   5  -1  -2 6085.66 1223.41  19
  -5  -1   1 10659.9 1362.76  20
   5  -1  -1 9642.41 1256.53  11
   5  -1  -1 10208.9 1370.97  19
  -5  -1   0 19087.8 1644.22  20
   5  -1   0 18107.0 1586.67  11
   5  -1   0 19688.2 1711.77  19
  -5  -1  -1 25428.6 1817.56  20
   5  -1   1 20591.6 1685.93  11
   5  -1   1 21480.5 1821.10  19
  -5  -1  -2 89207.1 3453.89  20
   5  -1   2 87656.9 3463.88  11
   5  -1   2 81505.4 3483.10  19
  -5  -1  -2 88403.6 3520.27   9
   5  -1   3 832.197 817.092  11
  -5  -1  -3 1234.51 977.247  20
  -5  -1  -3 1108.21 959.905   9
   5  -1   4 17145.7 1572.31  11
  -5  -1  -4 16792.6 1631.56  20
   5  -1   5 48352.1 2417.61  11
  -5  -1  -5 49326.9 2567.99  20
   5  -1   5 46465.3 2550.62   8
  -5  -1  -6 3791.09 1166.68  20
   5  -1   6 3096.29 1113.37   8
  -5  -1  -7 1748.79 975.084  20
   5  -1   7 1591.74 873.836   8
  -5  -1  -8 21389.9 1397.00  20
   5  -1   8 19966.1 1232.67   8
  -5   0  10 51268.6 1801.45  20
  -5   0   9 2826.70 909.082  20
   5   0  -9 3351.62 851.807  13
  -5   0   8 10457.4 1337.72  20
   5   0  -8 10473.7 1159.38  19
   5   0  -8 10810.5 1313.72  13
  -5   0   7 42965.9 2390.15  20
   5   0  -7 42066.1 2263.34  19
   5   0  -7 46492.1 2390.26  13
  -5   0   6 8231.98 1420.54  20
   5   0  -6 7892.41 1299.28  19
   5   0  -6 8001.66 1349.20  13
  -5   0   5 1773.12 1094.30  20
   5   0  -5 2251.50 1117.63  19
   5   0  -5 1726.26 1043.83  13
  -5   0   4 1478.84 1058.16  20
   5   0  -4 865.046 1010.03  19
   5   0  -4 270.641 885.765  13
  -5   0   3 13245.7 1512.49  20
   5   0  -3 14202.5 1540.35  19
  -5   0   2 1399.72 985.400  20
   5   0  -2 1123.69 960.716  19
  -5   0   1 64615.5 2889.19  20
   5   0  -1 66338.8 2942.95  19
  -5   0   1 49709.1 6285.69   4
   5   0  -1 61977.5 7782.44  15
   5   0  -1 42223.6 6867.71   3
  -5   0   0 30920.3 1994.08  20
   5   0   0 30652.8 1939.02  11
   5   0   0 28795.2 1994.61  19
   5   0   0 19885.6 5212.31   3
  -5   0   0 21769.3 4381.58   4
   5   0   0 18590.1 4735.23  15
  -5   0  -1 42078.4 2308.84  20
   5   0   1 43511.0 2305.28  11
   5   0   1 40045.1 2364.73  19
   5   0   2 2395.20 918.940  11
  -5   0  -2 2071.52 951.367  20
   5   0   2 2549.34 1101.87  19
   5   0   3 595.842 794.721  11
  -5   0  -3 378.666 912.283  20
   5   0   3 1239.56 1095.06  19
   5   0   4 14581.8 1430.50  11
  -5   0  -4 13583.3 1497.37  20
   5   0   5 1490.22 803.036  11
  -5   0  -5 1684.53 1127.45  20
   5   0   5 3109.82 1152.41   8
  -5   0  -6 7161.97 1264.93  20
   5   0   6 8074.80 1214.19   8
  -5   0  -7 6646.24 1162.62  20
   5   0   7 6828.36 1040.70   8
  -5   0  -8 3694.73 909.470  20
   5   0   8 3826.36 730.928   8
  -5   1   9 3793.27 831.368  20
   5   1  -9 4840.03 890.892  19
  -5   1   8 743.707 889.954  20
   5   1  -8 1046.55 905.229  19
  -5   1   7 2078.65 1064.35  20
   5   1  -7 2287.38 1063.36  19
   5   1  -7 2505.14 922.340  13
  -5   1   6 14192.6 1591.13  20
   5   1  -6 14100.4 1594.86  19
   5   1  -6 16263.8 1547.32  13
  -5   1   5 5108.94 1208.71  20
   5   1  -5 4541.64 1224.71  19
   5   1  -5 6216.99 1162.66  13
  -5   1   4 37760.5 2265.54  20
   5   1  -4 37707.0 2302.01  19
  -5   1   3 60724.5 2828.54  20
   5   1  -3 60463.3 2863.99  19
  -5   1   2 3614.98 1016.80  20
   5   1  -2 3196.94 1071.06  19
  -5   1   1 11935.7 1338.04  20
   5   1  -1 11830.9 1240.10  11
   5   1  -1 9959.72 1351.59  19
  -5   1   0 20764.4 1651.78  20
   5   1   0 20787.9 1580.54  11
   5   1   0 18883.1 1681.92  19
  -5   1  -1 24516.7 1819.01  20
   5   1   1 26431.6 1935.46  19
  -5   1  -2 83702.8 3334.56  20
   5   1   2 82837.2 3414.41  19
  -5   1  -3 1089.54 910.854  20
   5   1   3 738.970 1012.24  19
  -5   1  -4 15709.1 1587.25  20
  -5   1  -5 48022.0 2475.64  20
   5   1   5 47522.2 2465.15   8
  -5   1  -6 5409.78 1140.45  20
   5   1   6 4188.58 1006.22   8
   5   1   6 4664.04 978.582  23
  -5   1  -7 1841.57 875.892  20
   5   1   7 2068.86 723.274   8
   5   1   7 1673.75 758.064  23
  -5   1  -8 20247.0 1249.93  20
   5   1   8 18163.2 1064.66  23
   5   2  -9 3468.17 920.387  19
  -5   2   8 3741.97 818.726  20
   5   2  -8 3704.02 1057.94  19
  -5   2   7 21855.5 1552.45  20
   5   2  -7 21107.1 1752.02  19
  -5   2   6 11618.2 1353.87  20
   5   2  -6 12411.3 1555.64  19
  -5   2   5 2722.19 980.191  20
   5   2  -5 2508.89 1125.81  19
  -5   2   4 30899.2 1998.13  20
   5   2  -4 29588.2 2093.30  19
  -5   2   3 9090.74 1206.20  20
   5   2  -3 8632.25 1325.82  19
  -5   2   2 2341.62 973.797  20
   5   2  -2 4005.19 1133.34  19
  -5   2   1 35457.3 2100.59  20
   5   2  -1 32654.8 2070.13  19
  -5   2   0 7799.26 1233.30  20
   5   2   0 6003.50 1177.62  19
  -5   2  -1 4322.33 1026.45  20
   5   2   1 4198.18 1114.56  19
  -5   2  -2 1507.93 857.614  20
   5   2   2 1241.94 965.539  19
  -5   2  -3 39058.7 2183.26  20
   5   2   3 34097.4 2165.41  19
  -5   2  -4 1304.82 947.579  20
   5   2   4 2132.57 1046.26  23
  -5   2  -5 37344.4 2087.49  20
   5   2   5 37218.1 2067.37  23
   5   2   6 15134.0 1367.72  23
   5   2   7 1229.81 785.294  23
   5   2   8 8570.47 819.357  23
   5   3  -9 7048.25 930.132  19
   5   3  -8 461.950 922.974  19
   5   3  -7 7296.98 1291.49  19
   5   3  -6 16954.3 1632.40  19
   5   3  -5 8335.96 1363.60  19
   5   3  -4 12206.9 1514.21  19
   5   3  -3 520.871 935.526  19
   5   3  -2 243.670 861.818  19
   5   3  -1 60349.4 2745.54  19
   5   3   0 25639.8 1829.47  19
   5   3   1 3614.72 1086.02  19
   5   3   2 6876.81 1210.93  19
   5   3   3 1521.21 925.345  19
   5   3   5 29366.7 1886.42  23
   5   3   6 5085.47 1056.97  23
   5   3   7 8782.27 1027.97  23
   5   4  -8 7148.74 1039.65  19
   5   4  -7 23581.9 1585.88  19
   5   4  -6 2396.34 1049.09  19
   5   4  -5 855.160 986.508  19
   5   4  -4 56536.5 2596.85  19
   5   4  -3 5148.80 1132.44  19
   5   4  -2 449.332 822.475  19
   5   4  -1 3026.75 971.484  19
   5   4   0 25105.0 1733.27  19
   5   4   5 8972.21 1185.11  23
   5   4   6 2563.40 978.429  23
   5   4   7 12287.7 974.857  23
   5   5  -7 344.074 748.658  19
   5   5  -6 3392.16 858.054  19
   5   5  -5 18602.6 1379.07  19
   5   5  -4 1441.81 852.591  19
   5   5  -3 5558.52 991.208  19
   5   5   5 10056.1 1173.47  23
   5   5   6 8515.89 913.142  23
   5   6   4 6228.70 995.133  23
   6  -4  -4 17288.2 1133.03  11
  -6  -4   3 12045.6 1023.25  20
   6  -4  -3 12884.3 1125.93  11
  -6  -4   3 14310.9 1126.89   9
   6  -4  -2 2149.10 808.440  11
  -6  -4   2 927.079 778.866  20
  -6  -4   2 2286.84 825.820   9
   6  -4  -1 1720.51 823.426  11
  -6  -4   1 1693.31 817.149  20
  -6  -4   1 2365.53 850.307   9
   6  -4   0 16514.7 1286.98  11
  -6  -4   0 15962.2 1235.85  20
  -6  -4   0 16896.1 1324.66   9
   6  -4   1 8484.89 1028.47  11
  -6  -4  -1 8384.86 1023.02  20
   6  -4   2 6043.55 826.960  11
  -6  -3   5 17126.2 1195.51  20
   6  -3  -5 13897.3 1206.41  11
   6  -3  -4 3922.23 965.833  11
  -6  -3   4 4013.00 921.038  20
  -6  -3   3 13180.5 1238.48  20
   6  -3  -3 12454.2 1251.46  11
  -6  -3   3 13399.4 1116.65   9
  -6  -3   2 35495.4 1878.64  20
   6  -3  -2 35689.9 1939.06  11
  -6  -3   2 39680.5 1856.29   9
  -6  -3   1 22599.3 1543.76  20
   6  -3  -1 21969.0 1587.94  11
  -6  -3   1 20999.5 1444.25   9
  -6  -3   0 8368.84 1138.72  20
   6  -3   0 8120.22 1093.90  11
  -6  -3   0 7899.93 1064.28   9
   6  -3   1 41213.3 1989.54  11
  -6  -3  -1 44611.6 2046.62  20
  -6  -3  -1 38808.0 1945.43   9
   6  -3   2-89.2682 751.841  11
  -6  -3  -2 135.090 792.149  20
   6  -3   2 350.923 764.437   8
   6  -3   3 2987.39 797.080  11
  -6  -3  -3 2686.15 876.734  20
   6  -3   3 2101.76 801.882   8
   6  -2  -6 617.743 750.569  11
  -6  -2   6 1125.71 748.590  20
  -6  -2   5 25477.0 1578.75  20
   6  -2  -5 26290.0 1629.95  11
  -6  -2   4 7290.48 1100.60  20
   6  -2  -4 7345.56 1152.56  11
  -6  -2   3 10891.1 1282.20  20
   6  -2  -3 11683.3 1305.29  11
   6  -2  -2 5257.94 1081.89  11
  -6  -2   2 4964.11 1073.26  20
   6  -2  -2 3979.40 1020.97  19
  -6  -2   1 6506.10 1139.08  20
   6  -2  -1 6003.64 1098.47  11
   6  -2   0 2552.80 945.961  11
  -6  -2   0 2583.05 988.441  20
  -6  -2  -1 28191.5 1740.07  20
   6  -2   1 26096.6 1676.56  11
   6  -2   2 10573.5 1180.19  11
  -6  -2  -2 10696.6 1250.68  20
   6  -2   3 10288.2 1056.31  11
  -6  -2  -3 10712.2 1196.52  20
   6  -2   3 10053.8 1191.53   8
   6  -2   4 22010.1 1282.22  11
  -6  -2  -4 24554.7 1476.36  20
   6  -1  -7 1539.65 661.709  11
  -6  -1   7 2157.57 683.319  20
  -6  -1   6 5478.67 984.576  20
   6  -1  -6 5301.78 1011.49  11
  -6  -1   5 70167.2 2632.62  20
   6  -1  -5 70387.4 2695.82  11
   6  -1  -5 64598.1 2452.25  19
   6  -1  -4 4055.31 1015.30  11
  -6  -1   4 4984.99 1065.00  20
   6  -1  -4 3436.13 987.156  19
   6  -1  -3 4514.79 1030.75  11
  -6  -1   3 4497.94 1079.45  20
   6  -1  -3 4275.95 1107.17  19
  -6  -1   2 46735.4 2299.36  20
   6  -1  -2 48120.1 2316.34  11
   6  -1  -2 49006.8 2410.33  19
  -6  -1   1 7373.78 1231.20  20
   6  -1  -1 6761.27 1110.48  11
   6  -1  -1 5916.17 1265.00  19
  -6  -1   0 7154.29 1196.97  20
   6  -1   0 6716.73 1061.98  11
   6  -1   0 6467.59 1266.50  19
  -6  -1  -1 22522.5 1632.88  20
   6  -1   1 22238.0 1534.89  11
   6  -1   2 7165.01 1013.86  11
  -6  -1  -2 8083.17 1199.18  20
   6  -1   3 1036.16 655.377  11
  -6  -1  -3 961.920 891.564  20
   6  -1   3 1112.65 912.533   8
   6  -1   4 19798.7 1206.53  11
  -6  -1  -4 23361.4 1501.26  20
   6  -1   4 20400.4 1432.67   8
  -6  -1  -5 9734.61 1007.68  20
   6  -1   5 7839.19 859.713   8
   6   0  -7 2652.29 698.910  11
  -6   0   7 3373.50 701.385  20
   6   0  -6 344.517 739.661  11
  -6   0   6 627.040 779.138  20
   6   0  -6 329.896 772.056  19
  -6   0   5 16343.0 1326.07  20
   6   0  -5 15143.2 1309.77  11
   6   0  -5 15624.5 1397.81  19
   6   0  -4 3144.49 932.202  11
  -6   0   4 2847.53 961.804  20
   6   0  -4 2991.14 1060.05  19
   6   0  -3 792.087 815.138  11
  -6   0   3 507.753 934.806  20
   6   0  -3 120.836 1011.34  19
   6   0  -2-69.7054 763.102  11
  -6   0   2 395.998 885.704  20
   6   0  -2 194.368 982.615  19
  -6   0   1 16401.6 1463.21  20
   6   0  -1 15233.0 1329.57  11
   6   0  -1 16464.1 1617.73  19
  -6   0   0 19431.2 1545.72  20
   6   0   0 18437.6 1411.63  11
   6   0   0 19087.5 1681.56  19
  -6   0  -1 15728.6 1471.15  20
   6   0   1 14170.9 1233.94  11
   6   0   1 15163.4 1537.51  19
   6   0   2 1762.04 728.399  11
  -6   0  -2 2607.59 972.120  20
  -6   0  -3 25143.6 1606.81  20
  -6   0  -4 10481.1 1144.43  20
   6   0   4 9789.49 1105.62   8
  -6   0  -5 757.381 708.489  20
   6   0   5 689.180 591.618   8
   6   1  -6 3667.03 821.306  11
  -6   1   6 4451.57 819.778  20
   6   1  -6 4094.18 968.181  19
  -6   1   5 71184.6 2494.03  20
   6   1  -5 73917.8 2751.97  19
   6   1  -4 4614.76 882.788  11
  -6   1   4 4841.61 974.192  20
   6   1  -4 4293.25 1117.60  19
   6   1  -3 3112.36 826.701  11
  -6   1   3 2706.44 947.246  20
   6   1  -3 3251.09 1102.21  19
  -6   1   2 50285.2 2272.59  20
   6   1  -2 44918.2 2085.42  11
   6   1  -2 51719.3 2469.84  19
  -6   1   1 7463.99 1119.61  20
   6   1  -1 7440.64 1345.14  19
  -6   1   0 7398.62 1141.28  20
   6   1   0 7494.81 1314.19  19
  -6   1  -1 22760.2 1597.82  20
   6   1   1 21513.1 1692.13  19
  -6   1  -2 6388.92 1035.29  20
  -6   1  -3 1346.26 813.750  20
  -6   1  -4 24273.8 1423.45  20
   6   1   4 20535.3 1299.22   8
   6   2  -6 1051.51 836.194  19
   6   2  -5 31562.9 1787.09  19
   6   2  -4 7929.49 1209.45  19
   6   2  -3 11328.3 1317.73  19
   6   2  -2 4266.17 1102.85  19
   6   2  -1 6374.89 1169.13  19
   6   2   0 1192.31 952.832  19
   6   2   1 23597.6 1619.47  19
   6   2   3 9284.48 958.051   8
   6   3  -6 24998.9 1353.84  19
   6   3  -5 18628.5 1337.65  19
   6   3  -4 5235.89 1035.73  19
   6   3  -3 11010.8 1220.40  19
   6   3  -2 37089.7 1896.02  19
   6   3  -1 20734.8 1482.43  19
   6   3   0 7909.30 1057.53  19
   6   4  -4 20829.3 1254.07  19
   6   4  -3 13335.7 1115.75  19
   6   4  -2 1632.79 803.622  19
   6   4  -1 1163.69 734.721  19
   0   0   0    0.00    0.00   0
TITL sibs_cyclic_try2 in P2(1)
REM P2(1) (#4 in standard setting)
CELL 1.54184   5.425836   8.949100  11.436516  90.0000  94.0920  90.0000
ZERR    2.00   0.000160   0.000344   0.000355   0.0000   0.0028   0.0000
LATT -1
SYMM -x, y+1/2,-z
SFAC C H N O
UNIT 22.00 20.00 2.00 2.00
TREF
HKLF 4
END
;
_shelx_hkl_checksum     56390
_shelx_res_file
;
    shelx.res created by SHELXL-2014/7
TITL sibs_cyclic_try2 in P 21
CELL  1.54180   5.4258   8.9491  11.4365   90.000   94.092   90.000
ZERR     2.00   0.0002   0.0003   0.0003    0.000    0.003    0.000
LATT  -1
SYMM  - X, 1/2 + Y, - Z
SFAC  S    O    C    H
UNIT  2 16 16 24
MERG   2
TWIN
dfix .88 .02   o4 h3h o5 h2h o3 h1h
htab
FMAP   2
PLAN   10
ACTA   140.00
BOND   $H
CONF
L.S.   8
TEMP  -150.00
WGHT    0.067800
BASF   0.00225
FVAR      14.06322
S1    1    0.905637    1.264442    0.853701    11.00000    0.02413    0.02067 =
         0.02540   -0.00206    0.00016    0.00128
O1    2    0.623905    0.722016    0.806592    11.00000    0.02278    0.02403 =
         0.02319    0.00070    0.00157    0.00218
O2    2    1.071070    0.612459    0.746723    11.00000    0.02375    0.02965 =
         0.03196    0.00073    0.00002    0.00502
O3    2    0.902845    0.550107    0.568242    11.00000    0.02126    0.03182 =
         0.02985   -0.00486    0.00232    0.00319
O4    2    0.857487    0.911229    0.633267    11.00000    0.01871    0.02114 =
         0.02989   -0.00260    0.00287   -0.00255
O5    2    0.355071    0.736628    0.471429    11.00000    0.02482    0.03004 =
         0.02430    0.00077   -0.00095   -0.00464
O6    2    0.657195    0.884443    0.415287    11.00000    0.02583    0.02411 =
         0.02672    0.00097    0.00456   -0.00244
O7    2    0.415609    0.892676    0.901519    11.00000    0.03077    0.03251 =
         0.02737   -0.00370    0.00732    0.00317
O8    2    0.823913    1.179820    0.741112    11.00000    0.03294    0.02479 =
         0.02958    0.00295   -0.00580    0.00059
C1    3    0.653406    0.684006    0.685627    11.00000    0.01884    0.02656 =
         0.02385   -0.00069    0.00218   -0.00003
AFIX  13
H1    4    0.518486    0.614858    0.655733    11.00000   -1.20000
AFIX   0
C2    3    0.628760    0.837042    0.620627    11.00000    0.01783    0.01816 =
         0.02975    0.00061    0.00226   -0.00079
C3    3    0.430293    0.909656    0.689684    11.00000    0.01844    0.02292 =
         0.02960   -0.00295    0.00269   -0.00138
AFIX  23
H3A   4    0.446580    1.019843    0.690137    11.00000   -1.20000
H3B   4    0.262668    0.882336    0.656727    11.00000   -1.20000
AFIX   0
C4    3    0.481358    0.846114    0.810860    11.00000    0.01887    0.02432 =
         0.03006   -0.00172    0.00249   -0.00396
C5    3    0.902552    0.612463    0.673655    11.00000    0.02254    0.01694 =
         0.02776    0.00489    0.00734    0.00140
C6    3    0.550418    0.820950    0.489823    11.00000    0.01915    0.01879 =
         0.02709   -0.00043    0.00285    0.00309
C7    3    1.234519    1.278422    0.854897    11.00000    0.02039    0.03117 =
         0.03029    0.00081    0.00115   -0.00141
AFIX 137
H7A   4    1.278792    1.341693    0.789667    11.00000   -1.50000
H7B   4    1.305302    1.178572    0.846518    11.00000   -1.50000
H7C   4    1.299733    1.322664    0.929160    11.00000   -1.50000
AFIX   0
C8    3    0.890565    1.128525    0.967902    11.00000    0.03241    0.03314 =
         0.02734    0.00581    0.00274   -0.00358
AFIX 137
H8A   4    0.989775    1.041130    0.949766    11.00000   -1.50000
H8B   4    0.718438    1.098055    0.973896    11.00000   -1.50000
H8C   4    0.955232    1.172013    1.042537    11.00000   -1.50000
AFIX   0
H2H   4    0.308051    0.729201    0.395593    11.00000    0.03235
H1H   4    1.043452    0.509147    0.554842    11.00000    0.02551
H3H   4    0.865397    0.987122    0.681572    11.00000    0.06639
HKLF 4
REM  sibs_cyclic_try2 in P 21
REM R1 =  0.0473 for    1640 Fo > 4sig(Fo)  and  0.0569 for all    1854 data
REM    169 parameters refined using      4 restraints
END
WGHT      0.0672      0.0000
REM Instructions for potential hydrogen bonds
EQIV $1 -x+1, y-1/2, -z+1
HTAB C1 O6_$1
HTAB C3 O8
EQIV $2 x-1, y, z
HTAB C3 O4_$2
EQIV $3 -x+2, y+1/2, -z+1
HTAB C7 O6_$3
EQIV $4 -x+2, y+1/2, -z+2
HTAB C7 O7_$4
HTAB C8 O7
HTAB C8 O2_$4
HTAB O5 S1_$1
HTAB O5 O8_$1
EQIV $5 -x+2, y-1/2, -z+1
HTAB O3 O4_$5
HTAB O3 O6_$5
HTAB O4 O8
REM Highest difference peak  0.435,  deepest hole -0.253,  1-sigma level  0.081
Q1    1   1.0796  1.2829  0.8392  11.00000  0.05    0.43
Q2    1   0.9100  1.2661  0.7683  11.00000  0.05    0.43
Q3    1   0.7985  1.2043  0.8233  11.00000  0.05    0.41
Q4    1   0.7756  0.6599  0.6576  11.00000  0.05    0.35
Q5    1   0.7926  1.3185  0.8225  11.00000  0.05    0.33
Q6    1   1.0455  1.2046  0.8731  11.00000  0.05    0.31
Q7    1   0.6664  0.9046  0.4814  11.00000  0.05    0.31
Q8    1   0.5270  0.8729  0.6539  11.00000  0.05    0.31
Q9    1   0.6368  0.7623  0.6419  11.00000  0.05    0.30
Q10   1   0.5828  0.8301  0.5630  11.00000  0.05    0.29
;
_shelx_res_checksum     22120
data_II
_database_code_depnum_ccdc_archive 'CCDC 1569231'
_audit_creation_method     'SHELXL-2014/7'
_chemical_name_systematic
;
Dimethyl
(2<i>S</i>,3<i>R</i>)-3-Hydroxy-5-oxo-2,3,4,5-tetrahydrofuran-2,3-dicarboxylate
;
_chemical_name_common     'hibiscus acid dimethyl ester'
_chemical_formula_moiety     'C8 H10 O7'
_chemical_formula_sum     'C8 H10 O7'
_chemical_formula_iupac     'C8 H10 O7'
_chemical_formula_weight     218.16
_chemical_melting_point     ?
_shelx_space_group_comment
;
The symmetry employed for this SHELXL refinement is uniquely defined
by the following loop, which should always be used as a source of
symmetry information in preference to the above space-group names.
They are only intended as comments.
;
_space_group_crystal_system     monoclinic
_space_group_name_H-M_alt     'P 21'
_space_group_name_Hall     'P 2yb'
loop_
    _space_group_symop_operation_xyz
    'x, y, z'
    '-x, y+1/2, -z'
_cell_length_a     9.3057(6)
_cell_length_b     7.6934(6)
_cell_length_c     13.4012(11)
_cell_angle_alpha     90
_cell_angle_beta     96.243(7)
_cell_angle_gamma     90
_cell_volume     953.74(12)
_cell_formula_units_Z     4
_cell_measurement_reflns_used     3289
_cell_measurement_theta_min     3.3800
_cell_measurement_theta_max     72.7520
_cell_measurement_temperature     123(2)
_exptl_crystal_description     'platey fragment'
_exptl_crystal_colour     colourless
_exptl_crystal_size_max     0.30
_exptl_crystal_size_mid     0.20
_exptl_crystal_size_min     0.04
_exptl_crystal_density_diffrn     1.519
_exptl_crystal_density_meas     ?
_exptl_crystal_density_method     ?
_exptl_crystal_F_000     456
_exptl_absorpt_coefficient_mu     1.197
_exptl_absorpt_correction_type     multi-scan
_exptl_absorpt_process_details
;
(CrysAlis PRO; Oxford Diffraction, 2010)
;
_shelx_estimated_absorpt_T_min     ?
_shelx_estimated_absorpt_T_max     ?
_exptl_absorpt_correction_T_min     0.74686
_exptl_absorpt_correction_T_max     1.00000
_diffrn_ambient_temperature     123(2)
_diffrn_radiation_type     CuK\a
_diffrn_radiation_wavelength     1.5418
_diffrn_measurement_device_type     'Oxford Diffraction Gemini S CCD'
_diffrn_measurement_method     '\w scans'
_diffrn_detector_area_resol_mean     ?
_diffrn_reflns_number     8046
_diffrn_reflns_av_R_equivalents     0.0364
_diffrn_reflns_theta_min     3.317
_diffrn_reflns_theta_max     73.437
_diffrn_reflns_theta_full     70.000
_diffrn_measured_fraction_theta_max     0.982
_diffrn_measured_fraction_theta_full     1.000
_diffrn_reflns_limit_h_min     -11
_diffrn_reflns_limit_h_max     11
_diffrn_reflns_limit_k_min     -8
_diffrn_reflns_limit_k_max     9
_diffrn_reflns_limit_l_min     -16
_diffrn_reflns_limit_l_max     14
_diffrn_standards_number     0
_diffrn_standards_interval_count     ?
_diffrn_standards_decay_%     ?
_refine_special_details     ?
_reflns_number_total     3506
_reflns_number_gt     2976
_reflns_threshold_expression     'I > 2\s(I)'
_refine_ls_structure_factor_coef     Fsqd
_refine_ls_matrix_type     full
_refine_ls_R_factor_all     0.0545
_refine_ls_R_factor_gt     0.0437
_refine_ls_wR_factor_gt     0.1073
_refine_ls_wR_factor_ref     0.1210
_refine_ls_goodness_of_fit_ref     1.096
_refine_ls_restrained_S_all     1.096
_refine_ls_number_reflns     3506
_refine_ls_number_parameters     281
_refine_ls_number_restraints     3
_refine_ls_hydrogen_treatment     mixed
_refine_ls_weighting_scheme     calc
_refine_ls_weighting_details
              'w=1/[\s^2^(Fo^2^)+(0.0568P)^2^+0.1462P] where P=(Fo^2^+2Fc^2^)/3'
_atom_sites_solution_hydrogens     mixed
_atom_sites_solution_primary     ?
_atom_sites_solution_secondary     ?
_refine_ls_shift/su_max     0.000
_refine_ls_shift/su_mean     0.000
_refine_diff_density_max     0.227
_refine_diff_density_min     -0.217
_refine_ls_extinction_method     none
_refine_ls_extinction_coef     .
_refine_ls_abs_structure_details
;
Flack <i>x</i> determined using 1098 quotients [(I+)-(I-)]/[(I+)+(I-)]
(Parsons <i>et al.</i>,  2013)
;
_refine_ls_abs_structure_Flack     0.08(17)
loop_
    _atom_type_symbol
    _atom_type_description
    _atom_type_scat_dispersion_real
    _atom_type_scat_dispersion_imag
    _atom_type_scat_source
    'O' 'O' 0.0492 0.0322
                         'International Tables Vol C Tables 4.2.6.8 and 6.1.1.4'
    'N' 'N' 0.0311 0.0180
                         'International Tables Vol C Tables 4.2.6.8 and 6.1.1.4'
    'C' 'C' 0.0181 0.0091
                         'International Tables Vol C Tables 4.2.6.8 and 6.1.1.4'
    'H' 'H' 0.0000 0.0000
                         'International Tables Vol C Tables 4.2.6.8 and 6.1.1.4'
_computing_data_collection
;
CrysAlis PRO (Oxford Diffraction, 2010)
;
_computing_cell_refinement
;
CrysAlis PRO (Oxford Diffraction, 2010)
;
_computing_data_reduction
;
CrysAlis PRO (Oxford Diffraction, 2010)
;
_computing_structure_solution
;
SIR92 (Altomare <i>et al.</i>,  1993)
;
_computing_structure_refinement
;
SHELXL2014 (Sheldrick, 2015)
;
_computing_molecular_graphics
;
Mercury (Macrae <i>et al.</i>,  2008)
;
_computing_publication_material
;
SHELXL2014 (Sheldrick, 2015)
;
loop_
    _atom_site_type_symbol
    _atom_site_label
    _atom_site_fract_x
    _atom_site_fract_y
    _atom_site_fract_z
    _atom_site_U_iso_or_equiv
    _atom_site_adp_type
    _atom_site_calc_flag
    _atom_site_occupancy
    _atom_site_disorder_assembly
    _atom_site_disorder_group
    O O1 0.0127(3) 0.3894(4) 0.4143(2) 0.0393(7) Uani d 1 . .
    O O2 -0.0438(4) 0.4647(5) 0.2547(2) 0.0502(8) Uani d 1 . .
    O O3 0.3364(3) 0.3776(4) 0.4119(2) 0.0399(7) Uani d 1 . .
    H H1H 0.407(4) 0.349(7) 0.458(3) 0.048 Uiso d 1 . .
    O O4 0.4351(3) 0.0487(4) 0.4527(2) 0.0460(8) Uani d 1 . .
    O O5 0.2148(3) -0.0633(4) 0.4061(2) 0.0432(7) Uani d 1 . .
    O O6 0.1333(3) 0.5084(4) 0.5929(2) 0.0460(7) Uani d 1 . .
    O O7 0.2626(3) 0.2625(4) 0.6205(2) 0.0431(7) Uani d 1 . .
    O O8 0.5725(3) 0.4161(4) -0.0594(2) 0.0391(7) Uani d 1 . .
    O O9 0.6406(3) 0.5063(5) -0.2045(2) 0.0484(8) Uani d 1 . .
    O O10 0.8715(3) 0.4023(4) 0.0508(2) 0.0388(7) Uani d 1 . .
    H H2H 0.904(5) 0.376(7) 0.1128(16) 0.047 Uiso d 1 . .
    O O11 0.9307(3) 0.0730(4) 0.1173(2) 0.0437(7) Uani d 1 . .
    O O12 0.7678(3) -0.0374(4) -0.0028(3) 0.0467(8) Uani d 1 . .
    O O13 0.5379(3) 0.5087(4) 0.1312(2) 0.0443(7) Uani d 1 . .
    O O14 0.6548(3) 0.2682(4) 0.1911(2) 0.0414(7) Uani d 1 . .
    C C1 0.0312(5) 0.3802(6) 0.3161(3) 0.0408(9) Uani d 1 . .
    C C2 0.1501(5) 0.2555(7) 0.3003(3) 0.0424(10) Uani d 1 . .
    H H2A 0.2116 0.3012 0.2505 0.051 Uiso calc 1 . .
    H H2B 0.1106 0.1412 0.2771 0.051 Uiso calc 1 . .
    C C3 0.2350(4) 0.2408(6) 0.4034(3) 0.0366(9) Uani d 1 . .
    C C4 0.1125(4) 0.2751(6) 0.4721(3) 0.0377(9) Uani d 1 . .
    H H4 0.0637 0.1638 0.4870 0.045 Uiso calc 1 . .
    C C5 0.3083(5) 0.0651(6) 0.4238(3) 0.0389(9) Uani d 1 . .
    C C6 0.2722(5) -0.2380(6) 0.4145(4) 0.0477(11) Uani d 1 . .
    H H6A 0.3464 -0.2521 0.3685 0.072 Uiso calc 1 . .
    H H6B 0.1940 -0.3216 0.3971 0.072 Uiso calc 1 . .
    H H6C 0.3151 -0.2587 0.4835 0.072 Uiso calc 1 . .
    C C7 0.1678(4) 0.3672(6) 0.5685(3) 0.0378(9) Uani d 1 . .
    C C8 0.3289(6) 0.3351(8) 0.7144(4) 0.0564(13) Uani d 1 . .
    H H8A 0.3960 0.4279 0.7003 0.085 Uiso calc 1 . .
    H H8B 0.3819 0.2437 0.7538 0.085 Uiso calc 1 . .
    H H8C 0.2537 0.3826 0.7524 0.085 Uiso calc 1 . .
    C C9 0.6617(5) 0.4150(6) -0.1329(3) 0.0393(9) Uani d 1 . .
    C C10 0.7821(4) 0.2878(6) -0.1067(3) 0.0396(9) Uani d 1 . .
    H H10A 0.8750 0.3340 -0.1252 0.048 Uiso calc 1 . .
    H H10B 0.7616 0.1755 -0.1414 0.048 Uiso calc 1 . .
    C C11 0.7864(4) 0.2667(6) 0.0067(3) 0.0352(9) Uani d 1 . .
    C C12 0.6230(4) 0.2963(6) 0.0191(3) 0.0358(9) Uani d 1 . .
    H H12 0.5694 0.1840 0.0090 0.043 Uiso calc 1 . .
    C C13 0.8388(4) 0.0905(6) 0.0475(3) 0.0370(9) Uani d 1 . .
    C C14 0.8023(5) -0.2154(7) 0.0250(4) 0.0478(11) Uani d 1 . .
    H H14A 0.8702 -0.2623 -0.0192 0.072 Uiso calc 1 . .
    H H14B 0.7137 -0.2851 0.0182 0.072 Uiso calc 1 . .
    H H14C 0.8465 -0.2193 0.0947 0.072 Uiso calc 1 . .
    C C15 0.5978(4) 0.3732(6) 0.1191(3) 0.0365(9) Uani d 1 . .
    C C16 0.6380(6) 0.3211(7) 0.2932(4) 0.0504(12) Uani d 1 . .
    H H16A 0.6857 0.4334 0.3071 0.076 Uiso calc 1 . .
    H H16B 0.6820 0.2338 0.3402 0.076 Uiso calc 1 . .
    H H16C 0.5349 0.3319 0.3012 0.076 Uiso calc 1 . .
loop_
    _atom_site_aniso_label
    _atom_site_aniso_U_11
    _atom_site_aniso_U_22
    _atom_site_aniso_U_33
    _atom_site_aniso_U_12
    _atom_site_aniso_U_13
    _atom_site_aniso_U_23
    O1 0.0391(13) 0.0337(18) 0.0436(16) 0.0050(13) -0.0023(11) -0.0018(13)
    O2 0.0564(18) 0.046(2) 0.0456(17) 0.0136(15) -0.0086(14) -0.0029(14)
    O3 0.0377(14) 0.0332(18) 0.0481(16) -0.0031(13) 0.0012(12) 0.0019(13)
    O4 0.0439(16) 0.040(2) 0.0519(17) 0.0044(14) -0.0055(13) -0.0016(13)
    O5 0.0441(16) 0.0288(17) 0.0561(18) -0.0004(13) 0.0023(13) 0.0014(13)
    O6 0.0513(16) 0.0371(19) 0.0477(17) 0.0081(14) -0.0031(14) -0.0090(14)
    O7 0.0528(16) 0.0314(18) 0.0429(16) 0.0050(14) -0.0048(13) 0.0029(13)
    O8 0.0386(14) 0.0344(18) 0.0431(15) 0.0009(12) -0.0014(11) 0.0040(12)
    O9 0.0510(17) 0.049(2) 0.0441(17) -0.0017(15) 0.0000(14) 0.0089(14)
    O10 0.0405(14) 0.0341(19) 0.0404(15) -0.0032(13) -0.0021(11) -0.0002(12)
    O11 0.0484(16) 0.0373(18) 0.0439(16) 0.0042(14) -0.0015(13) -0.0001(13)
    O12 0.0433(16) 0.0281(19) 0.066(2) 0.0007(13) -0.0051(14) -0.0063(14)
    O13 0.0493(16) 0.039(2) 0.0428(16) 0.0079(14) -0.0027(13) -0.0032(14)
    O14 0.0492(15) 0.0353(18) 0.0400(15) 0.0056(14) 0.0063(12) 0.0045(13)
    C1 0.044(2) 0.033(3) 0.043(2) 0.0020(19) -0.0042(17) -0.0038(18)
    C2 0.049(2) 0.036(3) 0.040(2) 0.0044(19) -0.0029(17) -0.0028(18)
    C3 0.041(2) 0.027(2) 0.041(2) -0.0035(17) 0.0022(16) -0.0005(16)
    C4 0.0380(19) 0.031(2) 0.043(2) -0.0024(17) -0.0014(16) 0.0003(18)
    C5 0.043(2) 0.037(3) 0.036(2) 0.0028(18) 0.0024(16) -0.0034(17)
    C6 0.055(3) 0.032(3) 0.056(3) 0.002(2) 0.005(2) 0.002(2)
    C7 0.0351(18) 0.039(3) 0.039(2) -0.0013(17) 0.0045(15) 0.0006(18)
    C8 0.069(3) 0.050(3) 0.046(3) 0.004(2) -0.015(2) 0.002(2)
    C9 0.045(2) 0.036(3) 0.037(2) -0.0065(18) -0.0001(16) -0.0026(17)
    C10 0.041(2) 0.037(3) 0.040(2) -0.0018(18) 0.0036(16) -0.0003(17)
    C11 0.0377(19) 0.029(2) 0.039(2) 0.0002(16) 0.0020(15) -0.0029(17)
    C12 0.039(2) 0.026(2) 0.042(2) -0.0024(17) -0.0012(16) 0.0026(17)
    C13 0.0368(19) 0.031(2) 0.043(2) -0.0014(17) 0.0050(17) -0.0033(17)
    C14 0.042(2) 0.036(3) 0.065(3) 0.000(2) 0.007(2) -0.004(2)
    C15 0.0339(17) 0.031(2) 0.044(2) -0.0025(17) 0.0017(15) 0.0001(17)
    C16 0.060(3) 0.048(3) 0.043(2) 0.005(2) 0.006(2) 0.008(2)
_geom_special_details
;
 All esds (except the esd in the dihedral angle between two l.s. planes)
 are estimated using the full covariance matrix.  The cell esds are taken
 into account individually in the estimation of esds in distances, angles
 and torsion angles; correlations between esds in cell parameters are only
 used when they are defined by crystal symmetry.  An approximate (isotropic)
 treatment of cell esds is used for estimating esds involving l.s. planes.
;
loop_
    _geom_bond_atom_site_label_1
    _geom_bond_atom_site_label_2
    _geom_bond_site_symmetry_2
    _geom_bond_distance
    _geom_bond_publ_flag
    O1 C1 . 1.347(5) ?
    O1 C4 . 1.442(5) ?
    O2 C1 . 1.210(5) ?
    O3 C3 . 1.410(5) ?
    O3 H1H . 0.880(14) ?
    O4 C5 . 1.208(5) ?
    O5 C5 . 1.320(5) ?
    O5 C6 . 1.446(6) ?
    O6 C7 . 1.189(6) ?
    O7 C7 . 1.334(5) ?
    O7 C8 . 1.451(6) ?
    O8 C9 . 1.355(5) ?
    O8 C12 . 1.439(5) ?
    O9 C9 . 1.188(5) ?
    O10 C11 . 1.401(5) ?
    O10 H2H . 0.876(14) ?
    O11 C13 . 1.204(5) ?
    O12 C13 . 1.328(5) ?
    O12 C14 . 1.446(6) ?
    O13 C15 . 1.202(5) ?
    O14 C15 . 1.324(5) ?
    O14 C16 . 1.452(6) ?
    C1 C2 . 1.497(6) ?
    C2 C3 . 1.519(6) ?
    C2 H2A . 0.9900 ?
    C2 H2B . 0.9900 ?
    C3 C5 . 1.526(6) ?
    C3 C4 . 1.562(6) ?
    C4 C7 . 1.514(6) ?
    C4 H4 . 1.0000 ?
    C6 H6A . 0.9800 ?
    C6 H6B . 0.9800 ?
    C6 H6C . 0.9800 ?
    C8 H8A . 0.9800 ?
    C8 H8B . 0.9800 ?
    C8 H8C . 0.9800 ?
    C9 C10 . 1.501(6) ?
    C10 C11 . 1.524(6) ?
    C10 H10A . 0.9900 ?
    C10 H10B . 0.9900 ?
    C11 C13 . 1.522(6) ?
    C11 C12 . 1.565(5) ?
    C12 C15 . 1.506(6) ?
    C12 H12 . 1.0000 ?
    C14 H14A . 0.9800 ?
    C14 H14B . 0.9800 ?
    C14 H14C . 0.9800 ?
    C16 H16A . 0.9800 ?
    C16 H16B . 0.9800 ?
    C16 H16C . 0.9800 ?
loop_
    _geom_angle_atom_site_label_1
    _geom_angle_atom_site_label_2
    _geom_angle_atom_site_label_3
    _geom_angle_site_symmetry_1
    _geom_angle_site_symmetry_3
    _geom_angle
    _geom_angle_publ_flag
    C1 O1 C4 . . 110.4(3) ?
    C3 O3 H1H . . 108(4) ?
    C5 O5 C6 . . 116.8(3) ?
    C7 O7 C8 . . 114.6(4) ?
    C9 O8 C12 . . 110.5(3) ?
    C11 O10 H2H . . 110(4) ?
    C13 O12 C14 . . 119.2(4) ?
    C15 O14 C16 . . 116.1(4) ?
    O2 C1 O1 . . 120.7(4) ?
    O2 C1 C2 . . 129.0(4) ?
    O1 C1 C2 . . 110.3(4) ?
    C1 C2 C3 . . 103.7(3) ?
    C1 C2 H2A . . 111.0 ?
    C3 C2 H2A . . 111.0 ?
    C1 C2 H2B . . 111.0 ?
    C3 C2 H2B . . 111.0 ?
    H2A C2 H2B . . 109.0 ?
    O3 C3 C2 . . 107.1(3) ?
    O3 C3 C5 . . 111.4(3) ?
    C2 C3 C5 . . 114.0(4) ?
    O3 C3 C4 . . 110.6(4) ?
    C2 C3 C4 . . 100.6(3) ?
    C5 C3 C4 . . 112.6(4) ?
    O1 C4 C7 . . 108.2(3) ?
    O1 C4 C3 . . 104.8(3) ?
    C7 C4 C3 . . 112.3(3) ?
    O1 C4 H4 . . 110.5 ?
    C7 C4 H4 . . 110.5 ?
    C3 C4 H4 . . 110.5 ?
    O4 C5 O5 . . 125.5(4) ?
    O4 C5 C3 . . 123.5(4) ?
    O5 C5 C3 . . 111.0(3) ?
    O5 C6 H6A . . 109.5 ?
    O5 C6 H6B . . 109.5 ?
    H6A C6 H6B . . 109.5 ?
    O5 C6 H6C . . 109.5 ?
    H6A C6 H6C . . 109.5 ?
    H6B C6 H6C . . 109.5 ?
    O6 C7 O7 . . 126.2(4) ?
    O6 C7 C4 . . 125.9(4) ?
    O7 C7 C4 . . 107.9(4) ?
    O7 C8 H8A . . 109.5 ?
    O7 C8 H8B . . 109.5 ?
    H8A C8 H8B . . 109.5 ?
    O7 C8 H8C . . 109.5 ?
    H8A C8 H8C . . 109.5 ?
    H8B C8 H8C . . 109.5 ?
    O9 C9 O8 . . 121.5(4) ?
    O9 C9 C10 . . 128.9(4) ?
    O8 C9 C10 . . 109.6(4) ?
    C9 C10 C11 . . 103.9(3) ?
    C9 C10 H10A . . 111.0 ?
    C11 C10 H10A . . 111.0 ?
    C9 C10 H10B . . 111.0 ?
    C11 C10 H10B . . 111.0 ?
    H10A C10 H10B . . 109.0 ?
    O10 C11 C13 . . 111.5(3) ?
    O10 C11 C10 . . 107.1(3) ?
    C13 C11 C10 . . 115.2(4) ?
    O10 C11 C12 . . 111.0(3) ?
    C13 C11 C12 . . 111.6(3) ?
    C10 C11 C12 . . 99.8(3) ?
    O8 C12 C15 . . 109.2(3) ?
    O8 C12 C11 . . 105.0(3) ?
    C15 C12 C11 . . 113.5(3) ?
    O8 C12 H12 . . 109.6 ?
    C15 C12 H12 . . 109.6 ?
    C11 C12 H12 . . 109.6 ?
    O11 C13 O12 . . 125.7(4) ?
    O11 C13 C11 . . 123.5(4) ?
    O12 C13 C11 . . 110.8(3) ?
    O12 C14 H14A . . 109.5 ?
    O12 C14 H14B . . 109.5 ?
    H14A C14 H14B . . 109.5 ?
    O12 C14 H14C . . 109.5 ?
    H14A C14 H14C . . 109.5 ?
    H14B C14 H14C . . 109.5 ?
    O13 C15 O14 . . 125.9(4) ?
    O13 C15 C12 . . 125.4(4) ?
    O14 C15 C12 . . 108.6(4) ?
    O14 C16 H16A . . 109.5 ?
    O14 C16 H16B . . 109.5 ?
    H16A C16 H16B . . 109.5 ?
    O14 C16 H16C . . 109.5 ?
    H16A C16 H16C . . 109.5 ?
    H16B C16 H16C . . 109.5 ?
loop_
    _geom_torsion_atom_site_label_1
    _geom_torsion_atom_site_label_2
    _geom_torsion_atom_site_label_3
    _geom_torsion_atom_site_label_4
    _geom_torsion_site_symmetry_1
    _geom_torsion_site_symmetry_2
    _geom_torsion_site_symmetry_3
    _geom_torsion_site_symmetry_4
    _geom_torsion
    _geom_torsion_publ_flag
    C4 O1 C1 O2 . . . . 179.0(4) ?
    C4 O1 C1 C2 . . . . -0.5(5) ?
    O2 C1 C2 C3 . . . . 160.9(5) ?
    O1 C1 C2 C3 . . . . -19.7(5) ?
    C1 C2 C3 O3 . . . . -86.2(4) ?
    C1 C2 C3 C5 . . . . 150.1(4) ?
    C1 C2 C3 C4 . . . . 29.3(5) ?
    C1 O1 C4 C7 . . . . 139.9(4) ?
    C1 O1 C4 C3 . . . . 19.9(4) ?
    O3 C3 C4 O1 . . . . 82.7(4) ?
    C2 C3 C4 O1 . . . . -30.2(4) ?
    C5 C3 C4 O1 . . . . -152.0(3) ?
    O3 C3 C4 C7 . . . . -34.5(5) ?
    C2 C3 C4 C7 . . . . -147.5(4) ?
    C5 C3 C4 C7 . . . . 90.8(4) ?
    C6 O5 C5 O4 . . . . -5.2(6) ?
    C6 O5 C5 C3 . . . . 175.1(4) ?
    O3 C3 C5 O4 . . . . 6.5(6) ?
    C2 C3 C5 O4 . . . . 127.9(5) ?
    C4 C3 C5 O4 . . . . -118.4(5) ?
    O3 C3 C5 O5 . . . . -173.8(3) ?
    C2 C3 C5 O5 . . . . -52.4(5) ?
    C4 C3 C5 O5 . . . . 61.3(5) ?
    C8 O7 C7 O6 . . . . -1.3(6) ?
    C8 O7 C7 C4 . . . . 178.3(4) ?
    O1 C4 C7 O6 . . . . 1.0(6) ?
    C3 C4 C7 O6 . . . . 116.1(5) ?
    O1 C4 C7 O7 . . . . -178.6(3) ?
    C3 C4 C7 O7 . . . . -63.4(4) ?
    C12 O8 C9 O9 . . . . -179.1(4) ?
    C12 O8 C9 C10 . . . . 0.3(5) ?
    O9 C9 C10 C11 . . . . 158.1(5) ?
    O8 C9 C10 C11 . . . . -21.2(5) ?
    C9 C10 C11 O10 . . . . -84.8(4) ?
    C9 C10 C11 C13 . . . . 150.5(4) ?
    C9 C10 C11 C12 . . . . 30.9(4) ?
    C9 O8 C12 C15 . . . . 142.4(3) ?
    C9 O8 C12 C11 . . . . 20.3(4) ?
    O10 C11 C12 O8 . . . . 81.3(4) ?
    C13 C11 C12 O8 . . . . -153.6(3) ?
    C10 C11 C12 O8 . . . . -31.4(4) ?
    O10 C11 C12 C15 . . . . -37.9(5) ?
    C13 C11 C12 C15 . . . . 87.1(4) ?
    C10 C11 C12 C15 . . . . -150.6(4) ?
    C14 O12 C13 O11 . . . . -1.2(7) ?
    C14 O12 C13 C11 . . . . 180.0(4) ?
    O10 C11 C13 O11 . . . . 8.2(6) ?
    C10 C11 C13 O11 . . . . 130.5(4) ?
    C12 C11 C13 O11 . . . . -116.6(4) ?
    O10 C11 C13 O12 . . . . -173.0(3) ?
    C10 C11 C13 O12 . . . . -50.6(5) ?
    C12 C11 C13 O12 . . . . 62.3(4) ?
    C16 O14 C15 O13 . . . . 2.1(6) ?
    C16 O14 C15 C12 . . . . -178.9(4) ?
    O8 C12 C15 O13 . . . . 3.7(5) ?
    C11 C12 C15 O13 . . . . 120.6(5) ?
    O8 C12 C15 O14 . . . . -175.2(3) ?
    C11 C12 C15 O14 . . . . -58.4(4) ?
loop_
    _geom_hbond_atom_site_label_D
    _geom_hbond_atom_site_label_H
    _geom_hbond_atom_site_label_A
    _geom_hbond_site_symmetry_A
    _geom_hbond_distance_DH
    _geom_hbond_distance_HA
    _geom_hbond_distance_DA
    _geom_hbond_angle_DHA
    O3 H1H O4 2_656 0.880(14) 2.36(5) 2.951(4) 125(4)
    O10 H2H O2 1_655 0.876(14) 2.03(3) 2.802(4) 147(5)
_shelx_hkl_file
;
   0  -8  -8 493.407 198.412  33
   0  -7   0-345.396 358.731  17
   0  -7  -1 4855.38 827.418  17
   0  -7  -2 769.718 361.243  16
   0  -7  -2 1039.51 483.888  17
   0  -7  -9 2634.73 327.836  34
   0  -7  -9 2681.47 350.827  33
   0  -7  -9 2333.87 296.430  26
   0  -7 -10 4589.24 385.894  33
   0  -7 -10 4834.97 368.234  34
   0  -7 -11 879.237 195.990  33
   0  -7 -11 318.304 166.151  41
   0  -6   0 54308.8 2474.86  16
   0  -6  -1 20389.4 1542.81  16
   0  -6  -2 21997.3 1608.80  16
   0  -6  -3 13107.3 1274.39  17
   0  -6  -3 11920.7 1236.00  16
   0  -6  -4 30614.2 1960.81  17
   0  -6  -4 30003.3 1960.15  16
   0  -6  -5 4112.11 829.858  17
   0  -6  -5 4470.20 959.768  16
   0  -6  -6 11490.5 1351.72  17
   0  -6  -9 2264.01 361.026  26
   0  -6 -10 751.410 262.288  26
   0  -6 -10 1027.61 302.078  33
   0  -6 -10 749.043 268.486  34
   0  -6 -10 860.060 238.526  42
   0  -6 -11 8675.98 563.551  33
   0  -6 -11 8994.78 562.468  34
   0  -6 -11 7796.04 520.687  26
   0  -6 -12-139.376 192.156  33
   0  -6 -12-57.1422 203.226  41
   0  -6 -12-14.6752 171.357  26
   0  -6 -12 92.2613 180.104  34
   0  -5  -1 2061.56 454.736   9
   0  -5  -1 1910.01 494.389  16
   0  -5  -2 30032.2 1607.09   9
   0  -5  -2 29970.1 1707.15  16
   0  -5  -3 17027.7 1331.06  16
   0  -5  -3 16634.7 1238.34   9
   0  -5  -4 7778.54 957.343  16
   0  -5  -4 7751.47 930.761  17
   0  -5  -5 11395.3 1168.65  17
   0  -5  -5 12043.9 1215.79  16
   0  -5  -6 12702.0 1267.63  17
   0  -5  -7 13139.8 1415.84  17
   0  -5  -8 839.283 1072.84  17
   0  -5  -8 1085.14 329.357  42
   0  -5  -9 11062.1 792.921  42
   0  -5 -10 544.869 256.209  42
   0  -5 -10 703.385 269.515  48
   0  -5 -10 536.457 289.504  26
   0  -5 -11 325.692 256.343  42
   0  -5 -11 571.380 285.294  26
   0  -5 -11-0.68750 257.219  33
   0  -5 -11 330.115 260.114  34
   0  -5 -11 98.7654 210.176  48
   0  -5 -12 2889.49 382.923  26
   0  -5 -12 3348.56 404.115  34
   0  -5 -12 3896.28 422.801  33
   0  -5 -13 1331.64 264.571  26
   0  -5 -13 1568.79 272.816  33
   0  -5 -13 1815.68 276.457  41
   0  -5 -13 1515.87 267.707  34
   0  -4  -1 1730.21 353.123   9
   0  -4  -2 2774.50 463.735   9
   0  -4  -2 2244.43 478.762  16
   0  -4  -3 12342.8 936.960   9
   0  -4  -3 12783.6 1038.64  16
   0  -4  -4 8414.83 817.432   9
   0  -4  -4 8092.87 863.360  16
   0  -4  -4 8822.33 898.958  17
   0  -4  -5 52182.5 2170.52  17
   0  -4  -5 57604.9 2333.18  16
   0  -4  -6 17104.8 1306.00  17
   0  -4  -7 4035.07 896.293  17
   0  -4  -8 16721.7 1583.20  17
   0  -4  -9 8539.15 675.381  48
   0  -4  -9 8923.21 716.219  47
   0  -4  -9 8535.66 695.447  42
   0  -4  -9 7920.46 1039.30   8
   0  -4  -9 7370.02 1129.94  17
   0  -4 -10 12254.4 834.149  42
   0  -4 -10 11445.6 771.887  48
   0  -4 -10 12713.4 1285.03   8
   0  -4 -11 12455.5 782.368  33
   0  -4 -11 12232.5 808.928  48
   0  -4 -11 12949.2 853.761  42
   0  -4 -11 12607.4 814.993  34
   0  -4 -11 12941.0 793.577  26
   0  -4 -12 4947.55 540.666  42
   0  -4 -12 4562.16 508.937  34
   0  -4 -12 4592.96 492.800  26
   0  -4 -12 5201.07 526.190  33
   0  -4 -13 2988.04 391.686  33
   0  -4 -13 3256.60 399.626  26
   0  -4 -13 3257.44 400.675  34
   0  -4 -13 3596.80 400.303  41
   0  -4 -14 345.354 206.548  34
   0  -4 -14 502.105 199.790  45
   0  -4 -14 354.535 187.863  41
   0  -4 -14 104.063 184.822  26
   0  -3   0-102.230 240.227   1
   0  -3   0 20.2976 163.660   2
   0  -3   1 50980.5 1529.97   1
   0  -3  -1 50420.4 1340.38  14
   0  -3  -2 59414.5 1428.39   5
   0  -3  -2 59176.5 1817.27  16
   0  -3   2 56139.6 1650.54   4
   0  -3  -2 62019.0 1605.66  14
   0  -3  -2 61073.5 1697.35   9
   0  -3  -3 131505. 2844.68  16
   0  -3  -3 133038. 2661.06   9
   0  -3  -4 38683.7 1616.63  16
   0  -3  -4 38797.2 1426.36  12
   0  -3  -4 38174.1 1610.54  17
   0  -3  -5 13694.4 1024.69  17
   0  -3  -5 13835.1 1081.03  16
   0  -3  -5 12000.5 878.256  12
   0  -3  -6 8180.94 854.025  17
   0  -3  -6 7613.88 776.234  12
   0  -3  -7 23152.1 1364.79  12
   0  -3  -7 24112.1 1539.53  17
   0  -3  -8 346.550 337.337  12
   0  -3  -8 545.053 785.471  17
   0  -3  -9 20833.6 1517.54   8
   0  -3 -10 7026.18 679.090  47
   0  -3 -10 6868.48 943.156   8
   0  -3 -10 7153.82 651.397  42
   0  -3 -10 6383.82 617.523  48
   0  -3 -10 6863.34 627.499  27
   0  -3 -10 8573.57 664.422  33
   0  -3 -11 2815.80 472.027  48
   0  -3 -11 3510.38 473.585  34
   0  -3 -11 3123.04 471.392  42
   0  -3 -11 2955.02 442.199  26
   0  -3 -11 3810.83 485.049  33
   0  -3 -11 2667.12 680.393   8
   0  -3 -12 1757.03 367.945  26
   0  -3 -12 1974.01 381.694  33
   0  -3 -12 2382.56 414.893  34
   0  -3 -12 2302.46 416.444  42
   0  -3 -13 272.624 247.557  34
   0  -3 -13 221.368 245.281  33
   0  -3 -13 196.627 225.933  41
   0  -3 -13 326.521 237.780  26
   0  -3 -14 984.833 271.723  34
   0  -3 -14 583.764 235.077  26
   0  -3 -14 391.422 228.787  45
   0  -3 -15 1518.76 228.811  28
   0  -3 -15 2168.15 268.575  45
   0  -2   0 999999. 6050.90   2
   0  -2   1 10783.3 585.904   4
   0  -2   1 11705.6 627.807   2
   0  -2   1 11685.5 609.443   1
   0  -2   2 8772.69 605.362   2
   0  -2   2 8868.41 577.007   1
   0  -2  -2 8771.11 454.445   5
   0  -2  -2 9311.75 617.771  16
   0  -2   2 8073.52 547.686   4
   0  -2  -2 9282.59 562.443   9
   0  -2  -3 159897. 2424.84  12
   0  -2  -3 166727. 2601.57   9
   0  -2  -3 169441. 2759.05  16
   0  -2   3 165524. 2661.96   1
   0  -2  -4 8447.63 636.593  12
   0  -2  -4 8653.34 705.143  17
   0  -2  -4 9120.97 739.813  16
   0  -2  -5 6114.12 610.324  17
   0  -2  -5 5748.90 535.198  10
   0  -2  -5 5515.57 566.825  12
   0  -2  -6 72080.2 1929.69  10
   0  -2  -6 72129.1 2114.70  17
   0  -2  -6 72047.2 2118.12  12
   0  -2  -7 28550.5 1493.28  17
   0  -2  -7 26652.1 1410.81  12
   0  -2  -7 26559.0 1305.46  10
   0  -2  -8 2571.40 554.890  12
   0  -2  -8 2497.09 511.763  10
   0  -2  -8 2940.75 615.382  17
   0  -2  -8 2974.52 596.780   8
   0  -2  -9 7551.01 844.089  10
   0  -2  -9 7898.48 910.159   8
   0  -2 -10 18299.4 1355.91  10
   0  -2 -10 20516.4 1480.30   8
   0  -2 -11 19952.1 1039.55  42
   0  -2 -11 17619.4 920.735  33
   0  -2 -11 18027.4 916.446  26
   0  -2 -11 17688.5 957.789  34
   0  -2 -12 336.833 251.755  33
   0  -2 -12 489.445 286.885  34
   0  -2 -12 613.652 277.848  26
   0  -2 -12 645.772 292.590  42
   0  -2 -13 1223.34 331.468  34
   0  -2 -13 2242.55 371.818  26
   0  -2 -14 775.094 251.822  26
   0  -2 -14 747.159 253.148  28
   0  -2 -14 753.131 299.462  45
   0  -2 -15 2095.36 272.650  28
   0  -2 -15 2645.38 321.215  45
   0  -1   0 1073.54 141.165   2
   0  -1   0 861.872 138.690   4
   0  -1   1 99702.7 1352.91   1
   0  -1  -1 105326. 1129.81   5
   0  -1   2 6433.50 419.700   1
   0  -1   3 154995. 2201.79   3
   0  -1  -4 76373.9 1623.00  17
   0  -1   4 79028.8 1714.89   3
   0  -1  -4 76248.1 1681.19  12
   0  -1  -5 39200.9 1323.05  17
   0  -1  -5 39105.7 1366.41  12
   0  -1  -5 36639.0 1271.41  10
   0  -1   5 38098.8 1303.17   3
   0  -1  -6 9061.22 742.819  10
   0  -1  -6 10120.9 772.204  17
   0  -1   6 7797.48 699.056   3
   0  -1  -6 9357.26 785.892  12
   0  -1  -7 45647.2 1805.60  12
   0  -1  -7 46026.6 1651.12  17
   0  -1  -7 46403.6 1754.67   8
   0  -1  -7 46809.4 1725.50  10
   0  -1  -8 4515.41 659.694  10
   0  -1  -8 3920.68 654.663   8
   0  -1  -9 15873.2 1209.87  10
   0  -1  -9 16169.3 1209.53   8
   0  -1 -10 2755.50 605.891  10
   0  -1 -11 3705.17 462.735  26
   0  -1 -11 4239.89 520.887  42
   0  -1 -11 3560.60 463.894  34
   0  -1 -11 3904.16 493.851  33
   0  -1 -11 3144.10 655.013  10
   0  -1 -12 280.691 250.865  34
   0  -1 -12 189.177 243.116  42
   0  -1 -12 28.1591 341.542  10
   0  -1 -13 5129.48 519.208  45
   0  -1 -13 3651.34 439.356  28
   0  -1 -14 619.991 245.214  28
   0  -1 -14 1606.32 337.763  45
   0  -1 -15-280.947 262.752  45
   0  -1 -16-64.8363 185.068  45
   0   0   1 970.404 90.2941   3
   0   0   2 425010. 2482.13   3
   0   0   3 78835.0 1130.39   3
   0   0  -4 28950.7 989.861  10
   0   0  -4 27425.0 900.006   1
   0   0  -5 159902. 2668.02  12
   0   0  -5 158476. 2620.51  10
   0   0  -5 159353. 2394.07   8
   0   0  -5 159308. 2429.31   1
   0   0  -6 142501. 2755.94  10
   0   0  -6 138179. 2507.91   8
   0   0  -7 250007. 3753.67   8
   0   0  -7 256166. 4099.70  10
   0   0  -8 467.491 298.059   8
   0   0  -8 676.165 401.255  10
   0   0  -9-11.2488 343.993  10
   0   0 -10 39968.1 2026.37  10
   0   0 -11 23928.2 1665.78  10
   0   0 -11 21272.0 1031.70  34
   0   0 -12 4101.14 493.817  45
   0   0 -12 2730.49 656.289  10
   0   0 -13 5876.45 583.674  45
   0   0 -14 20.6267 247.267  45
   0   0 -15 5457.27 470.566  45
   0   0 -16 1085.90 248.236  45
   0   1   0 853.142 146.109   4
   0   1   1 105686. 1181.31   2
   0   1   2 7603.17 368.976   5
   0   1   3 147904. 1939.96   5
   0   1  -3 148454. 2122.47   1
   0   1  -4 71745.6 1612.62  10
   0   1  -4 75671.6 1692.37   1
   0   1  -5 38014.4 1321.95  10
   0   1  -5 39596.1 1361.36   1
   0   1  -6 9165.38 768.671  10
   0   1  -7 51565.3 1879.50  10
   0   1  -8 4603.75 675.713  10
   0   1  -9 15403.8 1231.85  10
   0   1 -10 2107.10 547.919  10
   0   1 -11 3367.86 455.367  45
   0   1 -11 4228.36 505.417  32
   0   1 -11 4176.37 767.779  10
   0   1 -12 518.685 403.552  10
   0   1 -12-120.677 294.855  45
   0   1 -12 308.787 299.111  32
   0   1 -13 4482.21 510.485  32
   0   1 -13 5693.41 554.346  45
   0   1 -14 1536.65 321.301  32
   0   1 -14 1379.63 338.341  45
   0   1 -15 99.0548 244.567  45
   0   1 -16 424.154 208.660  45
   0   2   1 12203.1 578.644   2
   0   2   1 11068.3 507.114   4
   0   2   2 8809.18 507.748   2
   0   2  -3 169301. 2543.23  11
   0   2  -3 176074. 2809.12   7
   0   2  -4 8673.36 666.532  11
   0   2  -4 9464.29 638.280  10
   0   2  -4 8861.51 718.185   7
   0   2  -5 5912.71 594.865  10
   0   2   5 3667.66 470.702   5
   0   2  -6 73194.5 2102.82  10
   0   2  -7 28237.6 1431.03  10
   0   2  -8 3142.61 600.833  10
   0   2  -9 8080.88 948.301  10
   0   2 -10 19394.7 1486.13  10
   0   2 -11 16414.8 1423.65  10
   0   2 -11 17923.4 929.782  45
   0   2 -11 14882.7 972.283  32
   0   2 -12 216.433 272.317  32
   0   2  12 600.121 256.557  24
   0   2 -12 746.848 329.577  45
   0   2 -13 1910.27 381.308  32
   0   2 -13 2046.58 399.506  45
   0   2 -14 1017.31 312.297  45
   0   2 -14 870.193 316.785  32
   0   2 -15 3207.62 363.644  45
   0   2 -16 606.346 191.532  45
   0   3   0 22.5704 222.267   7
   0   3  -1 47727.1 1584.37   7
   0   3   1 47216.1 1457.36   2
   0   3   1 48765.8 1554.13   7
   0   3   1 48371.0 1327.26   4
   0   3   2 58965.5 1447.96   4
   0   3  -2 55735.7 1438.29  11
   0   3   2 57260.2 1572.72   2
   0   3   2 58000.4 1787.04   7
   0   3  -2 60585.5 1839.65   7
   0   3  -3 135748. 2893.31   7
   0   3   3 129768. 2388.15   2
   0   3  -3 127529. 2415.63  11
   0   3  -4 41061.6 1350.36  10
   0   3  -4 39040.5 1466.97  11
   0   3  -4 41463.6 1695.58   7
   0   3  -5 14221.4 1092.46   7
   0   3  -5 15631.3 934.380  10
   0   3  -6 6658.93 833.624   7
   0   3  -6 7422.80 738.639  10
   0   3  -7 25804.1 1424.29  10
   0   3  -7 22105.1 1555.82   7
   0   3  -8 579.025 423.376  10
   0   3  -8 523.934 396.115   7
   0   3  -9 20657.2 1454.84  10
   0   3  -9 16908.9 1561.69   7
   0   3 -10 6138.83 915.626  10
   0   3  10 7272.31 686.581  21
   0   3 -10 6080.42 573.463  45
   0   3 -10 4666.69 929.296   7
   0   3 -10 6542.31 639.247  32
   0   3 -11 2933.94 478.155  32
   0   3 -11 1438.19 656.029   7
   0   3 -11 1818.63 617.246  10
   0   3  11 3182.96 472.791  21
   0   3 -11 3352.05 489.300  45
   0   3 -12 2080.95 406.153  45
   0   3  12 2367.50 379.864  24
   0   3 -12 1818.24 414.489  32
   0   3  13 635.976 255.808  24
   0   3 -13 570.936 305.396  45
   0   3 -13 631.757 294.848  32
   0   3 -14 833.879 271.109  45
   0   3  14 818.071 222.712  24
   0   3 -15 2816.20 319.812  45
   0   4   0 102548. 2677.05   7
   0   4   1 1590.60 432.660   7
   0   4  -1 1872.22 452.270   7
   0   4  -2 2028.12 470.380   7
   0   4   2 2163.21 487.763   7
   0   4  -3 13376.5 1078.93   7
   0   4  -4 8294.99 914.451   7
   0   4  -5 58244.1 2403.49   7
   0   4  -6 15791.2 1331.55   7
   0   4  -7 3000.68 716.374   7
   0   4  -8 16520.3 1518.33   7
   0   4  -9 6090.18 1026.70   7
   0   4  -9 6304.65 656.510  32
   0   4   9 9019.23 769.005  21
   0   4  -9 8210.87 642.788  45
   0   4 -10 12513.9 773.805  45
   0   4 -10 11623.3 829.751  32
   0   4  10 13435.3 925.070  21
   0   4 -11 11945.5 769.933  45
   0   4  11 12857.2 818.280  24
   0   4 -12 5190.17 521.128  45
   0   4  12 4904.87 521.335  24
   0   4  13 3171.25 390.799  24
   0   4 -13 3647.84 435.906  45
   0   4  14 256.525 173.725  24
   0   5   0 220.534 357.987   7
   0   5  -1 1696.77 486.679   7
   0   5   1 2134.61 567.102   7
   0   5  -2 30026.6 1766.01   7
   0   5  -3 16522.5 1338.93   7
   0   5  -4 6879.51 916.183   7
   0   5  -5 9825.03 1143.68   7
   0   5  -6 13155.2 1335.44   7
   0   5  -7 10921.6 1273.07   7
   0   5   7 14151.8 934.544  51
   0   5   7 12810.5 911.934  50
   0   5   7 12652.4 880.509  21
   0   5   8 1818.47 413.754  51
   0   5   8 873.994 337.707  21
   0   5  -8 1151.91 557.965   7
   0   5   9 12646.1 918.393  21
   0   5  10 192.570 246.170  21
   0   5  10 804.302 294.655  24
   0   5  11 377.938 238.126  24
   0   5  12 3606.25 419.246  24
   0   5  13 1679.60 274.689  24
   0   5  14 29.3173 133.634  24
   0   6   0 62953.2 2900.28   7
   0   6  -1 24079.9 1763.32   7
   0   6  -2 25707.1 1832.86   7
   0   6  -3 13280.6 1338.04   7
   0   6   3 14418.6 954.365  51
   0   6  -4 29068.7 1975.07   7
   0   6   4 34053.9 1481.47  51
   0   6   5 5046.50 584.717  21
   0   6  -5 4130.10 810.092   7
   0   6   5 5709.05 716.306  51
   0   6   6 13091.0 906.502  21
   0   6   6 14728.7 1039.72  51
   0   6   7 1284.14 385.469  51
   0   6   7 1420.42 377.034  21
   0   6   7 1007.77 286.997  24
   0   6   8 13457.6 920.200  21
   0   6   8 12121.9 771.075  24
   0   6   8 13335.6 920.869  51
   0   6   9 2117.18 416.396  21
   0   6   9 2436.13 381.646  24
   0   6   9 2204.03 443.716  51
   0   6  10 926.948 267.785  24
   0   6  11 8505.58 566.539  24
   0   6  12 103.149 170.367  24
   0   7   0 122.148 268.020  51
   0   7  -1 5660.08 617.139  51
   0   7   1 5220.93 642.712  51
   0   7  -1 3642.65 870.995   7
   0   7  -2 1177.38 605.334   7
   0   7   2 1264.02 511.808  51
   0   7   3 31519.1 1493.35  51
   0   7   4 2232.24 604.280  51
   0   7   5 688.207 472.881  51
   0   7  -5 1292.89 387.291  37
   0   7   6 2183.10 408.472  21
   0   7   6 2655.25 559.911  51
   0   7   7 7873.79 739.450  51
   0   7   8 2057.89 406.116  51
   0   7   9 2307.86 308.738  24
   0   7   9 2196.75 380.886  51
   0   7  10 4441.46 357.912  24
   0   8   0 21305.4 1070.15  37
   0   8   0 20242.6 1153.70  51
   0   8   1 4552.65 579.485  37
   0   8  -1 4743.52 664.504  51
   0   8   1 3877.98 663.934  51
   0   8  -1 3908.12 532.119  37
   0   8  -2 5529.14 612.295  37
   0   8   2 5153.21 747.407  51
   0   8   2 5624.78 612.394  37
   0   8   3 768.787 430.603  37
   0   8   3 23.8597 508.702  51
   0   8  -3 441.023 421.020  37
   0   8   4 4394.16 587.930  37
   0   8   4 4035.74 653.660  51
   0   8  -4 4379.23 615.416  37
   0   8   5 4624.00 619.589  51
   0   8  -5 4440.84 614.505  37
   0   8   6-96.3864 269.985  51
   0   8   7 115.651 238.732  51
   0   8   8 434.134 246.031  51
   0   9   0-273.624 475.459  37
   0   9   0 173.440 296.942  51
   0   9   1 2194.79 411.725  51
   0   9  -1 2477.55 547.317  37
   0   9   1 3552.59 557.398  37
   0   9   2 3.95833 286.846  51
   0   9   2-267.410 394.003  37
   0   9  -2-467.117 488.346  37
   0   9   3 1453.92 383.576  37
   0   9   3 1706.86 350.253  51
   0   9  -3 2192.63 495.958  37
   0   9   4 492.093 237.377  51
   0   9  -4-16.7270 361.261  37
   0   9   5 626.387 230.033  51
   1  -8  -8 2205.47 256.611  34
  -1  -8  -7 492.990 185.477  33
  -1  -8  -8 3451.34 300.880  33
   1  -7 -11 3063.98 286.638  33
   1  -7 -11 3191.94 279.512  34
   1  -7 -10 737.600 199.288  26
   1  -7 -10 1229.94 268.597  33
   1  -7 -10 1532.87 262.683  34
   1  -7  -9 286.586 193.205  26
   1  -7  -1 24713.0 1826.46  16
   1  -7   0 7221.37 1047.78  16
   1  -7   1 11304.9 1270.63  16
  -1  -7  -1 15969.6 1401.70  17
  -1  -7  -9 2972.45 347.495  33
  -1  -7 -10 2510.60 302.267  33
  -1  -7 -10 1119.22 233.522  41
   1  -6 -12 7067.40 449.017  26
   1  -6 -12 7274.48 456.914  33
   1  -6 -12 7133.02 465.374  34
   1  -6 -11 1627.15 306.458  34
   1  -6 -11 1096.14 278.114  42
   1  -6 -11 1598.49 310.261  33
   1  -6 -11 1293.69 275.806  26
   1  -6 -11 1333.10 260.783  48
   1  -6 -10 4486.48 458.814  48
   1  -6 -10 3805.16 441.153  42
   1  -6  -9 2550.33 390.812  48
   1  -6  -9 2343.44 386.701  42
   1  -6  -8 7969.37 816.520  48
   1  -6  -6 14657.9 1436.85  17
   1  -6  -6 15155.6 1660.85  16
   1  -6  -5 2312.93 670.348  17
   1  -6  -5 2362.98 765.217  16
   1  -6  -4 3632.76 790.777  16
   1  -6  -4 2701.67 639.539   9
   1  -6  -4 3821.34 792.627  17
   1  -6  -3 6298.39 889.696   9
   1  -6  -3 4455.53 790.177  16
   1  -6  -2 23523.7 1625.62   9
   1  -6  -2 21811.4 1651.49  16
   1  -6  -1 10443.6 1108.34   9
   1  -6  -1 9765.89 1117.63  16
   1  -6   0 6386.50 878.935   9
  -1  -6   0 6827.22 921.165  17
  -1  -6  -1-220.905 392.081  17
  -1  -6  -2 13404.7 1243.94  16
  -1  -6  -2 14391.5 1303.72  17
  -1  -6  -3 9722.44 1132.41  16
  -1  -6  -3 12916.6 1288.00  17
   1  -6   4-5.93891 354.480  15
  -1  -6  -4 1471.44 574.508  17
  -1  -6  -4 1078.46 659.412  16
  -1  -6  -5 5543.63 992.807  17
   1  -6   5 886.347 426.023  15
  -1  -6  -6 21316.3 1839.94  17
  -1  -6  -8 10358.9 667.503  26
  -1  -6  -9 5945.06 570.035  33
  -1  -6  -9 6535.07 526.504  26
  -1  -6  -9 6091.51 534.532  34
  -1  -6 -10 1186.91 280.749  34
  -1  -6 -10 1438.73 320.807  33
  -1  -6 -10 1458.42 303.513  26
  -1  -6 -11 1555.21 284.872  33
  -1  -6 -11 1674.90 283.589  26
  -1  -6 -11 1088.78 246.192  41
  -1  -6 -11 1411.69 261.318  34
  -1  -6 -12 138.045 183.342  41
  -1  -6 -12 22.8335 176.474  44
  -1  -6 -12 87.7432 164.499  34
  -1  -6 -12-95.6399 186.258  33
   1  -5 -14 260.042 163.248  34
   1  -5 -14 130.419 152.767  26
   1  -5 -13 3815.01 368.794  26
   1  -5 -13 3691.30 370.423  34
   1  -5 -13 3493.51 356.200  33
   1  -5 -13 3440.91 342.812  41
   1  -5 -12 1905.32 326.987  34
   1  -5 -12 1637.80 304.407  33
   1  -5 -12 1911.98 357.733  42
   1  -5 -12 2134.32 342.841  26
   1  -5 -11 1042.83 325.452  48
   1  -5 -11 1765.73 366.698  42
   1  -5 -11 1329.81 320.363  33
   1  -5 -10 369.137 254.909  42
   1  -5 -10 373.458 268.038  48
   1  -5 -10 590.984 280.828  47
   1  -5  -9 7462.87 673.241  47
   1  -5  -9 8105.37 683.373  48
   1  -5  -9 7532.65 666.095  42
   1  -5  -8 11201.2 788.755  42
   1  -5  -8 12567.7 844.189  47
   1  -5  -8 11060.4 1487.66  17
   1  -5  -7 4295.78 861.392  17
   1  -5  -6 12289.6 1255.76  17
   1  -5  -6 10945.4 1326.65  16
   1  -5  -5 1597.38 545.882  17
   1  -5  -5 1424.12 499.247  16
   1  -5  -4 2371.26 606.663  16
   1  -5  -4 3060.38 623.029   9
   1  -5  -3 30628.9 1721.11   9
   1  -5  -3 27943.0 1707.22  16
   1  -5  -2 8285.12 896.909   9
   1  -5  -2 8061.08 947.272  16
   1  -5  -1 4093.53 659.919   9
  -1  -5   0 1615.30 418.435  16
  -1  -5  -1 10650.9 982.704  16
  -1  -5  -2 13135.9 1122.57  16
  -1  -5  -2 14024.7 1191.42  17
  -1  -5  -3 10638.0 1054.65  16
  -1  -5  -3 11407.6 1095.91  17
  -1  -5  -4 13694.0 1255.69  16
  -1  -5  -4 15201.0 1293.92  17
  -1  -5  -5 958.064 530.636  17
  -1  -5  -6 1331.16 810.970  17
  -1  -5  -7 7512.42 1307.40  17
  -1  -5  -8 6643.80 963.765   8
  -1  -5  -8 6540.55 1172.47  17
  -1  -5  -8 6671.68 581.836  42
  -1  -5  -9 2917.61 431.217  26
  -1  -5  -9 3072.15 450.564  42
  -1  -5 -10 5602.99 576.352  42
  -1  -5 -10 5395.18 530.503  33
  -1  -5 -10 5578.13 550.429  34
  -1  -5 -10 5316.99 527.741  26
  -1  -5 -11 762.075 268.830  26
  -1  -5 -11 1018.66 285.981  34
  -1  -5 -11 962.280 322.371  33
  -1  -5 -12 3638.18 402.369  26
  -1  -5 -12 3734.22 401.403  41
  -1  -5 -12 4402.78 432.778  34
  -1  -5 -12 3784.34 418.354  33
  -1  -5 -13 2672.86 319.417  41
  -1  -5 -13 3016.21 331.495  34
  -1  -5 -13 2485.86 318.122  33
  -1  -5 -13 1943.68 264.711  44
   1  -4 -14 571.355 221.397  34
   1  -4 -14 222.030 206.721  45
   1  -4 -14 131.059 158.021  41
   1  -4 -14 341.061 197.725  26
   1  -4 -13 365.628 204.430  41
   1  -4 -13 85.8132 205.024  26
   1  -4 -13-11.6042 252.172  42
   1  -4 -13 6.75480 201.623  33
   1  -4 -13 157.000 224.770  34
   1  -4 -12 45.6610 251.707  48
   1  -4 -12 743.989 305.356  42
   1  -4 -12 245.752 286.519  34
   1  -4 -12 249.308 256.652  26
   1  -4 -12 110.917 227.310  33
   1  -4 -11 7711.21 681.290  42
   1  -4 -11 8092.85 713.393  47
   1  -4 -11 8220.20 669.654  27
   1  -4 -11 7643.59 615.281  33
   1  -4 -11 7369.50 669.588  48
   1  -4 -10 1145.47 319.696  48
   1  -4 -10 850.178 325.382  27
   1  -4 -10 693.849 528.630   8
   1  -4 -10 1206.14 349.275  42
   1  -4 -10 1118.86 355.032  47
   1  -4  -9 4859.41 525.111  27
   1  -4  -9 4768.62 540.322  42
   1  -4  -9 3913.66 535.351  48
   1  -4  -9 4610.86 545.623  47
   1  -4  -8 5515.21 802.699  12
   1  -4  -8 6380.53 1139.17  17
   1  -4  -7 6075.39 896.379  17
   1  -4  -7 5344.40 739.490  12
   1  -4  -6 23692.0 1684.37  16
   1  -4  -6 22016.9 1486.17  17
   1  -4  -6 24059.6 1439.34  12
   1  -4  -5 4381.08 645.772  12
   1  -4  -5 4531.73 708.754  16
   1  -4  -4 34009.5 1735.05  16
   1  -4  -4 35202.1 1691.99   9
   1  -4  -3 13164.6 992.153  14
   1  -4  -3 12425.2 1024.65  16
   1  -4  -3 12036.2 975.977   9
   1  -4  -2 7469.97 717.950  14
   1  -4  -2 6661.48 723.152   9
   1  -4  -1 1916.41 402.366  14
   1  -4   0 17828.2 952.220  15
  -1  -4  -1 87157.6 2419.92  16
  -1  -4  -2 3932.19 583.807  16
  -1  -4  -3 9970.68 910.644  16
  -1  -4  -3 9330.30 900.788  17
  -1  -4  -4 2510.04 529.289  16
  -1  -4  -4 2923.36 564.361  17
  -1  -4  -5 32874.1 1766.78  17
  -1  -4  -6 9280.48 1118.10  17
  -1  -4  -7 4469.49 1071.44  17
  -1  -4  -8 30146.0 1977.96  17
  -1  -4  -8 32333.2 1911.51   8
  -1  -4  -9 216.062 239.103  26
  -1  -4  -9 4.08203 455.683  17
  -1  -4  -9 628.201 432.496   8
  -1  -4  -9 375.976 258.466  42
  -1  -4 -10 289.723 260.234  34
  -1  -4 -10 328.717 283.063  33
  -1  -4 -10-177.074 287.235  26
  -1  -4 -10 13.9070 252.981  42
  -1  -4 -11 1140.50 334.416  33
  -1  -4 -11 1114.65 336.105  34
  -1  -4 -11 1209.06 327.248  26
  -1  -4 -11 1130.83 335.580  42
  -1  -4 -12 1279.14 328.250  34
  -1  -4 -12 936.395 300.988  26
  -1  -4 -12 1056.72 335.932  33
  -1  -4 -12 1392.18 330.739  41
  -1  -4 -13 3677.41 418.426  26
  -1  -4 -13 3886.37 381.732  44
  -1  -4 -13 4010.65 409.006  41
  -1  -4 -13 3468.75 414.582  34
  -1  -4 -13 3022.34 397.655  33
  -1  -4 -14-105.003 195.376  41
  -1  -4 -14 26.8312 172.782  28
  -1  -4 -14 226.001 165.925  39
   1  -3 -15 312.861 204.409  45
   1  -3 -14 8973.71 564.097  26
   1  -3 -14 10029.2 616.279  34
   1  -3 -13 250.824 235.563  34
   1  -3 -13 742.324 303.550  42
   1  -3 -13 461.011 249.143  33
   1  -3 -13 536.352 266.165  26
   1  -3 -12 13509.0 908.320  42
   1  -3 -12 14020.8 832.216  34
   1  -3 -12 13952.8 820.185  33
   1  -3 -12 14077.8 808.034  26
   1  -3 -11 11600.3 805.612  34
   1  -3 -11 13748.3 916.830  47
   1  -3 -11 12615.0 794.767  33
   1  -3 -11 14299.7 902.970  42
   1  -3 -11 12256.8 844.972  27
   1  -3 -11 12303.8 838.259  48
   1  -3 -10 5355.09 556.449  48
   1  -3 -10 5221.63 559.863  27
   1  -3 -10 4845.40 813.064  12
   1  -3 -10 5323.39 595.781  42
   1  -3 -10 6405.87 640.338  47
   1  -3 -10 5917.24 885.145   8
   1  -3  -9 21639.9 1550.62  12
   1  -3  -8 28239.3 1659.01  12
   1  -3  -7 13851.2 1127.39  17
   1  -3  -7 13715.5 1097.53  12
   1  -3  -6 1592.45 424.634  12
   1  -3  -6 1436.75 614.656  16
   1  -3  -6 1797.30 455.788  17
   1  -3  -5 39411.5 1762.14  16
   1  -3  -5 38882.3 1609.62  12
   1  -3  -4 6593.85 694.357   9
   1  -3  -4 7021.85 717.032  16
   1  -3  -3 87977.3 2064.28   5
   1  -3  -3 88121.7 2280.35   9
   1  -3  -3 87663.6 2358.50  16
   1  -3  -3 91576.4 2275.31  14
   1  -3  -2 91981.3 2038.57   5
   1  -3  -2 92801.2 2249.83   9
  -1  -3   2 90550.1 2009.42   4
  -1  -3   1 105115. 1940.52   4
   1  -3  -1 105489. 1825.90  15
  -1  -3   1 108270. 2261.44   3
  -1  -3   0 22557.9 958.773   1
  -1  -3   0 20745.0 946.973   3
   1  -3   0 20243.3 897.621   2
  -1  -3  -1 109397. 1926.61   3
  -1  -3  -1 109060. 2276.43  16
  -1  -3  -1 110240. 1981.45   1
  -1  -3  -1 110426. 2051.65   9
  -1  -3  -2 101208. 2058.40   9
  -1  -3  -2 105819. 1834.90   1
  -1  -3  -3 1654.93 368.246  16
  -1  -3  -3 1796.73 407.367  17
  -1  -3  -4 140639. 3075.21  17
  -1  -3  -4 137116. 3107.11  16
  -1  -3  -5 43148.8 1817.22  17
  -1  -3  -6 51468.5 2115.57  17
  -1  -3  -7 15661.7 1345.18  17
  -1  -3  -8 225.480 381.761   8
  -1  -3  -8 724.835 583.201  17
  -1  -3  -9 26490.8 1704.07   8
  -1  -3  -9 21123.7 1576.69  17
  -1  -3 -10 11725.8 773.178  34
  -1  -3 -10 11488.7 759.174  26
  -1  -3 -10 12018.7 796.397  33
  -1  -3 -10 12100.7 1237.24   8
  -1  -3 -10 11933.4 820.392  42
  -1  -3 -11 6910.47 644.984  42
  -1  -3 -11 6576.17 602.956  34
  -1  -3 -11 6403.52 594.391  33
  -1  -3 -11 5909.95 577.394  26
  -1  -3 -12 14428.9 841.943  33
  -1  -3 -12 14340.6 777.720  44
  -1  -3 -12 14546.6 821.725  26
  -1  -3 -12 14204.0 851.472  34
  -1  -3 -12 14642.2 831.959  41
  -1  -3 -13 796.104 297.902  33
  -1  -3 -13 1188.89 320.452  34
  -1  -3 -13 842.693 269.910  45
  -1  -3 -13 1061.13 272.625  41
  -1  -3 -13 1455.98 308.310  26
  -1  -3 -14 257.598 189.814  41
  -1  -3 -14 105.424 193.858  28
  -1  -3 -14-63.6449 207.923  45
  -1  -3 -15 1119.80 212.380  28
   1  -2 -16 1533.74 235.502  45
   1  -2 -15 33.9628 227.378  45
   1  -2 -14 2802.01 392.262  34
   1  -2 -14 2666.98 399.728  45
   1  -2 -13 6828.00 637.675  42
   1  -2 -13 6600.79 594.973  34
   1  -2 -13 6750.74 562.631  26
   1  -2 -13 6442.39 564.268  33
   1  -2 -12 16710.7 923.494  34
   1  -2 -12 18545.3 1001.99  42
   1  -2 -12 17136.4 903.428  33
   1  -2 -12 17513.0 914.884  26
   1  -2 -11 1801.70 533.777  10
   1  -2 -11 2755.73 443.256  42
   1  -2 -11 2470.46 475.534  47
   1  -2 -11 2073.33 411.160  34
   1  -2 -11 2025.59 403.938  48
   1  -2 -11 1967.64 387.826  33
   1  -2 -10 991.698 442.432  10
   1  -2  -9 3314.16 658.402  12
   1  -2  -9 3634.51 638.518  10
   1  -2  -9 4412.72 732.414   8
   1  -2  -8 7774.74 836.290  10
   1  -2  -8 8188.90 903.040  12
   1  -2  -7 29625.7 1462.99  17
   1  -2  -7 27899.0 1480.97  12
   1  -2  -6 13388.8 905.329  17
   1  -2  -6 12874.8 953.766  12
   1  -2  -5 16338.2 1053.64  16
   1  -2  -5 17935.8 1025.03  12
   1  -2  -5 16964.8 981.173  17
   1  -2  -4 3245.38 468.183   9
   1  -2  -4 3741.28 482.184  16
   1  -2  -3 55314.9 1579.14  14
  -1  -2   3 54933.9 1581.66   3
  -1  -2   3 52776.7 1543.86   2
   1  -2  -3 55790.6 1586.90  16
   1  -2  -3 53612.8 1562.57   9
   1  -2  -2 19191.4 792.120   5
   1  -2  -2 20730.3 893.013  14
  -1  -2   2 20256.5 843.686   1
  -1  -2   2 20296.3 907.420   2
  -1  -2   2 20913.6 905.585   3
   1  -2  -2 19512.3 880.275   9
  -1  -2   1 146949. 2177.44   3
  -1  -2   1 149857. 2100.56   1
  -1  -2   1 152778. 2366.71   2
   1  -2  -1 144427. 1654.45   2
   1  -2   0 139.419 168.297   2
  -1  -2   0 118.443 177.531   1
  -1  -2   0 232.042 146.192   4
  -1  -2   0 199.737 200.233   3
  -1  -2  -1 76859.2 1239.09   1
  -1  -2  -1 81419.4 1619.51  16
  -1  -2  -2 33117.6 1141.87  16
  -1  -2  -2 30312.3 1121.83  17
   1  -2   2 31902.2 1147.77   4
   1  -2   2 32304.3 1115.60   1
  -1  -2  -3 118342. 1879.98  12
   1  -2   3 116895. 2404.89   4
  -1  -2  -3 114178. 2333.75  16
  -1  -2  -3 111695. 2292.77  17
  -1  -2  -4 36768.5 1187.19  12
  -1  -2  -4 33897.5 1012.49  10
  -1  -2  -4 35837.8 1394.89  17
  -1  -2  -5 69778.6 1854.64  12
  -1  -2  -5 67851.0 1654.54  10
  -1  -2  -5 69803.3 2061.26  17
  -1  -2  -6 100872. 2673.37  17
  -1  -2  -6 101809. 2466.21  12
  -1  -2  -6 101013. 2258.39  10
  -1  -2  -7 28463.8 1525.54  17
  -1  -2  -7 29989.3 1546.05   8
  -1  -2  -7 26729.8 1300.08  10
  -1  -2  -8 4472.00 711.713  17
  -1  -2  -8 5899.80 698.513  10
  -1  -2  -8 6301.97 808.080   8
  -1  -2  -9 7563.18 937.633   8
  -1  -2  -9 7007.24 799.404  10
  -1  -2  -9 6233.94 854.622  17
  -1  -2 -10 4935.25 831.884   8
  -1  -2 -11 960.517 500.000   8
  -1  -2 -11 1332.70 322.897  26
  -1  -2 -11 1454.84 368.019  42
  -1  -2 -11 1645.44 354.620  34
  -1  -2 -11 1524.64 371.991  33
  -1  -2 -11 1591.18 374.846  41
  -1  -2 -12 13896.2 852.639  33
  -1  -2 -12 14159.2 863.816  34
  -1  -2 -12 14672.1 840.729  26
  -1  -2 -12 15483.4 864.665  41
  -1  -2 -13 164.656 264.795  34
  -1  -2 -13 701.442 274.201  26
  -1  -2 -13 229.300 244.637  41
  -1  -2 -13 188.487 238.444  45
  -1  -2 -14 4919.53 435.136  45
  -1  -2 -14 4826.19 448.701  28
  -1  -2 -15 380.303 194.739  45
  -1  -2 -15 485.841 193.800  28
   1  -1 -16 656.907 234.924  45
   1  -1 -15-32.0829 230.119  45
   1  -1 -14 1222.46 319.386  45
   1  -1 -13 4354.12 499.544  34
   1  -1 -13 3956.56 492.631  42
   1  -1 -12 9204.35 1104.44  10
   1  -1 -12 10906.4 784.898  42
   1  -1 -12 11058.4 754.243  34
   1  -1 -11 13099.7 844.606  42
   1  -1 -11 12784.4 788.858  34
   1  -1 -11 10416.5 1131.12  10
   1  -1 -10 11508.9 1119.30  10
   1  -1  -9 5488.86 820.659  12
   1  -1  -9 6992.51 859.130  10
   1  -1  -8 9950.10 940.570  10
   1  -1  -8 11065.3 932.729   8
   1  -1  -8 9875.39 965.182  12
   1  -1  -7 7618.95 788.066  12
   1  -1  -7 7714.05 769.861  10
   1  -1  -6 6707.89 701.145  12
   1  -1  -5 66026.7 1832.44  12
   1  -1  -5 69284.3 1313.82   3
   1  -1  -4 20853.7 939.253  12
   1  -1  -4 20269.4 939.020  16
  -1  -1   3 200575. 2554.79   2
  -1  -1   2 103240. 1625.95   2
  -1  -1   1 521762. 3698.85   2
   1  -1  -1 464015. 2187.87   2
  -1  -1   0 26472.4 544.153   1
  -1  -1  -1 216189. 1294.06   1
   1  -1   2 6701.54 432.296   1
   1  -1   3 39334.5 1090.41   1
  -1  -1  -3 39242.8 1175.68  17
  -1  -1  -4 55785.9 1454.68  12
  -1  -1  -4 57925.2 1574.54  17
  -1  -1  -4 55106.3 971.822   1
  -1  -1  -4 57711.4 1381.86  10
   1  -1   4 57263.5 1434.45   1
  -1  -1  -5 174291. 2980.76  17
  -1  -1  -5 173267. 2990.17   8
  -1  -1  -5 177922. 2765.70  10
  -1  -1  -6 46346.2 1685.86   8
  -1  -1  -6 49491.6 1712.56  17
  -1  -1  -6 48882.7 1615.51  10
  -1  -1  -7 63372.3 2121.90   8
  -1  -1  -7 64174.0 2022.28  10
  -1  -1  -7 63829.2 2113.43  17
  -1  -1  -8 978.116 401.263   8
  -1  -1  -8 585.869 367.701  17
  -1  -1  -8 1256.71 425.880  10
  -1  -1  -9 2226.50 521.913  10
  -1  -1  -9 1634.45 509.465   8
  -1  -1 -10 1683.98 492.132  10
  -1  -1 -11 2715.79 435.689  26
  -1  -1 -11 2206.94 405.079  33
  -1  -1 -11 2635.61 617.187  10
  -1  -1 -11 2845.94 459.155  34
  -1  -1 -12 5591.73 574.191  45
  -1  -1 -12 6307.70 614.965  34
  -1  -1 -12 6069.47 573.025  26
  -1  -1 -13 885.217 311.918  28
  -1  -1 -13 1219.16 354.303  45
  -1  -1 -14-14.6122 217.833  28
  -1  -1 -14 244.861 258.442  45
  -1  -1 -15 1640.22 290.752  45
  -1  -1 -15 1560.96 257.521  28
  -1  -1 -16 1155.32 205.590  45
   1   0 -16 454.074 222.589  45
   1   0 -15 231.300 237.746  45
   1   0 -14 12298.6 728.218  32
   1   0 -14 12308.9 747.789  45
   1   0 -13 697.589 284.984  32
   1   0 -13 889.045 327.781  45
   1   0 -12 159.422 262.789  45
   1   0 -12 468.730 409.976  10
   1   0 -12 54.7983 260.658  32
   1   0 -11 10034.8 1119.14  10
   1   0 -10 4512.16 739.631  10
   1   0  -9 34650.0 1791.23  10
   1   0  -8 93.8707 320.590  10
   1   0  -7 8379.80 827.452  12
   1   0  -7 9759.55 861.669  10
   1   0  -6 97436.3 2005.85   8
   1   0  -6 107945. 2472.55  12
   1   0  -5 192.656 251.460  12
   1   0  -4 165388. 2518.76  11
   1   0  -4 163126. 2214.48   3
   1   0  -3 259357. 2542.87   3
  -1   0   2 42034.3 731.893   2
  -1   0   1 53621.4 904.211   5
  -1   0   1 51049.3 667.870   2
   1   0  -1 52872.6 673.872   2
   1   0   0 897.777 124.031   5
   1   0   1 31257.2 578.405   4
   1   0   2 159264. 1388.69   1
  -1   0  -3 444.477 246.796  10
  -1   0  -3 487.969 176.793   1
  -1   0  -4 230413. 2464.67   1
  -1   0  -4 231749. 2907.79  10
  -1   0  -4 235652. 3035.03  17
  -1   0  -4 232525. 2885.84   8
  -1   0  -5 597.073 227.179   1
  -1   0  -5 609.201 285.049  10
  -1   0  -5 617.855 286.963   8
   1   0   5 600.359 196.126   3
  -1   0  -6-77.7024 274.937  10
  -1   0  -6-40.9191 292.798   8
  -1   0  -7 21661.2 1195.70   8
  -1   0  -7 19987.9 1111.73  13
  -1   0  -7 20462.2 1180.53  10
  -1   0  -8 14441.6 1102.31  10
  -1   0  -9 10773.7 1015.36  10
  -1   0 -10 1047.97 459.684  10
  -1   0 -11-70.6577 297.566  45
  -1   0 -11 286.477 247.336  28
  -1   0 -11-111.246 341.339  10
  -1   0 -12 25038.0 1104.09  28
  -1   0 -12 29124.1 1143.75  45
  -1   0 -12 24645.1 1748.03  10
  -1   0 -13 2195.08 401.899  45
  -1   0 -13 1890.08 364.759  28
  -1   0 -14 381.784 252.926  45
  -1   0 -14 156.440 207.361  28
  -1   0 -15 3624.94 345.883  28
  -1   0 -15 4921.70 437.373  45
  -1   0 -16-116.946 174.289  45
   1   1 -16 471.969 208.616  45
   1   1 -15-176.967 242.818  45
   1   1 -15 365.191 219.353  32
   1   1 -14 1552.47 356.330  45
   1   1 -14 1107.68 322.422  32
   1   1 -13 4847.43 542.691  32
   1   1 -13 4503.18 508.733  45
   1   1 -12 9607.76 721.791  45
   1   1 -12 10641.7 799.517  32
   1   1 -12 8401.27 1086.91  10
   1   1 -11 10771.0 1161.12  10
   1   1 -11 11542.7 765.675  45
   1   1 -11 13146.1 830.064  32
   1   1 -10 12347.9 1215.62  10
   1   1  -9 6818.48 861.417  10
   1   1  -8 11008.4 1004.85  10
   1   1  -7 7565.40 778.274  10
   1   1  -6 6833.59 684.636  10
   1   1  -5 65496.8 1748.69  10
   1   1  -5 66313.1 1898.89  11
  -1   1   5 67925.1 1867.98   5
   1   1  -4 19111.4 909.740   1
  -1   1   4 20041.9 918.925   5
   1   1  -4 20680.4 963.625  11
  -1   1   3 193469. 2553.15   5
  -1   1   2 105180. 1662.17   5
   1   1  -1 496372. 3429.78   1
   1   1   0 27941.6 574.695   1
   1   1   0 28189.0 668.501   3
   1   1   1 219351. 1637.93   3
  -1   1  -1 224565. 2298.88   4
   1   1   2 6009.18 179.398   3
  -1   1  -3 38534.6 1099.63  10
  -1   1  -4 57762.0 1519.08  10
  -1   1  -4 56445.9 1424.15  13
  -1   1  -5 181445. 2990.05  10
  -1   1  -5 177007. 2785.81  13
  -1   1  -6 50134.6 1721.06  10
  -1   1  -6 51229.1 1624.12  13
  -1   1  -7 68217.0 2184.93  10
  -1   1  -8 563.608 356.312  10
  -1   1  -9 1921.23 551.548  10
  -1   1 -10 1718.14 564.288  10
  -1   1 -11 2654.41 439.520  45
  -1   1 -11 2097.75 599.661  10
  -1   1 -11 2489.04 389.668  28
  -1   1 -12 7736.78 638.137  45
  -1   1 -12 5626.95 547.833  28
  -1   1 -13 1309.62 352.079  45
  -1   1 -13 1154.81 290.796  28
  -1   1 -14 313.962 258.188  45
  -1   1 -15 1965.83 327.079  45
  -1   1 -16 1122.95 222.631  45
   1   2 -16 1679.67 231.924  45
   1   2 -15 351.461 225.754  32
   1   2 -15 235.650 216.291  45
   1   2 -14 2809.98 407.500  45
   1   2 -14 2607.12 413.309  32
   1   2 -13 8437.68 648.167  45
   1   2 -13 7652.54 656.925  32
  -1   2  13 6865.33 575.839  24
   1   2 -12 17699.1 1006.63  32
   1   2 -12 19156.7 944.727  45
   1   2 -11 2084.22 415.259  45
   1   2 -11 2550.38 627.366  10
   1   2 -11 987.101 544.599   7
   1   2 -11 2433.63 434.748  32
   1   2 -10 647.580 479.329  10
   1   2  -9 2925.54 628.852  10
   1   2  -8 8789.03 914.516  10
   1   2  -7 28425.4 1451.45  10
   1   2  -6 13105.8 1002.11  11
   1   2  -6 15017.9 964.906  10
   1   2  -5 17254.2 1046.79  11
   1   2  -5 19033.1 978.145  10
   1   2  -4 3149.97 407.684  10
   1   2  -4 3534.14 501.801   7
  -1   2   4 3571.92 290.521   2
   1   2  -4 3383.79 488.619  11
  -1   2   3 55064.5 942.746   2
   1   2  -3 56756.0 1593.12   7
   1   2  -3 53823.5 1569.30   1
   1   2  -3 51872.2 1500.79  11
   1   2  -2 20572.3 894.114   1
   1   2  -2 21302.1 882.782  11
   1   2  -2 21775.7 937.722   7
   1   2  -1 132431. 2146.31   7
  -1   2   1 146838. 2212.54   7
   1   2   0 44.3992 192.487   2
  -1   2   0-90.0158 197.511   7
   1   2   0-34.8123 180.937   7
  -1   2   0 58.6124 206.831   4
   1   2   1 77570.8 1696.71   2
  -1   2  -1 81010.4 1660.46   7
  -1   2  -2 33516.7 1150.41   7
   1   2   2 29502.2 573.849   4
  -1   2  -3 113215. 2049.90  10
  -1   2  -3 123366. 2369.76   7
  -1   2  -4 35455.4 1389.10   7
  -1   2  -4 34933.9 1252.72  10
  -1   2  -5 69088.9 1911.22  10
  -1   2  -6 103429. 2568.17  10
  -1   2  -7 30639.3 1529.03  10
  -1   2  -8 5675.28 756.516  10
  -1   2  -9 7795.56 950.838  10
  -1   2 -10 3736.46 822.094   7
  -1   2 -10 5816.55 857.701  10
  -1   2 -11 1311.91 344.668  28
   1   2  11 1723.50 358.604  24
  -1   2 -11 328.532 377.055   7
  -1   2 -11 1367.66 358.319  32
  -1   2 -11 1304.19 367.624  45
  -1   2 -11 1402.37 546.351  10
  -1   2 -12 14309.1 840.216  45
   1   2  12 15290.7 850.359  24
  -1   2 -13 529.513 271.923  45
  -1   2 -14 5421.34 504.306  45
  -1   2 -15 542.577 238.069  45
   1   3 -15 233.932 183.059  45
   1   3 -14 9828.01 604.522  45
   1   3 -14 9037.01 670.678  32
  -1   3  14 9757.87 580.715  24
   1   3 -13 344.553 294.583  32
  -1   3  13 423.657 237.975  24
   1   3 -13 446.835 275.239  45
   1   3 -12 14913.3 913.769  32
   1   3 -12 13503.7 812.337  45
   1   3 -11 11559.4 874.355  32
   1   3 -11 13568.8 816.277  45
   1   3 -11 8053.22 1193.54   7
   1   3 -11 8710.31 1089.70  10
  -1   3  11 13853.2 906.377  21
  -1   3  10 5957.13 654.232  50
   1   3 -10 3228.65 695.577  10
  -1   3  10 5729.91 600.249  21
   1   3 -10 5382.96 565.555  45
   1   3 -10 5086.96 605.120  32
   1   3 -10 3547.95 854.745   7
   1   3  -9 20468.5 1678.75   7
   1   3  -9 24068.6 1590.84  10
   1   3  -8 24662.6 1750.13   7
   1   3  -8 28670.2 1605.65  10
   1   3  -7 12617.3 1185.81   7
   1   3  -7 13557.4 1053.88  10
   1   3  -6 1780.49 510.456   7
   1   3  -6 2037.49 434.520  10
   1   3  -6 1479.04 435.658  11
   1   3  -5 39214.2 1686.78  11
   1   3  -5 39198.1 1789.53   7
   1   3  -4 6523.15 741.574   7
   1   3  -4 6504.88 673.206  11
   1   3  -3 86507.0 2159.88  11
   1   3  -3 92559.9 2412.70   7
   1   3  -2 89751.4 2049.55  11
  -1   3   2 94601.6 2277.48   7
  -1   3   2 93557.0 2108.18   4
   1   3  -1 107001. 2115.49  11
  -1   3   1 106703. 2250.73   4
  -1   3   1 102680. 2260.58   7
   1   3  -1 111000. 2392.57   7
   1   3   0 20524.5 890.110  11
  -1   3   0 20494.3 1004.60   7
  -1   3   0 20610.0 1022.27   4
   1   3   0 21491.4 1052.66   7
   1   3   0 21582.4 1093.95   2
   1   3   1 104774. 2376.93   2
   1   3   1 106755. 2009.70  11
  -1   3  -1 105541. 1866.94   6
   1   3   1 106212. 2378.88   7
  -1   3  -1 109906. 2397.63   7
   1   3   2 97989.9 2305.53   2
  -1   3  -2 103276. 2441.99   7
  -1   3  -3 1202.82 386.545   7
  -1   3  -4 142896. 3135.81   7
  -1   3  -5 43567.9 1847.22   7
  -1   3  -6 51485.8 2161.27   7
  -1   3  -6 57687.9 2011.57  10
  -1   3  -7 13883.3 1234.53   7
  -1   3  -7 15923.5 1156.73  10
  -1   3  -8 384.953 361.155   7
  -1   3  -8 706.114 424.047  10
  -1   3  -9 20984.6 1674.50   7
  -1   3  -9 24875.3 1634.16  10
   1   3  10 11351.4 797.545  24
  -1   3 -10 11999.3 779.899  45
  -1   3 -10 11433.9 801.385  32
  -1   3 -11 5200.02 618.164  32
  -1   3 -11 6819.70 610.474  45
   1   3  11 6385.13 606.710  24
   1   3  12 14645.0 848.969  24
  -1   3 -12 13687.4 823.699  45
   1   3  13 901.812 272.028  24
  -1   3 -13 953.442 326.933  45
   1   3  14 32.8496 157.704  24
  -1   3 -14 157.949 241.382  45
  -1   3 -15 1704.80 274.757  45
  -1   4  14 578.766 206.106  24
   1   4 -13-4.84508 219.860  45
  -1   4  13 37.7878 196.824  24
  -1   4  12 277.673 252.390  24
   1   4 -12 168.964 299.430  32
   1   4 -12 312.031 265.110  45
  -1   4  11 8365.50 734.799  21
   1   4 -11 8333.84 653.192  45
   1   4 -11 7562.89 694.413  32
  -1   4  10 1259.95 350.130  21
   1   4 -10 1002.18 316.996  45
   1   4 -10 882.689 356.200  32
   1   4 -10 1145.82 582.275   7
   1   4  -9 3340.14 534.470  32
   1   4  -9 3012.36 755.057   7
  -1   4   9 5223.10 641.156  50
  -1   4   9 5247.70 583.321  21
   1   4  -8 5614.46 947.581   7
   1   4  -7 5312.36 855.902   7
   1   4  -6 22927.6 1624.32   7
   1   4  -5 3364.54 615.234  11
   1   4  -5 4624.59 759.087   7
   1   4  -4 36213.7 1849.59   7
   1   4  -4 32451.0 1586.01  11
   1   4  -3 12681.0 1065.93   7
   1   4  -2 7478.78 798.442   7
  -1   4   1 1935.43 508.942   7
   1   4  -1 1411.10 416.690   7
  -1   4   0 18489.7 1154.88   7
   1   4   0 17394.7 1136.42   7
  -1   4  -1 83301.6 2478.55   7
   1   4   1 86727.1 2584.06   7
  -1   4  -2 4174.12 610.919   7
  -1   4  -3 9771.82 943.962   7
  -1   4  -4 3355.09 614.398   7
  -1   4  -5 31730.6 1776.05   7
  -1   4  -6 7970.65 971.584   7
  -1   4  -7 4587.41 802.433   7
  -1   4  -8 26344.5 1887.34   7
   1   4   9 306.305 209.807  24
  -1   4  -9-27.4300 329.485  45
  -1   4  -9-211.337 425.960   7
   1   4   9 170.241 243.262  21
  -1   4 -10-57.9142 273.782  45
   1   4  10 221.922 225.942  24
  -1   4 -11 824.233 313.817  45
   1   4  11 835.218 300.069  24
   1   4  12 796.666 276.746  24
  -1   4 -12 1313.84 335.634  45
  -1   4 -13 3161.40 396.749  45
   1   4  13 3820.86 409.440  24
   1   4  14 131.676 159.165  24
  -1   5  14 135.439 137.792  24
  -1   5  13 3639.29 368.473  24
  -1   5  12 2114.90 342.669  24
  -1   5  11 1390.88 354.159  21
  -1   5  11 1137.61 302.608  24
  -1   5  10 997.151 323.180  21
  -1   5   9 7385.33 708.649  21
  -1   5   9 7570.42 751.186  50
  -1   5   8 11866.0 914.826  50
  -1   5   8 12345.1 904.333  21
   1   5  -8 10289.4 1293.90   7
  -1   5   7 4987.09 581.045  21
  -1   5   7 4747.22 602.397  51
  -1   5   7 5474.27 631.212  50
   1   5  -6 11137.2 1254.76   7
   1   5  -5 922.191 479.927   7
   1   5  -4 2456.64 613.703   7
   1   5  -3 30935.3 1829.92   7
   1   5  -2 7941.10 952.490   7
  -1   5   1 5035.32 802.700   7
   1   5  -1 4911.26 766.385   7
  -1   5   0 1564.99 482.441   7
   1   5   0 1404.73 444.484   7
   1   5   1 11983.3 1147.61   7
  -1   5  -1 11227.8 1082.88   7
  -1   5  -2 13639.9 1197.67   7
  -1   5  -3 10906.9 1097.19   7
  -1   5  -4 13760.6 1262.53   7
  -1   5  -5 1085.72 487.325   7
  -1   5  -6 1867.66 585.518   7
  -1   5  -7 8766.15 1146.60   7
   1   5   7 9823.04 784.391  21
   1   5   7 8388.14 654.386  24
   1   5   7 10983.4 854.150  51
   1   5   8 7865.24 759.497  51
   1   5   8 6466.81 614.191  24
   1   5   8 6990.18 696.378  21
   1   5   9 2451.14 404.096  24
   1   5   9 3160.82 506.559  51
   1   5  10 5962.66 562.125  24
   1   5  11 1134.22 286.369  24
   1   5  12 3250.05 397.251  24
   1   5  13 2449.68 309.524  24
  -1   6  12 7064.61 471.881  24
  -1   6  11 1497.33 279.224  24
  -1   6  10 3260.71 420.075  24
  -1   6  10 4236.02 530.966  21
  -1   6   9 2122.74 376.473  24
  -1   6   9 2221.62 426.760  21
  -1   6   8 9817.09 792.844  21
  -1   6   8 10010.3 811.835  51
  -1   6   7 2324.80 483.016  51
  -1   6   7 2373.30 458.304  21
  -1   6   7 2773.00 463.416  50
  -1   6   6 17537.6 1116.22  51
  -1   6   6 17112.3 1041.55  21
   1   6  -6 14673.3 1484.37   7
  -1   6   5 2250.14 416.863  21
   1   6  -5 2623.25 682.478   7
  -1   6   5 2457.92 514.091  51
  -1   6   4 4286.97 555.471  21
   1   6  -4 4118.01 804.140   7
  -1   6   4 3968.35 536.404  51
  -1   6   3 6550.55 676.805  51
   1   6  -3 7505.07 1061.32   7
   1   6  -2 22924.7 1774.55   7
   1   6  -1 9464.11 1165.82   7
  -1   6   0 6549.21 960.044   7
   1   6   0 7775.62 1057.24   7
  -1   6  -1-269.529 413.727   7
  -1   6  -2 15215.1 1416.86   7
  -1   6  -3 11986.9 1284.18   7
   1   6   3 13843.4 985.784  51
  -1   6  -4 1168.23 513.669   7
   1   6   4 1497.53 483.509  51
  -1   6  -5 5489.52 928.573   7
   1   6   5 6145.51 617.243  21
   1   6   5 6348.99 709.651  51
   1   6   6 22493.6 1242.89  51
  -1   6  -6 19244.4 1660.59   7
   1   6   6 22181.6 1155.69  21
   1   6   7 11914.1 760.720  24
   1   6   7 12680.0 932.860  51
   1   6   7 12735.9 900.530  21
   1   6   8 12132.8 908.959  51
   1   6   8 9713.04 687.112  24
   1   6   9 6854.53 690.563  51
   1   6   9 5626.19 537.553  24
   1   6  10 310.907 264.673  51
   1   6  10 974.253 268.068  24
   1   6  11 1431.07 278.628  24
   1   6  12 308.207 187.519  24
  -1   7  10 1337.02 228.463  24
  -1   7   9-95.9266 248.810  51
  -1   7   9 240.843 173.866  24
  -1   7   8 477.874 271.676  21
  -1   7   8 113.223 274.410  51
  -1   7   7 7174.94 655.895  21
  -1   7   7 8698.81 765.789  51
  -1   7   6 15970.1 952.635  21
  -1   7   6 16735.0 1082.61  51
  -1   7   5 12344.7 973.341  51
   1   7  -5 11336.5 878.648  37
  -1   7   5 11117.8 804.702  21
   1   7  -4 12448.5 896.423  37
  -1   7   4 14879.9 1047.84  51
   1   7  -3 9234.57 769.772  37
  -1   7   3 10081.3 871.841  51
  -1   7   2 595.273 314.553  51
   1   7  -2 984.512 381.766  37
  -1   7   1 27136.7 1313.93  51
  -1   7   0 11549.0 874.811  51
   1   7   0 11138.3 912.096  51
   1   7   1 15573.2 1097.23  51
  -1   7  -1 16413.3 1554.51   7
  -1   7  -1 15863.1 1003.42  51
  -1   7  -2 11240.2 843.820  51
   1   7   2 12721.1 855.146  37
   1   7   2 12645.7 1014.76  51
   1   7   3 10215.8 926.956  51
   1   7   3 11422.5 831.945  37
   1   7   4 1174.22 524.791  51
   1   7   4 1019.11 442.095  37
   1   7   5 4245.84 639.848  51
   1   7   6 4119.69 601.546  51
   1   7   7 13244.7 925.287  51
   1   7   8 2796.96 454.854  51
   1   7   9 1972.06 412.846  51
   1   7   9 3736.03 361.743  24
   1   7  10 599.847 257.489  51
   1   7  10 2382.25 269.864  24
  -1   8   8 3438.50 383.844  51
  -1   8   7 1693.95 350.562  51
  -1   8   6 5597.11 584.930  51
  -1   8   5 1009.70 437.891  51
   1   8  -5 320.517 516.118  37
   1   8  -4 7571.21 782.182  37
  -1   8   4 6875.67 597.203  37
  -1   8   4 6091.34 761.637  51
  -1   8   3 791.191 551.908  51
   1   8  -3 618.968 582.775  37
   1   8  -2 803.158 579.863  37
  -1   8   2 1346.81 548.032  51
  -1   8   1 3325.63 626.393  51
   1   8  -1 4166.82 706.696  37
  -1   8   0 1581.90 453.390  51
   1   8   0 1355.12 583.687  37
   1   8   0 1829.20 535.753  51
   1   8   1 7838.11 791.065  37
  -1   8  -1 7914.70 721.376  51
   1   8   1 6419.38 730.277  51
   1   8   2 1232.53 493.223  51
   1   8   2 1211.34 541.382  37
  -1   8  -2 1496.45 399.383  51
   1   8   3 17130.6 962.637  37
   1   8   3 13546.4 1003.35  51
   1   8   4 122.027 320.005  51
   1   8   4 441.126 430.783  37
  -1   8  -4-143.934 341.900  37
   1   8   5 191.700 304.534  51
   1   8   6 7257.53 626.285  51
   1   8   7 388.137 250.762  51
   1   8   8 2199.66 366.829  51
  -1   9   5 176.445 201.970  51
  -1   9   4 1634.66 338.158  51
  -1   9   3 8066.86 602.212  51
  -1   9   3 8437.87 578.863  37
   1   9  -2 7562.55 648.556  37
  -1   9   2 6275.51 593.450  51
   1   9  -1 7987.53 687.496  37
  -1   9   1 7408.95 629.929  51
  -1   9   1 8198.87 651.535  37
  -1   9   0 8455.76 646.306  51
   1   9   0 8473.72 696.672  37
  -1   9   0 9388.98 693.768  37
  -1   9  -1 10433.0 706.918  37
   1   9   1 9931.14 701.814  37
   1   9   1 8203.87 566.590  51
  -1   9  -1 9927.68 634.950  51
   1   9   2 146.783 214.712  51
  -1   9  -2 283.387 415.786  37
   1   9   2-330.277 371.872  37
   1   9   3 90.2888 218.580  51
  -1   9  -3 277.055 409.814  37
   1   9   4 340.452 220.638  51
   1   9   5-95.5596 200.448  51
   2  -7 -11 7.55696 147.464  34
   2  -7 -10 461.617 209.764  26
   2  -7 -10 443.168 200.988  33
   2  -7 -10 732.388 193.433  48
   2  -7  -9 1071.74 235.684  48
   2  -7  -8 2703.64 463.067  48
  -2  -7  -7 622.292 246.232  33
  -2  -7  -8 878.846 241.012  33
  -2  -7  -8 126.046 183.040  41
  -2  -7  -9 372.356 184.286  41
  -2  -7  -9 906.167 233.202  33
  -2  -7 -10 2214.49 261.981  46
  -2  -7 -10 1505.86 233.148  44
  -2  -7 -10 1866.82 237.728  39
  -2  -7 -10 1911.87 245.541  33
   2  -6 -12 365.479 198.271  42
   2  -6 -12 822.204 223.788  26
   2  -6 -12 1116.91 245.018  34
   2  -6 -12 909.216 215.793  33
   2  -6 -11 2426.96 344.872  48
   2  -6 -11 2592.17 345.032  34
   2  -6 -11 2013.36 308.840  26
   2  -6 -11 2117.32 309.846  33
   2  -6 -11 2275.34 338.069  42
   2  -6 -10 4029.84 460.319  42
   2  -6 -10 5129.34 499.222  47
   2  -6 -10 5106.49 491.800  48
   2  -6  -9 11962.3 780.706  48
   2  -6  -9 10575.1 713.243  47
   2  -6  -8 6286.24 589.120  42
   2  -6  -8 7394.81 639.645  47
   2  -6  -6 1962.54 642.685  17
   2  -6  -6 3499.88 998.651  16
   2  -6  -5 14962.4 1450.15  16
   2  -6  -5 12128.5 1359.71  17
   2  -6  -4 9578.95 1147.62   9
   2  -6  -4 8345.59 1078.93  16
   2  -6  -3 9951.47 1193.53  16
   2  -6  -3 10017.5 1139.92   9
   2  -6  -2 38949.0 2159.14   9
   2  -6  -2 37010.9 2157.71  16
   2  -6  -1 1040.87 487.827   9
   2  -6   0 33956.6 2043.09   9
  -2  -6  -1 12631.4 1205.74  17
  -2  -6  -2 7925.10 974.528  17
  -2  -6  -3 26094.3 1769.90  17
   2  -6   4 38919.7 2077.51  15
  -2  -6  -4 48396.8 2490.73  17
  -2  -6  -5 9483.60 1281.26  17
  -2  -6  -5 8123.51 1055.91   8
  -2  -6  -8 1241.39 339.787  33
  -2  -6  -9 5929.81 513.470  33
  -2  -6  -9 6631.69 503.112  26
  -2  -6 -10 2917.29 340.741  34
  -2  -6 -10 2698.65 374.138  41
  -2  -6 -10 3071.75 351.888  26
  -2  -6 -10 2855.65 381.976  33
  -2  -6 -11 453.833 205.382  44
  -2  -6 -11 336.215 181.103  46
  -2  -6 -11 138.933 169.180  34
  -2  -6 -11 440.019 211.537  33
  -2  -6 -11 77.0347 200.610  41
  -2  -6 -12 72.2075 155.664  44
  -2  -6 -12-32.0091 160.212  41
  -2  -6 -12 304.788 165.415  39
   2  -5 -13 648.694 246.895  42
   2  -5 -13 285.795 169.350  41
   2  -5 -13 254.256 195.502  34
   2  -5 -13 278.570 200.579  26
   2  -5 -13 391.166 194.355  33
   2  -5 -12-389.047 229.011  33
   2  -5 -12 119.865 214.644  42
   2  -5 -12 83.4014 214.572  48
   2  -5 -12 77.0715 217.196  34
   2  -5 -12 28.7197 211.548  26
   2  -5 -11 294.457 237.756  48
   2  -5 -11 460.104 262.669  47
   2  -5 -11 347.399 253.647  42
   2  -5 -11 792.639 274.983  33
   2  -5 -11 165.266 225.359  27
   2  -5 -10 7899.19 681.670  47
   2  -5 -10 8012.35 663.851  48
   2  -5 -10 7393.18 663.487  42
   2  -5 -10 7983.94 646.435  27
   2  -5  -9 18337.6 1126.87  48
   2  -5  -9 16927.0 944.386  27
   2  -5  -9 17888.2 1009.74  47
   2  -5  -8 445.942 287.164  47
   2  -5  -8 252.299 231.607  27
   2  -5  -7 2156.45 646.132  17
   2  -5  -7 1644.63 1214.59  16
   2  -5  -7 2770.98 643.641  12
   2  -5  -6 3561.44 780.233  17
   2  -5  -6 4325.07 890.010  16
   2  -5  -6 4248.15 736.797  12
   2  -5  -5 19207.0 1494.58   9
   2  -5  -5 19149.7 1412.04  12
   2  -5  -5 19688.6 1553.55  16
   2  -5  -4 7482.71 956.081   9
   2  -5  -4 7326.38 954.584  16
   2  -5  -3 862.081 388.163   9
   2  -5  -3 405.193 349.717  16
   2  -5  -3 608.816 341.773  14
   2  -5  -2 5181.80 738.139  14
   2  -5  -2 5980.75 811.649   9
   2  -5  -1 7211.69 875.488   9
   2  -5  -1 7196.53 848.155  14
  -2  -5   0 15934.7 1183.91  17
   2  -5   1 3033.77 515.142  15
  -2  -5  -1 3083.98 595.145  17
  -2  -5  -2 19401.8 1398.74  17
   2  -5   2 18584.6 1277.37  15
  -2  -5  -3 6656.40 887.733  16
  -2  -5  -3 8152.93 978.498  17
   2  -5   3 6318.69 827.027  15
   2  -5   4 10250.6 1052.00  15
  -2  -5  -4 11893.0 1227.11  17
  -2  -5  -5 16630.2 1524.31  17
  -2  -5  -6 5797.55 869.327   8
  -2  -5  -6 5553.61 1121.76  17
  -2  -5  -7 13347.3 1464.52  17
  -2  -5  -7 13874.0 786.085  26
  -2  -5  -7 15376.6 1355.31   8
  -2  -5  -8 4985.40 498.183  34
  -2  -5  -8 4376.67 498.507  26
  -2  -5  -9 344.753 237.800  34
  -2  -5  -9 105.436 223.015  26
  -2  -5  -9 312.112 268.224  33
  -2  -5 -10 832.676 287.732  26
  -2  -5 -10 646.518 274.971  34
  -2  -5 -10 1326.95 344.900  41
  -2  -5 -10 1255.37 321.365  33
  -2  -5 -11 324.508 219.428  46
  -2  -5 -11 577.914 284.387  41
  -2  -5 -11 311.487 232.042  26
  -2  -5 -11 408.706 248.985  34
  -2  -5 -11 132.606 224.123  33
  -2  -5 -12-95.6191 200.583  44
  -2  -5 -12 98.7196 185.407  34
  -2  -5 -12 37.8280 201.534  41
  -2  -5 -12-12.0396 219.595  33
  -2  -5 -13 623.451 195.098  28
  -2  -5 -13 742.058 204.997  39
  -2  -5 -13 689.569 193.125  44
  -2  -5 -13 818.105 224.200  41
   2  -4 -14 1.69998 183.550  42
   2  -4 -14 400.396 200.153  34
   2  -4 -14-99.6411 185.533  26
   2  -4 -13 903.042 290.601  42
   2  -4 -13 935.088 253.979  33
   2  -4 -13 956.618 259.782  26
   2  -4 -13 1083.24 272.015  34
   2  -4 -12 2840.84 376.486  33
   2  -4 -12 1849.38 378.065  48
   2  -4 -12 2427.36 389.750  34
   2  -4 -12 2457.23 418.059  42
   2  -4 -11 709.318 297.348  48
   2  -4 -11 910.709 296.827  33
   2  -4 -11 673.514 309.595  42
   2  -4 -11 958.426 336.288  47
   2  -4 -11 665.585 285.776  27
   2  -4 -10 17671.3 976.923  27
   2  -4 -10 17657.2 1000.86  48
   2  -4 -10 15251.2 1393.46  12
   2  -4 -10 17442.2 999.802  31
   2  -4 -10 17988.8 1056.76  47
   2  -4  -9 4545.13 791.401  12
   2  -4  -9 4991.90 775.237  48
   2  -4  -9 6197.31 634.743  47
   2  -4  -9 6448.23 610.144  31
   2  -4  -9 5828.04 582.797  27
   2  -4  -8 4674.35 772.185  12
   2  -4  -7 10623.0 1062.54  12
   2  -4  -7 9765.65 1304.88  16
   2  -4  -7 9049.01 1043.69  17
   2  -4  -6 3906.70 742.423  17
   2  -4  -6 3874.98 740.628  16
   2  -4  -6 4748.22 729.615  12
   2  -4  -5 9230.43 973.484   9
   2  -4  -5 9639.41 1001.33  16
   2  -4  -4 12564.8 1082.12   9
   2  -4  -4 11729.3 1073.12  16
   2  -4  -4 12415.1 1073.20  14
   2  -4  -3 28696.3 1543.19  14
   2  -4  -3 29098.2 1565.61   9
   2  -4  -2 32569.1 1629.21   9
   2  -4  -2 33137.4 1592.65  14
  -2  -4   1 4827.38 565.847  17
   2  -4  -1 4385.20 514.342  15
  -2  -4   0 67717.4 2148.09  17
   2  -4   0 72426.7 2054.78  15
  -2  -4  -1 8735.57 831.863  17
  -2  -4  -1 9136.75 790.065  16
   2  -4   1 8782.89 788.267  15
   2  -4   2 34562.3 1616.13  15
  -2  -4  -2 37437.8 1698.12  17
  -2  -4  -2 36988.6 1625.71  16
  -2  -4  -3 100027. 2890.36  17
  -2  -4  -3 97526.5 2788.27  16
  -2  -4  -4 41454.5 1959.28  17
  -2  -4  -5 38636.8 1988.64  17
  -2  -4  -6 2198.55 553.067   8
  -2  -4  -6 2217.57 835.514  17
  -2  -4  -7 6718.24 883.260   8
  -2  -4  -7 5343.87 1046.89  17
  -2  -4  -8 899.661 517.751  17
  -2  -4  -8 946.868 453.719   8
  -2  -4  -8 1004.26 294.579  26
  -2  -4  -8 920.717 282.037  34
  -2  -4  -8 679.210 267.106  42
  -2  -4  -9 601.410 421.550   8
  -2  -4  -9 565.632 258.220  42
  -2  -4  -9 315.090 422.819  17
  -2  -4  -9 661.378 292.349  26
  -2  -4  -9 528.053 299.631  33
  -2  -4  -9 546.107 253.803  34
  -2  -4 -10 14424.6 832.630  26
  -2  -4 -10 13723.4 828.085  34
  -2  -4 -10 13649.3 830.332  33
  -2  -4 -11 707.700 312.287  26
  -2  -4 -11 717.989 293.542  41
  -2  -4 -11 750.233 315.715  33
  -2  -4 -11 981.504 306.607  34
  -2  -4 -11 964.640 280.977  46
  -2  -4 -12 350.468 265.109  44
  -2  -4 -12 204.342 231.850  41
  -2  -4 -12 42.4067 233.115  34
  -2  -4 -12 15.5107 247.223  33
  -2  -4 -12 58.3118 234.406  26
  -2  -4 -13 2287.40 331.293  41
  -2  -4 -13 1810.30 278.669  44
  -2  -4 -13 2269.82 312.495  39
  -2  -4 -14 960.156 220.873  41
  -2  -4 -14 827.366 202.241  28
  -2  -4 -14 706.088 183.112  39
   2  -3 -15 611.250 229.464  45
   2  -3 -14 3925.33 378.667  26
   2  -3 -14 3503.85 387.379  34
   2  -3 -14 3532.13 420.070  42
   2  -3 -13-63.6520 235.929  26
   2  -3 -13-63.9787 223.918  42
   2  -3 -13 176.116 214.494  34
   2  -3 -12 780.132 302.876  42
   2  -3 -12 1121.05 332.187  47
   2  -3 -12 979.777 293.121  34
   2  -3 -12 1110.96 338.607  48
   2  -3 -11 650.968 295.491  42
   2  -3 -11 22.5131 254.992  47
   2  -3 -11-44.2970 240.468  48
   2  -3 -11 1.46659 261.286  27
   2  -3 -11 105.199 350.473  12
   2  -3 -11 122.513 229.072  33
   2  -3 -10 7385.45 693.056  47
   2  -3 -10 6562.83 618.275  48
   2  -3 -10 6059.60 929.644  12
   2  -3 -10 6455.14 630.186  31
   2  -3 -10 7663.83 661.871  27
   2  -3  -9 6532.12 911.474  12
   2  -3  -9 6082.10 820.533  10
   2  -3  -8 6845.91 882.794  12
   2  -3  -7 2963.76 584.176  12
   2  -3  -6 32863.4 1733.46  16
   2  -3  -6 34133.6 1679.49  12
   2  -3  -6 31897.2 1618.61  17
   2  -3  -5 22799.8 1368.51  16
   2  -3  -5 24303.7 1397.19   9
   2  -3  -4 2676.44 494.819  14
   2  -3  -4 2858.92 512.272  16
   2  -3  -4 2806.01 500.280   9
   2  -3  -3 5422.99 627.198   9
   2  -3  -3 5448.54 644.400  14
  -2  -3   2 3603.27 443.723   4
   2  -3  -2 5587.87 503.478  15
   2  -3  -2 5236.24 595.507  14
   2  -3  -2 4842.79 586.907   9
  -2  -3   1 9156.93 665.815  17
   2  -3  -1 8878.06 637.833  15
  -2  -3   0 229680. 3411.61  17
  -2  -3   0 224758. 3091.89  16
   2  -3   0 221511. 3245.51  15
   2  -3   1 44210.1 1472.17   2
  -2  -3  -1 49197.7 1637.68  17
   2  -3   1 47404.2 1569.65  15
  -2  -3  -1 50213.7 1539.77  16
  -2  -3  -2 35448.1 1467.72  17
  -2  -3  -2 35476.2 1403.14  16
  -2  -3  -3 32215.3 1469.67  17
  -2  -3  -4 64832.5 2215.47  17
  -2  -3  -5 13491.4 1153.20  17
  -2  -3  -6 10732.1 1141.17  17
  -2  -3  -6 10751.7 1014.53   8
  -2  -3  -7 7119.95 972.492  17
  -2  -3  -7 5849.53 837.796   8
  -2  -3  -8 10481.5 1094.52   8
  -2  -3  -8 8228.90 1001.16  17
  -2  -3  -9 625.885 284.687  42
  -2  -3  -9 346.286 382.317  17
  -2  -3  -9 689.405 254.352  26
  -2  -3  -9 732.890 310.995  34
  -2  -3  -9 927.397 306.802  33
  -2  -3  -9 147.809 385.581   8
  -2  -3 -10 1753.19 358.913  26
  -2  -3 -10 1711.58 614.010   8
  -2  -3 -10 1411.29 349.815  34
  -2  -3 -10 1187.87 336.936  41
  -2  -3 -10 1873.76 377.330  33
  -2  -3 -11 2446.30 432.084  33
  -2  -3 -11 2754.09 438.093  41
  -2  -3 -11 2723.30 427.356  26
  -2  -3 -11 2619.04 412.679  34
  -2  -3 -12 1411.36 326.100  44
  -2  -3 -12 1236.15 337.625  34
  -2  -3 -12 901.469 332.159  41
  -2  -3 -12 1140.96 319.374  26
  -2  -3 -12 1387.14 358.144  33
  -2  -3 -13 4658.73 479.248  41
  -2  -3 -13 4820.54 448.564  39
  -2  -3 -13 4683.60 417.550  44
  -2  -3 -14 16.8888 183.923  28
  -2  -3 -14 512.888 214.409  41
  -2  -3 -15 776.671 181.982  28
   2  -2 -16 647.096 190.163  45
   2  -2 -15 555.885 241.485  45
   2  -2 -14 200.826 213.354  34
   2  -2 -14 101.991 190.690  42
   2  -2 -13 3.43517 243.859  34
   2  -2 -13 114.764 230.639  42
   2  -2 -12 5528.59 559.379  26
   2  -2 -12 5330.85 551.502  34
   2  -2 -12 5765.43 603.496  42
   2  -2 -11 7036.42 670.188  27
   2  -2 -11 5271.99 856.242  10
   2  -2 -11 7178.01 669.198  42
   2  -2 -11 6453.35 643.901  48
   2  -2 -11 6586.26 591.423  34
   2  -2 -11 7293.06 701.366  47
   2  -2 -10 1280.69 534.556  10
   2  -2 -10 1137.44 480.187  12
   2  -2  -9 6534.24 850.258  10
   2  -2  -9 6438.08 895.336  12
   2  -2  -8 22920.1 1464.58  12
   2  -2  -7 7361.46 820.396  12
   2  -2  -6 46831.2 1825.81  12
   2  -2  -6 40509.1 1845.09  16
   2  -2  -5 66309.7 2061.31  12
   2  -2  -5 64331.1 1991.47  16
   2  -2  -4 3930.00 552.502  14
   2  -2  -4 3579.32 505.305  16
   2  -2  -4 3701.43 522.884   9
   2  -2  -4 3729.72 418.543  15
   2  -2  -3 7978.04 674.765  14
   2  -2  -3 7479.71 638.560   5
   2  -2  -3 7760.46 662.302   9
   2  -2  -3 7886.45 546.849  15
   2  -2  -2 11321.0 741.577  14
   2  -2  -2 11653.8 750.430   9
   2  -2  -2 12058.2 647.661  15
   2  -2  -2 11775.1 739.812   5
  -2  -2   2 12410.4 788.884   2
   2  -2  -1 252982. 2089.97   2
   2  -2  -1 259151. 2984.78  15
  -2  -2   0 339800. 3496.63  17
   2  -2   0 331540. 3521.24  15
  -2  -2  -1 275810. 3450.95  17
   2  -2   1 279118. 3431.95  15
  -2  -2  -1 285957. 3176.40  16
  -2  -2  -2 2864.57 435.885  17
   2  -2   3 29086.9 1177.14   1
  -2  -2  -3 26070.0 1211.79  17
  -2  -2  -4 50842.0 1729.85   8
  -2  -2  -4 49176.6 1742.29  17
  -2  -2  -5 23401.2 1266.40   8
  -2  -2  -5 23651.2 1315.21  17
  -2  -2  -6 19286.3 1274.55  17
  -2  -2  -6 20647.4 1280.28   8
  -2  -2  -7 18515.6 1309.51  17
  -2  -2  -7 20955.7 1347.42   8
  -2  -2  -8 11809.1 1094.88   8
  -2  -2  -8 10404.3 1069.35  17
  -2  -2  -9 6510.73 906.745   8
  -2  -2 -10 2546.80 422.811  34
  -2  -2 -10 2682.74 679.868   8
  -2  -2 -10 2580.23 396.226  26
  -2  -2 -10 2506.06 399.859  41
  -2  -2 -10 2073.61 397.947  33
  -2  -2 -11 30482.0 1215.48  41
  -2  -2 -11 29867.0 1157.11  44
  -2  -2 -11 28826.4 1211.08  34
  -2  -2 -11 28489.0 1214.81  33
  -2  -2 -11 29851.8 1201.91  26
  -2  -2 -12 1116.12 305.759  44
  -2  -2 -12 1274.81 342.071  41
  -2  -2 -12 744.041 280.370  26
  -2  -2 -12 769.277 316.647  34
  -2  -2 -13 480.754 265.474  41
  -2  -2 -13 448.769 262.873  28
  -2  -2 -14 3945.49 408.590  28
  -2  -2 -15-175.517 190.222  28
   2  -1 -16 1441.07 256.555  45
   2  -1 -15 112.189 247.357  45
   2  -1 -14 4092.86 451.766  45
   2  -1 -14 3721.00 448.864  32
   2  -1 -13 2311.69 395.171  32
   2  -1 -12 3411.13 738.894  10
   2  -1 -12 4630.50 545.383  42
   2  -1 -12 4022.76 503.030  32
   2  -1 -11 535.492 286.640  32
   2  -1 -11 782.298 463.174  10
   2  -1 -11 728.653 323.374  47
   2  -1 -11 589.594 266.257  42
   2  -1 -10 2544.64 619.613  10
   2  -1  -9 18480.4 1389.98  12
   2  -1  -9 17588.3 1326.04  10
   2  -1  -8 29049.8 1615.66  12
   2  -1  -7 66965.0 2244.80  12
   2  -1  -6 80484.3 2264.12  12
   2  -1  -5 1718.06 361.135  15
   2  -1  -5 1428.18 390.242  12
  -2  -1   5 1251.77 291.664   2
   2  -1  -4 24990.4 1022.90  16
   2  -1  -4 25367.1 1001.44  15
  -2  -1   4 25795.3 1016.33   2
   2  -1  -3 129509. 2088.00  15
  -2  -1   3 130814. 2158.02   2
   2  -1  -3 133718. 2325.42   9
   2  -1  -2 81769.5 1529.75  15
  -2  -1   2 82195.2 1587.96   2
  -2  -1   0 413257. 2475.63   5
  -2  -1  -1 270063. 2923.91  17
  -2  -1  -2 29689.2 992.211   8
  -2  -1  -2 30685.5 1076.75  17
   2  -1   3 70115.3 1661.83   4
  -2  -1  -3 65900.5 1393.14  10
  -2  -1  -3 68792.2 1744.24  17
   2  -1   3 71895.5 1526.39   1
  -2  -1  -3 66239.8 1633.20   8
  -2  -1  -4 75111.9 1668.32  10
  -2  -1  -4 74172.3 1919.70   8
  -2  -1  -4 75268.0 1989.09  17
   2  -1   4 75547.4 1896.43   4
   2  -1   4 75164.2 1680.90   1
  -2  -1  -5 3638.82 550.063  17
  -2  -1  -5 4194.80 560.441   8
  -2  -1  -5 3634.03 463.069  10
  -2  -1  -6 7902.03 707.859  10
  -2  -1  -6 7206.40 752.004   8
  -2  -1  -6 8202.81 802.057  17
  -2  -1  -7 12050.6 927.983  10
  -2  -1  -7 11662.0 993.154  17
  -2  -1  -7 12204.8 1026.17   8
  -2  -1  -8 7894.13 897.530   8
  -2  -1  -8 8927.33 874.110  10
  -2  -1  -9 9220.31 947.054  10
  -2  -1  -9 10131.1 1014.43  13
  -2  -1 -10 16800.4 1314.21  10
  -2  -1 -10 16680.7 908.993  34
  -2  -1 -11 5462.96 820.273  10
  -2  -1 -11 5896.93 573.842  41
  -2  -1 -11 4967.54 543.633  26
  -2  -1 -11 5391.19 531.398  45
  -2  -1 -11 5627.90 575.010  34
  -2  -1 -12 4704.85 530.734  45
  -2  -1 -12 5801.44 575.800  41
  -2  -1 -12 5579.89 564.724  28
  -2  -1 -13 348.321 280.729  45
  -2  -1 -13 210.935 232.518  28
  -2  -1 -14 643.558 246.825  28
  -2  -1 -14 139.709 218.967  45
  -2  -1 -15 984.388 226.292  45
  -2  -1 -15 1455.00 251.636  28
   2   0 -16 908.202 233.780  45
   2   0 -15 513.264 246.621  32
   2   0 -15 760.426 260.043  45
   2   0 -14 2131.92 380.373  45
   2   0 -14 1813.59 355.123  32
   2   0 -13 1774.55 368.480  32
   2   0 -13 1762.59 364.646  45
   2   0 -12-161.571 426.560  10
   2   0 -12 254.327 286.404  32
   2   0 -11 13824.2 851.945  32
   2   0 -11 11576.2 1222.45  10
   2   0 -10 76069.6 2831.17  10
   2   0  -9 1234.43 511.584  10
   2   0  -8 5508.54 753.696  12
   2   0  -8 5907.92 771.943  10
   2   0  -7 1201.91 401.312  12
   2   0  -6 59453.4 1922.46  12
   2   0  -6 62904.9 1851.20   3
   2   0  -5 751002. 6626.65  11
  -2   0   5 746173. 5407.81   2
   2   0  -5 764834. 6520.45  12
   2   0  -5 764557. 6411.36  15
   2   0  -5 760756. 6340.33   3
   2   0  -4 53310.1 1511.38  11
  -2   0   4 51882.6 1140.53   2
   2   0  -4 53269.0 1454.83  12
   2   0  -4 51794.6 1470.69  15
  -2   0   3 860255. 5737.43   5
  -2   0   3 858156. 4111.61   2
   2   0  -3 860832. 5401.83  15
   2   0  -2 137833. 1566.10   2
  -2   0   2 141362. 2074.85   5
   2   0  -1 4045.00 290.688   2
  -2   0   1 4566.52 365.380   5
   2   0   0 246522. 2258.91   5
  -2   0  -1 4715.30 318.152   4
   2   0   2 48311.0 833.278   1
  -2   0  -3 37001.7 1121.60  10
   2   0   3 38465.2 798.537   1
  -2   0  -4 23573.5 1007.62  10
   2   0   4 23872.5 931.129   4
   2   0   5 22001.9 996.101   4
  -2   0  -5 23503.6 1097.08  10
  -2   0  -6 54927.6 1811.31  10
  -2   0  -6 53786.0 1813.16  13
  -2   0  -7 19529.8 1197.56  13
  -2   0  -7 19507.5 1200.79  10
  -2   0  -8-93.9256 317.149  10
  -2   0  -8-113.937 426.237  13
  -2   0  -9 2129.54 540.846  10
  -2   0 -10 6066.65 862.710  10
  -2   0 -11 25292.7 1086.31  45
  -2   0 -11 27310.1 1143.79  28
  -2   0 -11 27096.0 1772.90  10
  -2   0 -12 2996.65 446.511  45
  -2   0 -12 2324.30 406.443  28
  -2   0 -13 924.422 294.446  28
  -2   0 -13 1648.97 349.710  45
  -2   0 -14 9535.48 616.191  28
  -2   0 -14 9766.17 622.511  45
  -2   0 -15 141.016 190.803  45
  -2   0 -15-63.4188 172.676  28
   2   1 -16 968.140 234.540  45
   2   1 -16 883.605 217.773  32
   2   1 -15 483.019 238.631  45
   2   1 -15 8.49020 252.718  32
   2   1 -14 3879.83 456.653  45
   2   1 -14 2852.90 456.628  32
   2   1 -13 2091.66 388.636  45
   2   1 -13 2006.42 392.244  32
   2   1 -12 3279.73 716.805  10
   2   1 -12 3954.88 507.500  45
   2   1 -12 4242.24 552.392  32
   2   1 -11 837.838 327.910  32
   2   1 -11 746.927 302.221  45
   2   1 -10 3351.84 690.649  10
   2   1  -9 17988.8 1341.93  10
   2   1  -8 28697.1 1567.94  10
   2   1  -7 65636.3 2174.88  10
   2   1  -6 78465.8 2341.24  11
   2   1  -6 79492.7 2174.36  12
   2   1  -5 1164.83 322.307  12
   2   1  -5 1375.98 384.012  11
   2   1  -4 25345.7 985.018  12
  -2   1   4 28233.7 1210.65   5
   2   1  -4 25017.3 1121.96   1
   2   1  -4 26421.2 1148.96  11
   2   1  -4 28990.9 1207.99   3
  -2   1   3 136003. 2416.31   5
   2   1  -3 133696. 2378.69  11
   2   1  -3 128831. 2267.81  15
   2   1  -3 132772. 2368.82   3
   2   1  -2 83032.2 1629.93   2
   2   1  -2 81995.8 1660.70  15
   2   1  -1 109026. 1817.04   2
   2   1   0 426671. 2811.30   1
  -2   1  -1 265665. 2843.80   4
   2   1   1 213502. 1295.44   1
  -2   1  -2 31123.4 1071.41  13
  -2   1  -3 66769.2 1656.26  13
  -2   1  -4 75235.5 1868.99  10
  -2   1  -4 72325.3 1871.92  13
  -2   1  -5 3851.37 520.813  10
  -2   1  -5 3391.15 503.914  13
  -2   1  -6 7779.52 741.749  13
  -2   1  -6 8136.29 755.343  10
  -2   1  -7 12005.3 980.752  13
  -2   1  -7 12480.1 1002.18  10
  -2   1  -8 8748.92 884.202  13
  -2   1  -8 9235.16 942.759  10
  -2   1  -9 9815.93 1020.91  10
  -2   1 -10 18342.0 1441.37  10
  -2   1 -11 4963.46 553.549  28
  -2   1 -11 5387.82 561.092  45
  -2   1 -12 6682.55 587.068  45
  -2   1 -12 5451.36 557.799  28
  -2   1 -13-66.3431 276.834  45
  -2   1 -13 354.467 250.375  28
  -2   1 -14 122.476 235.671  45
  -2   1 -14 67.5306 215.964  28
  -2   1 -15 1207.70 231.301  28
  -2   1 -15 1214.43 259.201  45
   2   2 -15 337.804 210.488  45
   2   2 -15 335.646 236.649  32
   2   2 -14 375.662 249.987  45
   2   2 -14 112.755 251.159  32
   2   2 -13 93.2591 265.415  32
   2   2 -13 30.5011 253.552  45
   2   2 -12 6280.38 572.950  45
   2   2 -12 5939.40 641.374  32
   2   2 -11 6884.00 607.085  45
   2   2 -11 8170.49 722.281  32
  -2   2  11 7705.99 724.945  50
   2   2 -11 6040.64 928.959  10
   2   2 -10 1309.96 480.151  10
   2   2 -10 912.343 535.587   7
   2   2  -9 6417.96 852.303  10
   2   2  -8 23526.8 1441.18  10
   2   2  -7 7931.24 799.944  10
   2   2  -7 6398.15 823.067  11
   2   2  -6 47874.6 1726.22  10
   2   2  -6 45439.4 1905.39  11
   2   2  -6 45915.8 1886.33   7
   2   2  -5 61182.6 2041.57  11
   2   2  -5 63325.1 2045.54   7
   2   2  -5 64008.2 1831.31  10
   2   2  -4 3434.89 509.100   7
   2   2  -4 3521.81 506.281  11
   2   2  -3 7295.21 631.329   7
   2   2  -3 7673.92 658.198  11
   2   2  -3 7966.75 664.850   1
   2   2  -2 11389.9 705.353   1
   2   2  -2 12322.3 726.219   7
   2   2  -2 12147.8 761.659  11
   2   2  -2 11772.4 800.220   3
   2   2  -2 12096.1 798.977   2
   2   2  -1 260682. 3388.69   3
   2   2  -1 267051. 3229.04  11
  -2   2   1 260725. 2876.92   7
   2   2  -1 264643. 3001.52   7
  -2   2   0 340017. 3810.90   4
  -2   2   0 331843. 3426.41   6
  -2   2   0 333825. 3301.06   7
   2   2   0 327851. 3583.12  11
  -2   2  -1 270253. 3137.72   7
  -2   2  -1 281740. 3591.39   4
   2   2   1 286543. 3328.91   7
   2   2   1 295391. 3756.62   2
  -2   2  -1 273730. 3245.50   6
  -2   2  -2 3090.88 408.105   7
  -2   2  -3 27047.3 1146.08   7
  -2   2  -4 51339.6 1674.55   7
  -2   2  -4 50368.1 1727.27  13
  -2   2  -5 22403.9 1261.04   7
  -2   2  -5 23421.5 1251.32  13
  -2   2  -6 18947.5 1247.57   7
  -2   2  -6 20962.8 1248.13  13
  -2   2  -6 21165.7 1233.09  10
  -2   2  -7 21435.2 1300.99  13
  -2   2  -7 19818.0 1300.50  10
  -2   2  -8 7623.49 999.306   7
  -2   2  -8 12094.9 1091.76  10
  -2   2  -9 3603.47 758.191   7
   2   2  10 2554.36 393.002  24
  -2   2 -10 2553.99 417.680  45
  -2   2 -10 2449.84 425.355  32
  -2   2 -10 2855.15 436.893  28
   2   2  11 30647.0 1216.07  24
  -2   2 -11 29468.3 1194.89  28
  -2   2 -12 810.644 314.838  45
   2   2  12 1127.30 293.662  24
  -2   2 -12 865.646 298.268  28
  -2   2 -13 888.938 305.688  45
  -2   2 -13 543.690 256.218  28
  -2   2 -14 4965.84 457.796  45
  -2   2 -14 3819.85 392.484  28
  -2   2 -15 226.146 197.006  45
   2   3 -14 4452.19 401.188  45
  -2   3  14 3546.35 372.913  24
   2   3 -14 3385.53 465.183  32
   2   3 -13 199.373 235.144  45
   2   3 -13 131.763 268.326  32
   2   3 -12 1256.30 330.114  45
   2   3 -12 987.405 354.944  32
  -2   3  11 266.666 246.927  21
   2   3 -11-402.101 567.478   7
   2   3 -11 252.011 259.879  32
  -2   3  11 104.650 232.068  50
  -2   3  10 8050.67 759.365  50
  -2   3  10 6556.17 661.656  21
   2   3 -10 6905.85 652.682  32
   2   3  -9 4347.33 868.551   7
   2   3  -8 5390.95 883.939   7
   2   3  -7 1616.06 528.746   7
   2   3  -7 2031.87 569.307  11
   2   3  -6 34906.6 1810.53   7
   2   3  -6 32229.5 1726.74  11
   2   3  -5 20590.0 1316.26  11
   2   3  -5 22971.6 1380.02   7
   2   3  -4 2405.69 514.744   7
   2   3  -4 2186.97 473.249  11
   2   3  -3 5565.97 635.832  11
   2   3  -3 6039.05 656.442   7
   2   3  -2 4949.25 571.089  11
   2   3  -2 5370.39 597.345   7
   2   3  -1 8782.45 706.670  11
  -2   3   1 9266.85 707.168   7
   2   3  -1 9093.99 711.811   7
   2   3   0 224512. 3403.75  11
   2   3   0 233513. 3507.53   7
   2   3   1 51523.6 1693.83   7
  -2   3  -1 47243.3 1464.97   6
  -2   3  -1 50069.8 1604.01   7
   2   3   1 47927.2 1546.62  11
  -2   3  -2 37409.9 1467.43   7
  -2   3  -2 37733.9 1366.76   6
  -2   3  -3 29856.2 1398.21   7
  -2   3  -4 64912.7 2121.71   7
  -2   3  -5 13218.6 1050.13   7
  -2   3  -6 8865.82 931.873   7
  -2   3  -7 4793.57 791.861   7
  -2   3  -8 7218.06 998.375   7
   2   3   9 818.898 258.088  24
  -2   3  -9-56.8429 379.317   7
  -2   3  -9 777.468 312.110  45
  -2   3  -9 593.180 269.220  28
   2   3  10 1669.81 347.527  24
  -2   3 -10 1178.47 358.737  45
  -2   3 -10 630.984 541.706   7
  -2   3 -10 1457.14 329.289  28
  -2   3 -11 2535.42 429.028  45
   2   3  11 2885.99 427.328  24
  -2   3 -11 2496.60 411.135  28
   2   3  12 990.646 273.825  24
  -2   3 -12 1643.22 358.958  45
  -2   3 -12 1025.18 311.807  28
   2   3  13 5104.11 470.091  24
  -2   3 -13 5236.65 499.508  45
  -2   3 -13 4232.01 436.593  28
  -2   3 -14 375.777 241.122  45
   2   3  14 465.142 177.353  24
  -2   4  14 31.5866 167.477  24
   2   4 -13 1007.59 319.156  32
  -2   4  13 1424.93 294.292  24
  -2   4  12 2231.30 389.625  21
   2   4 -12 1864.60 425.366  32
  -2   4  11 799.498 316.101  50
   2   4 -11 669.669 347.820  32
  -2   4  11 922.260 315.793  21
   2   4 -10 16666.5 1000.36  32
  -2   4  10 19667.2 1169.51  50
  -2   4  10 18117.6 1081.38  21
  -2   4   9 6503.05 691.600  50
  -2   4   9 6123.22 641.427  21
   2   4  -9 5734.12 613.333  32
   2   4  -9 5247.75 936.809   7
   2   4  -8 3647.07 798.560   7
   2   4  -7 9809.87 1167.24   7
   2   4  -6 3885.88 701.750  11
   2   4  -6 4716.85 797.824   7
   2   4  -5 9795.54 1051.09   7
   2   4  -5 9106.62 973.682  11
   2   4  -4 12521.0 1136.68   7
   2   4  -4 10886.4 991.649  11
   2   4  -3 26848.8 1457.63  11
   2   4  -3 29712.0 1587.18   7
   2   4  -2 31764.0 1534.55  11
   2   4  -2 32769.7 1639.28   7
   2   4  -1 3726.76 546.287  11
  -2   4   1 4340.12 626.809   7
   2   4  -1 4241.12 605.986   7
   2   4   0 70876.1 2348.52   7
   2   4   0 66783.6 2096.65  11
  -2   4   0 66877.4 2226.60   7
   2   4   1 8261.67 767.313  11
  -2   4  -1 10088.3 890.599   7
   2   4   1 9722.03 923.052   7
   2   4   2 38664.9 1611.90  11
  -2   4  -2 35222.1 1633.50   7
   2   4   3 107270. 2762.96  11
  -2   4  -3 100810. 2872.09   7
  -2   4  -4 41335.9 1941.34   7
  -2   4  -4 41933.4 1760.55   6
  -2   4  -5 35969.6 1922.33   7
  -2   4  -6 2216.09 561.392   7
  -2   4  -7 5483.94 867.998   7
  -2   4  -8 728.017 319.794  28
   2   4   8 1066.92 374.163  51
  -2   4  -8 931.860 308.550  45
   2   4   8 986.833 272.905  24
  -2   4  -8 518.638 417.326   7
  -2   4  -9 267.448 273.230  45
   2   4   9 404.267 253.648  24
   2   4   9 298.030 303.338  51
  -2   4  -9-692.888 536.782   7
  -2   4  -9 249.272 271.353  28
  -2   4 -10 14346.2 816.650  45
   2   4  10 14959.2 886.931  24
  -2   4 -10 14027.4 863.346  28
  -2   4 -11 846.947 331.256  45
   2   4  11 965.618 290.220  24
  -2   4 -11 974.818 299.804  28
   2   4  12 503.646 257.067  24
  -2   4 -12-154.393 268.449  45
   2   4  13 2198.00 315.782  24
  -2   5  14-133.137 137.025  24
  -2   5  13 174.736 172.967  24
  -2   5  12 67.1851 188.045  24
  -2   5  12 143.652 204.979  21
  -2   5  11 531.126 276.170  21
  -2   5  10 7253.16 726.033  50
  -2   5  10 7609.56 705.811  21
  -2   5   9 17724.1 1066.24  21
  -2   5   9 17808.1 1130.48  50
   2   5  -9 14535.8 926.804  32
  -2   5   8 114.250 239.086  21
   2   5  -8 741.476 507.267   7
  -2   5   8 527.897 281.825  50
   2   5  -8 1.45353 270.410  32
  -2   5   7 2468.30 452.787  50
  -2   5   7 2705.31 444.150  21
   2   5  -7 2221.26 686.025   7
   2   5  -6 4029.70 805.409   7
   2   5  -5 17824.5 1517.70   7
   2   5  -4 8006.44 1020.37   7
   2   5  -3 931.587 474.885   7
   2   5  -2 5506.50 799.033   7
   2   5  -1 7390.11 911.852   7
  -2   5   1 7091.17 947.430   7
   2   5   0 15797.3 1332.52   7
  -2   5   0 15744.6 1286.27   7
  -2   5  -1 3099.10 631.476   7
  -2   5  -2 18272.2 1362.18   7
  -2   5  -3 6661.22 869.987   7
  -2   5  -4 12371.6 1195.13   7
  -2   5  -5 16622.8 1416.94   7
   2   5   6 5952.57 657.173  51
   2   5   6 5592.24 524.945  24
  -2   5  -6 4542.53 828.358   7
  -2   5  -6 5347.47 566.101  28
  -2   5  -7 12516.4 1316.51   7
   2   5   7 13403.4 846.287  24
  -2   5  -7 14582.1 887.641  28
   2   5   8 4909.45 602.315  51
   2   5   8 4540.04 510.111  24
  -2   5  -8 4977.58 546.685  28
  -2   5  -9-31.3720 265.109  28
   2   5   9 354.546 320.481  51
   2   5   9 281.642 211.319  24
   2   5  10 1420.13 317.090  24
  -2   5 -10 980.036 316.136  28
   2   5  10 373.164 313.808  51
   2   5  11 286.096 250.434  24
   2   5  12 63.5660 180.431  24
   2   5  13 942.080 220.587  24
  -2   6  12 499.004 193.175  24
  -2   6  11 2450.83 386.001  21
  -2   6  11 2006.78 320.026  24
  -2   6  10 4664.10 533.593  21
  -2   6   9 10827.0 809.421  21
  -2   6   8 7416.85 695.691  51
  -2   6   8 7223.61 723.917  50
  -2   6   8 6721.73 683.507  21
  -2   6   7 1790.83 424.739  21
  -2   6   7 1834.14 443.093  51
  -2   6   7 1909.83 404.813  50
   2   6  -6 4221.52 861.231   7
  -2   6   6 3375.96 495.880  21
  -2   6   6 3403.95 555.803  51
  -2   6   5 15057.1 967.892  21
  -2   6   5 15460.7 990.326  51
   2   6  -5 13405.5 1400.74   7
   2   6  -5 15251.6 992.301  37
   2   6  -4 9587.08 1213.68   7
  -2   6   4 10310.2 819.026  51
   2   6  -4 8794.90 796.740  37
  -2   6   3 11397.3 862.278  51
   2   6  -3 12002.7 865.040  37
   2   6  -3 11136.5 1258.03   7
  -2   6   2 42668.6 1615.55  51
   2   6  -2 38072.2 1434.23  37
   2   6  -2 40746.7 2374.27   7
   2   6  -1 692.383 459.408   7
  -2   6   0 35800.4 2219.89   7
  -2   6  -1 13754.2 926.798  51
   2   6   1 13815.7 868.245  37
  -2   6  -1 13410.5 1369.31   7
   2   6   2 6724.54 789.709  51
  -2   6  -2 6980.70 672.379  51
  -2   6  -2 8666.35 1085.93   7
   2   6   2 8419.53 723.663  37
   2   6   3 29188.0 1384.84  51
  -2   6  -3 24759.5 1220.02  51
   2   6   3 29017.3 1236.00  37
  -2   6  -3 25756.6 1803.77   7
   2   6   4 56560.0 1909.61  51
  -2   6  -4 49704.3 2540.28   7
   2   6   5 11937.1 911.771  51
  -2   6  -5 10160.1 1182.90   7
   2   6   6 2974.92 511.118  51
   2   6   7 6522.87 568.351  24
   2   6   7 8255.71 786.671  51
   2   6   8 1501.15 430.484  51
   2   6   8 1425.00 306.800  24
   2   6   9 2572.05 548.911  51
   2   6   9 5613.75 507.541  24
   2   6  10 438.725 337.929  51
   2   6  10 2948.35 372.087  24
   2   6  11 567.758 204.362  24
   2   6  12 312.220 163.218  30
  -2   7  10 353.219 158.229  24
  -2   7   9 840.329 270.537  21
  -2   7   9 727.063 208.038  24
  -2   7   8 2466.95 416.039  51
  -2   7   8 1975.78 367.336  21
  -2   7   7 3178.06 537.829  51
  -2   7   7 3181.56 477.402  21
  -2   7   6 430.802 265.221  21
  -2   7   6 505.485 429.457  51
  -2   7   5 1309.27 320.105  21
  -2   7   5 1507.01 498.561  51
   2   7  -5 1746.91 651.125  37
  -2   7   4 3797.93 545.690  51
   2   7  -4 4489.49 755.278  37
  -2   7   3 11810.5 893.648  51
   2   7  -3 13785.3 1044.87  37
   2   7  -2 13510.5 997.640  37
  -2   7   2 12161.7 920.844  51
  -2   7   1 4287.63 580.137  51
   2   7  -1 5986.00 736.705  37
  -2   7   0 6346.54 651.596  51
   2   7   0 7999.25 790.973  37
  -2   7  -1 2977.56 489.848  51
   2   7   1 3928.06 646.878  37
   2   7   1 3882.51 625.272  51
   2   7   2 5704.76 725.143  51
  -2   7  -2 5683.81 625.388  51
   2   7   2 6227.12 725.785  37
  -2   7  -3 2736.04 460.426  51
   2   7   3 3949.76 639.332  37
   2   7   3 3487.62 602.568  51
   2   7   4 1905.46 454.655  51
   2   7   4 1723.35 464.197  37
   2   7   5 5925.13 676.457  51
   2   7   6 5137.14 612.676  51
   2   7   7 601.584 306.050  51
   2   7   8 585.173 300.044  51
   2   7   9 941.855 217.469  24
   2   7   9 370.227 275.469  51
   2   7  10-446.821 252.552  51
   2   7  10 2228.13 257.252  30
  -2   8   8 4694.19 403.008  51
  -2   8   7 597.727 253.683  51
  -2   8   6 1918.75 427.261  51
  -2   8   5 3547.96 590.067  51
  -2   8   4 410.132 463.331  51
   2   8  -4 436.625 553.623  37
  -2   8   3-236.698 484.602  51
   2   8  -3 131.131 571.784  37
   2   8  -2 3348.95 698.338  37
  -2   8   2 2629.65 531.792  51
  -2   8   1 801.504 348.186  51
   2   8  -1 537.157 599.292  37
   2   8   0-830.562 632.636  37
  -2   8   0 162.622 247.223  51
  -2   8  -1 79.7018 224.818  51
   2   8   1 1027.56 589.188  37
   2   8   1 321.412 315.932  51
  -2   8  -2 7036.12 615.734  51
   2   8   2 7964.38 762.590  37
   2   8   2 7646.16 713.290  51
   2   8   3 1252.22 368.848  51
   2   8   3 946.089 447.730  37
   2   8   4 3103.00 458.608  51
   2   8   5 94.6514 250.341  51
   2   8   6 3784.17 508.322  51
   2   8   7 193.893 241.884  51
   2   8   8 233.611 228.992  51
  -2   9   5 1404.92 276.149  51
  -2   9   4 486.424 289.968  51
  -2   9   3 2685.90 422.387  51
  -2   9   3 3384.55 413.319  37
  -2   9   2 1114.03 394.029  51
  -2   9   2 1425.69 383.318  37
  -2   9   1 611.530 328.246  37
  -2   9   1 624.899 384.821  51
  -2   9   0 1363.51 402.747  51
  -2   9   0 1600.45 383.046  37
  -2   9  -1 851.477 360.041  51
  -2   9  -1 591.898 351.190  37
   2   9   2 576.205 216.387  51
  -2   9  -2 721.335 360.556  37
   2   9   3 1080.03 273.371  51
  -2   9  -3 1240.49 356.819  37
   3  -8  -7 791.496 247.278  48
   3  -7 -10 1876.72 262.084  26
   3  -7 -10 2816.70 294.329  33
   3  -7  -9 7725.25 524.737  48
   3  -7  -8 2310.45 609.290  48
  -3  -7  -8 996.967 218.851  39
  -3  -7  -9 4052.70 316.888  39
  -3  -7  -9 4315.42 366.633  46
   3  -6 -12 1148.88 237.766  26
   3  -6 -12 1195.28 237.766  42
   3  -6 -12 1272.47 235.100  34
   3  -6 -11 2339.12 340.430  48
   3  -6 -11 2305.96 332.167  42
   3  -6 -11 2278.17 289.000  33
   3  -6 -11 2631.01 313.457  27
   3  -6 -10 3663.28 425.604  48
   3  -6 -10 2819.66 393.279  47
   3  -6 -10 2328.67 354.661  42
   3  -6 -10 2948.19 371.129  27
   3  -6  -9 6756.73 767.876  48
   3  -6  -9 7397.53 611.862  47
   3  -6  -9 6396.42 558.227  42
   3  -6  -9 7550.95 595.139  27
   3  -6  -8 1007.63 323.633  47
   3  -6  -8 1500.24 315.949  27
   3  -6  -7 6682.10 610.090  47
   3  -6  -5 4360.08 863.239  16
   3  -6  -4 6644.65 989.698   9
   3  -6  -4 7436.35 1037.71  16
   3  -6  -3 8548.87 1098.58   9
   3  -6  -3 7541.74 1052.03  16
   3  -6  -2-351.753 398.950  14
   3  -6  -2-66.6362 366.418   9
   3  -6  -2-488.313 425.535  16
   3  -6  -1 2222.17 599.897  14
   3  -6  -1 2156.11 594.490   9
   3  -6   0 2784.83 638.193  14
   3  -6   0 3699.48 767.496   9
   3  -6   1 3448.82 702.879  14
  -3  -6  -2 7898.30 1041.32  17
  -3  -6  -3 11923.2 1298.76  17
   3  -6   3 8520.87 1010.21  15
  -3  -6  -4 29764.4 1971.97  17
   3  -6   4 22344.5 1589.63  15
  -3  -6  -7 568.254 256.724  41
  -3  -6  -8 1128.79 292.882  41
  -3  -6  -8 1250.44 291.094  33
  -3  -6  -9 1255.89 283.471  41
  -3  -6  -9 1233.14 280.601  33
  -3  -6 -10 3073.96 345.344  44
  -3  -6 -10 3448.59 373.119  46
  -3  -6 -10 3095.28 344.215  41
  -3  -6 -10 3430.17 358.167  33
  -3  -6 -11 621.683 211.935  44
  -3  -6 -11 419.746 194.759  41
  -3  -6 -11 898.405 220.875  39
  -3  -6 -11 596.849 210.174  46
   3  -5 -13 270.435 195.673  26
   3  -5 -13-5.69205 179.183  42
   3  -5 -13 207.903 177.585  34
   3  -5 -12 2616.21 384.108  48
   3  -5 -12 2468.48 377.833  42
   3  -5 -12 3812.02 397.974  34
   3  -5 -12 3714.95 353.161  33
   3  -5 -11 637.269 280.334  48
   3  -5 -11 641.994 274.300  42
   3  -5 -11 532.571 223.420  33
   3  -5 -11 684.413 285.179  47
   3  -5 -11 274.219 217.533  27
   3  -5 -10 1188.29 343.638  48
   3  -5 -10 749.658 313.417  47
   3  -5 -10 983.290 305.389  31
   3  -5 -10 1387.52 338.890  27
   3  -5  -9 6759.42 660.955  47
   3  -5  -9 6100.91 605.177  31
   3  -5  -9 6788.32 610.522  27
   3  -5  -8 1891.50 397.930  47
   3  -5  -8 2219.28 401.953  31
   3  -5  -8 1489.72 484.133  12
   3  -5  -7 4317.35 803.488  12
   3  -5  -7 5105.54 553.058  31
   3  -5  -7 3827.28 1215.01  16
   3  -5  -6 5038.73 796.199  12
   3  -5  -6 6167.63 995.671  16
   3  -5  -5 1525.68 510.845   9
   3  -5  -5 1722.35 541.083  16
   3  -5  -4 3972.76 708.635  14
   3  -5  -4 3971.59 747.826   9
   3  -5  -4 4412.70 782.692  16
   3  -5  -3 539.928 395.673   9
   3  -5  -3 197.438 300.798  14
   3  -5  -3 586.455 388.064  16
   3  -5  -2 5932.15 823.992  14
   3  -5  -2 6080.51 860.554   9
   3  -5  -1 5621.37 820.035  14
   3  -5  -1 5543.27 834.775   9
   3  -5   0 2116.60 454.817  15
  -3  -5  -1 6492.99 833.830  17
   3  -5   1 6641.57 802.190  15
  -3  -5  -2 41871.4 2066.66  17
   3  -5   2 41151.3 1975.00  15
  -3  -5  -3 31599.8 1886.73  17
   3  -5   3 28890.8 1722.76  15
  -3  -5  -4 2674.58 603.857   8
  -3  -5  -4 2185.66 770.888  17
   3  -5   4 1727.18 559.749  15
  -3  -5  -5 5973.09 836.773   8
   3  -5   5 3574.14 751.173  15
  -3  -5  -5 5215.27 1041.68  17
   3  -5   6 1835.77 638.734  15
  -3  -5  -6 4194.61 886.137  17
  -3  -5  -6 3774.83 710.226   8
  -3  -5  -7 2769.48 636.666   8
  -3  -5  -7 2426.82 412.916  33
  -3  -5  -7 2216.58 637.339  17
   3  -5   7 784.581 479.450  15
  -3  -5  -8 3458.28 447.876  41
  -3  -5  -8 4238.43 486.591  33
  -3  -5  -8 4175.68 453.242  26
  -3  -5  -9 2155.24 342.969  26
  -3  -5  -9 2466.54 385.062  41
  -3  -5  -9 2455.60 385.380  33
  -3  -5 -10 2234.96 347.005  26
  -3  -5 -10 2042.94 369.443  41
  -3  -5 -10 2309.58 332.791  34
  -3  -5 -10 2001.55 347.075  33
  -3  -5 -11 242.734 229.721  44
  -3  -5 -11 71.7016 226.319  41
  -3  -5 -11-179.775 237.437  46
  -3  -5 -11-16.6915 231.738  33
  -3  -5 -12 1415.85 236.309  46
  -3  -5 -12 1661.02 280.577  41
  -3  -5 -12 1760.80 276.847  44
  -3  -5 -12 1835.73 286.030  39
   3  -4 -14 1179.75 228.810  26
   3  -4 -14 1238.69 256.876  42
   3  -4 -14 1470.89 230.575  34
   3  -4 -13 4550.75 421.244  26
   3  -4 -13 4495.79 467.422  42
   3  -4 -13 4655.34 422.804  34
   3  -4 -12 205.634 240.234  48
   3  -4 -12 499.409 265.718  27
   3  -4 -12 199.616 242.379  42
   3  -4 -12 19.7902 237.773  47
   3  -4 -12 674.717 265.808  34
   3  -4 -11 13642.2 896.648  47
   3  -4 -11 12761.2 826.533  48
   3  -4 -11 12408.9 831.431  27
   3  -4 -10 14394.7 929.077  47
   3  -4 -10 12938.2 871.503  48
   3  -4 -10 13475.9 880.277  31
   3  -4 -10 13955.3 868.886  27
   3  -4  -9 1251.13 358.787  47
   3  -4  -9 1597.24 535.591  12
   3  -4  -9 1136.66 316.817  31
   3  -4  -9 1551.55 366.901  27
   3  -4  -8 20023.3 1535.89  12
   3  -4  -8 21008.3 1072.75  31
   3  -4  -8 19135.3 1071.47  19
   3  -4  -7 15751.5 1348.94  12
   3  -4  -7 15142.6 1607.09  16
   3  -4  -6 1629.64 496.499  12
   3  -4  -6 1809.09 597.094  16
   3  -4  -5 14099.9 1240.56   9
   3  -4  -5 13871.7 1211.03  16
   3  -4  -4 35794.7 1869.35   9
   3  -4  -4 36395.3 1898.25  14
   3  -4  -4 35229.4 1839.99  16
   3  -4  -3 8745.65 950.318   9
   3  -4  -3 8443.78 932.447  14
   3  -4  -2 31273.2 1667.60  14
   3  -4  -2 34488.3 1771.64   9
   3  -4  -2 35210.1 1504.04  15
   3  -4  -1 5011.01 607.531  15
  -3  -4   0 20576.9 1243.29  17
   3  -4   0 20676.6 1210.47  15
  -3  -4  -1 22322.7 1321.84  17
   3  -4   1 22073.4 1297.45  15
  -3  -4  -2 31147.2 1470.99   8
  -3  -4  -2 31922.8 1644.15  17
   3  -4   2 33367.2 1649.19  15
  -3  -4  -3 11237.1 959.464   8
  -3  -4  -3 10738.7 1063.21  17
   3  -4   3 10276.2 1002.83  15
   3  -4   4 16730.6 1324.44  15
  -3  -4  -4 18788.2 1279.15   8
  -3  -4  -4 18277.1 1417.41  17
   3  -4   5 4381.69 753.298  15
  -3  -4  -5 5154.82 750.281   8
  -3  -4  -5 6506.45 1032.00  17
   3  -4   6 252.768 366.367  15
  -3  -4  -6 415.730 517.947  17
  -3  -4  -6 653.960 375.927   8
   3  -4   7 49079.0 2448.45  15
  -3  -4  -7 57066.9 2494.88   8
  -3  -4  -7 49556.6 2455.22  17
  -3  -4  -7 53422.6 1518.02  33
  -3  -4  -7 53964.3 1491.52  26
   3  -4   8 1952.15 620.773  15
  -3  -4  -8 2003.82 367.030  26
  -3  -4  -8 2458.33 395.734  34
  -3  -4  -8 2102.68 572.512   8
  -3  -4  -8 2304.52 395.160  33
  -3  -4  -8 2056.96 642.740  17
  -3  -4  -9 10998.6 725.352  26
  -3  -4  -9 11102.8 748.669  41
  -3  -4  -9 11606.5 734.164  34
  -3  -4  -9 10726.7 732.602  33
  -3  -4 -10 9188.85 674.507  34
  -3  -4 -10 8806.52 678.457  33
  -3  -4 -10 8893.04 660.045  26
  -3  -4 -10 10000.1 710.313  41
  -3  -4 -11 993.866 291.147  46
  -3  -4 -11 787.712 300.473  44
  -3  -4 -11 549.016 264.312  41
  -3  -4 -11 924.747 299.148  34
  -3  -4 -11 650.636 293.841  33
  -3  -4 -12 1209.61 275.922  46
  -3  -4 -12 1492.22 296.947  39
  -3  -4 -12 1172.96 304.150  41
  -3  -4 -12 1582.68 302.054  44
  -3  -4 -13 1007.95 232.790  39
  -3  -4 -13 904.277 229.054  28
  -3  -4 -13 616.476 242.249  41
  -3  -4 -13 487.655 200.262  44
   3  -3 -15 1632.71 258.356  45
   3  -3 -14 467.794 233.655  42
   3  -3 -13 1466.95 309.765  26
   3  -3 -13 1144.03 311.622  42
   3  -3 -13 1109.73 274.026  34
   3  -3 -12 1007.38 319.497  48
   3  -3 -12 1226.47 357.992  47
   3  -3 -12 1375.07 336.697  42
   3  -3 -12 1082.14 294.580  34
   3  -3 -12 1198.27 351.996  27
   3  -3 -11 885.441 321.014  48
   3  -3 -11 1515.59 379.009  47
   3  -3 -11 1274.20 336.702  27
   3  -3 -10 12137.5 829.546  48
   3  -3 -10 10249.0 1201.03  12
   3  -3 -10 12236.0 875.008  47
   3  -3 -10 11323.7 831.210  31
   3  -3 -10 10351.3 800.353  27
   3  -3  -9 16724.3 985.218  47
   3  -3  -9 15647.6 1383.15  12
   3  -3  -9 15363.7 942.465  31
   3  -3  -9 15255.7 1049.65  48
   3  -3  -9 15288.9 888.742  27
   3  -3  -8 5927.52 855.072  12
   3  -3  -7 18177.8 1361.48  12
   3  -3  -7 18008.1 1617.83  16
   3  -3  -6 15750.3 1213.28  12
   3  -3  -6 16524.6 1236.58  16
   3  -3  -5 16185.6 1226.09   9
   3  -3  -5 17902.9 1211.02  16
   3  -3  -4 26547.6 1483.55   9
   3  -3  -4 26864.0 1506.95  14
   3  -3  -4 25241.5 1415.19  16
   3  -3  -4 28529.5 1254.15  15
   3  -3  -3 26969.7 1416.35   9
   3  -3  -3 27809.0 1468.59  14
   3  -3  -3 25840.0 1189.34  15
   3  -3  -2 82196.4 2415.63   9
   3  -3  -2 82366.7 2401.19  14
   3  -3  -2 82456.4 2109.09  15
   3  -3  -1 212224. 3429.31  15
  -3  -3   0 23292.8 1142.30  17
   3  -3   0 21911.3 1131.35  15
  -3  -3  -1 72194.9 1862.66   8
  -3  -3  -1 70703.1 2099.23  17
   3  -3   1 73036.9 2116.98  15
  -3  -3  -2 238497. 3771.76   8
  -3  -3  -2 237554. 4025.72  17
   3  -3   2 236371. 4034.29  15
  -3  -3  -3 14226.7 992.292   8
  -3  -3  -3 14509.1 1109.11  17
   3  -3   3 15590.7 1099.86  15
   3  -3   4 48146.6 2000.12  15
  -3  -3  -4 47240.0 1868.78   8
  -3  -3  -4 47263.3 2001.17  17
   3  -3   5 35325.2 1797.34  15
  -3  -3  -5 37057.9 1764.02   8
  -3  -3  -5 34939.3 1823.52  17
  -3  -3  -6 7831.37 909.840   8
  -3  -3  -6 6748.48 882.011  17
   3  -3   7 17456.2 1448.71  15
  -3  -3  -7 20536.1 1477.47   8
  -3  -3  -7 16980.1 1403.95  17
  -3  -3  -8 299.751 409.211   8
   3  -3   8 221.122 403.531  15
  -3  -3  -8 887.339 448.140  17
  -3  -3  -9 22516.6 1056.21  41
  -3  -3  -9 20622.1 1677.04   8
  -3  -3  -9 21178.5 1019.65  33
  -3  -3  -9 21998.9 1013.73  34
  -3  -3  -9 23229.5 1029.83  26
  -3  -3 -10 9694.11 715.777  41
  -3  -3 -10 9975.56 704.635  46
  -3  -3 -10 9385.57 679.072  44
  -3  -3 -10 8885.60 679.585  34
  -3  -3 -10 9091.13 708.794  33
  -3  -3 -10 8622.19 678.459  26
  -3  -3 -11 4293.32 484.036  46
  -3  -3 -11 3739.72 480.196  41
  -3  -3 -11 3006.26 448.150  33
  -3  -3 -11 3654.19 467.671  34
  -3  -3 -11 3313.92 435.138  44
  -3  -3 -12 2544.23 410.332  41
  -3  -3 -12 2671.69 376.577  39
  -3  -3 -12 2434.88 362.937  44
  -3  -3 -13 6065.57 499.593  41
  -3  -3 -13 6229.62 461.357  44
  -3  -3 -13 6960.10 485.442  39
  -3  -3 -13 5649.20 480.771  28
  -3  -3 -14-82.5523 181.646  28
   3  -2 -16 229.906 161.774  45
   3  -2 -15 467.760 210.647  45
   3  -2 -14 171.362 207.640  42
   3  -2 -13 44.2396 219.279  32
   3  -2 -13 162.215 220.684  42
   3  -2 -12 1855.58 403.658  48
   3  -2 -12 1466.67 389.663  47
   3  -2 -12 2151.20 391.715  42
   3  -2 -12 2619.44 415.429  32
   3  -2 -12 2039.76 399.132  27
   3  -2 -11 3550.27 696.703  10
   3  -2 -11 3810.86 504.647  48
   3  -2 -11 3030.67 721.456  12
   3  -2 -11 3970.20 540.801  47
   3  -2 -11 4161.79 546.102  27
   3  -2 -10 1891.95 374.406  48
   3  -2 -10 1942.45 613.088  12
   3  -2 -10 2225.66 429.877  47
   3  -2 -10 1641.68 543.696  10
   3  -2 -10 1867.72 399.317  31
   3  -2 -10 1727.57 387.773  27
   3  -2  -9 2371.43 611.847  12
   3  -2  -8 322.055 329.579  12
   3  -2  -7 17004.7 1249.36  12
   3  -2  -6-150.569 231.908  15
   3  -2  -6-95.5351 310.341  12
   3  -2  -6 219.089 510.399  16
   3  -2  -5 2669.81 457.384  16
   3  -2  -5 2925.83 475.655  15
   3  -2  -4 5065.29 615.137   9
   3  -2  -4 4870.78 625.998  14
   3  -2  -4 4479.91 546.625  16
   3  -2  -4 4779.68 543.974  15
   3  -2  -3 11487.7 882.547  14
   3  -2  -3 10631.1 835.246   9
   3  -2  -3 11438.6 773.520  15
   3  -2  -2 14625.2 930.727  14
   3  -2  -2 13827.2 886.225   9
   3  -2  -2 13638.6 827.416  15
  -3  -2   1 17633.7 692.356   5
  -3  -2   1 17888.7 844.696  17
   3  -2  -1 18953.8 950.156  15
  -3  -2   0 43242.4 1183.53   8
  -3  -2   0 41336.9 1334.11  17
   3  -2   0 43834.2 1433.86  15
  -3  -2  -1 22153.3 940.070   8
  -3  -2  -1 21976.0 1052.17  17
   3  -2   1 21314.2 1050.81  15
  -3  -2  -2 47151.0 1497.20   8
  -3  -2  -2 46308.9 1601.74  17
   3  -2   2 46043.8 1592.11  15
   3  -2   3 1092.42 377.517  15
  -3  -2  -3 1803.01 409.795   8
  -3  -2  -3 1610.38 441.097  17
   3  -2   4 27007.8 1380.51  15
  -3  -2  -4 27070.1 1340.25   8
  -3  -2  -4 26831.2 1408.55  17
  -3  -2  -5 24636.4 1373.97   8
  -3  -2  -5 23042.8 1378.32  17
  -3  -2  -6 1861.55 509.830  17
  -3  -2  -6 2201.47 512.219   8
  -3  -2  -7 17999.6 1399.38  17
  -3  -2  -7 16877.8 1314.34   8
   3  -2   8 4220.62 780.512  15
  -3  -2  -8 5732.85 841.223   8
  -3  -2  -9 25907.6 1102.03  46
  -3  -2  -9 27158.7 1087.66  44
  -3  -2  -9 27643.0 1143.84  41
  -3  -2  -9 26675.4 1135.39  34
  -3  -2  -9 25461.8 1109.40  33
  -3  -2  -9 26949.4 1100.25  26
  -3  -2 -10 2136.40 387.033  26
  -3  -2 -10 2228.42 390.299  44
  -3  -2 -10 779.291 454.640  13
  -3  -2 -10 1822.99 373.894  41
  -3  -2 -10 1087.81 324.062  46
  -3  -2 -10 1224.81 346.601  34
  -3  -2 -10 1602.64 356.314  33
  -3  -2 -11 1942.93 391.749  41
  -3  -2 -11 1822.50 371.835  44
  -3  -2 -12 599.974 299.265  41
  -3  -2 -12 782.725 276.071  39
  -3  -2 -12 299.567 261.336  44
  -3  -2 -12 109.401 272.490  28
  -3  -2 -13 451.042 243.615  44
  -3  -2 -13 252.027 233.088  28
  -3  -2 -14-91.7859 221.616  28
  -3  -2 -15 451.499 164.953  28
   3  -1 -16 431.196 182.236  45
   3  -1 -15 380.860 215.869  45
   3  -1 -15 497.190 206.257  32
   3  -1 -14 548.191 260.315  32
   3  -1 -14 665.915 265.658  45
   3  -1 -13 10362.1 736.613  32
   3  -1 -12 4238.83 517.431  32
   3  -1 -11-75.8977 369.121  10
   3  -1 -11 130.351 252.114  48
   3  -1 -11-264.066 259.780  47
   3  -1 -11 5.85995 269.386  32
   3  -1 -11 329.237 279.192  27
   3  -1 -10 10456.0 1152.32  12
   3  -1 -10 10899.7 1151.91  10
   3  -1  -9 41400.7 2079.17  12
   3  -1  -8 19221.0 1345.53  12
   3  -1  -7 13244.0 1062.80  12
   3  -1  -6 11291.8 871.032  15
   3  -1  -6 11920.5 952.750  12
   3  -1  -5 25404.1 1307.43  12
   3  -1  -5 26434.0 1188.90  11
   3  -1  -5 23679.3 1196.46  15
   3  -1  -4 104100. 2277.12  15
  -3  -1   4 98958.1 2112.62   2
   3  -1  -4 101573. 2016.94  16
   3  -1  -4 106485. 2140.72  11
   3  -1  -3 113766. 1994.03  11
   3  -1  -3 113109. 2276.43   9
   3  -1  -3 112153. 2261.47  15
   3  -1  -2 133865. 2450.23  14
   3  -1  -2 130720. 2455.16   5
  -3  -1   2 133883. 2193.89   5
   3  -1  -2 125247. 2293.83  15
   3  -1  -2 129991. 2250.76   9
  -3  -1   1 296176. 2946.40   5
   3  -1  -1 290505. 3513.91  15
  -3  -1   0 104531. 1932.09  17
   3  -1   0 99210.1 1983.67  15
  -3  -1  -1 64824.5 939.389   4
  -3  -1  -1 67233.6 1702.72  17
   3  -1   1 66928.9 1653.12  15
  -3  -1  -1 66882.4 1385.37   6
  -3  -1  -2 220901. 2712.04   6
  -3  -1  -2 215934. 3035.16   8
  -3  -1  -2 215223. 3250.27  17
   3  -1   2 216669. 3152.48  15
  -3  -1  -3 24121.4 1117.38   8
   3  -1   3 26852.8 1017.66   1
  -3  -1  -3 25826.7 1214.30  17
   3  -1   3 24504.9 1102.50  15
   3  -1   4 115241. 2511.79  15
  -3  -1  -4 115216. 2723.03  17
  -3  -1  -4 116359. 2588.38   8
   3  -1   5 51673.5 1790.78  15
  -3  -1  -5 50118.6 1835.03   8
  -3  -1  -5 47387.7 1868.17  17
   3  -1   6 6599.82 755.447  15
   3  -1   7 585.423 380.173  15
  -3  -1  -8 9070.86 979.181  13
  -3  -1  -9 7824.32 960.739  13
  -3  -1 -10 19058.3 967.899  41
  -3  -1 -10 18796.5 1472.33  13
  -3  -1 -10 19258.1 936.533  44
  -3  -1 -11 7830.90 672.984  41
  -3  -1 -11 7608.98 615.297  44
  -3  -1 -11 7005.23 648.229  28
  -3  -1 -12 10781.7 728.423  28
  -3  -1 -13 7632.47 598.737  28
  -3  -1 -14 180.144 224.014  28
  -3  -1 -15 627.328 200.168  28
   3   0 -16 924.327 207.248  45
   3   0 -16 817.519 213.216  32
   3   0 -15-45.7355 208.777  32
   3   0 -15 4.06925 189.942  45
   3   0 -14 9213.01 622.609  45
   3   0 -14 9694.39 678.689  32
   3   0 -13 8903.95 655.649  45
   3   0 -13 9095.91 722.073  32
   3   0 -12 447.968 441.569  10
   3   0 -12 74.9835 269.106  32
   3   0 -11 57.1645 409.637  10
   3   0 -11 130.019 259.108  32
   3   0 -10 1661.11 558.441  10
   3   0  -9 1864.80 545.452  12
   3   0  -9 2248.72 602.717  10
   3   0  -8 35474.3 1777.00  12
   3   0  -7 97928.3 2729.56  12
   3   0  -6 6650.35 708.711  12
   3   0  -6 6693.63 728.276  11
   3   0  -6 6345.63 702.894  15
   3   0  -5 29560.0 1339.14  11
   3   0  -5 32436.0 1335.64  12
   3   0  -5 30646.3 1358.93  15
   3   0  -4 360.175 274.434  12
   3   0  -4 109.218 284.592  15
   3   0  -4 264.629 267.614  11
  -3   0   3 131347. 2483.07   5
   3   0  -3 128113. 2340.04  11
   3   0  -3 125303. 2420.39  15
  -3   0   2 539883. 4847.79   5
   3   0  -2 540116. 3959.60   2
   3   0  -2 539196. 4661.29  11
   3   0  -2 526946. 4913.75  15
   3   0  -1 249748. 2958.05  11
   3   0  -1 250271. 3117.79  15
  -3   0   0 13181.3 660.349  13
  -3   0   0 11809.1 655.118   6
   3   0   0 12527.1 688.370  15
   3   0   1 262.090 220.065  15
  -3   0  -1 246.167 260.567  13
  -3   0  -1 238.972 230.471   6
  -3   0  -1 161.461 178.931   4
  -3   0  -2 92958.5 1994.72  13
   3   0   2 91664.4 1826.38  15
  -3   0  -3 712.607 332.895  13
   3   0   3 829.597 258.031  15
  -3   0  -4 1731.30 427.429  13
   3   0   4 2339.99 373.530  15
  -3   0  -5 78.0294 321.747  13
   3   0   5 4.13682 230.912  15
  -3   0  -6 15485.9 1105.39  13
  -3   0  -7 58829.2 2211.37  13
  -3   0  -8 12193.1 1114.26  13
  -3   0  -9 3.47731 397.063  13
  -3   0 -10 49868.6 1510.97  44
  -3   0 -10 51236.6 1466.74  45
  -3   0 -10 53210.2 1579.81  28
  -3   0 -11 912.154 339.960  45
  -3   0 -11 473.788 277.852  28
  -3   0 -12 3445.50 438.350  45
  -3   0 -12 3283.87 450.041  28
  -3   0 -13 31.6400 274.941  45
  -3   0 -13 42.0970 243.930  28
  -3   0 -14 2071.62 302.564  45
  -3   0 -14 2007.35 325.363  28
  -3   0 -15 307.071 181.255  28
   3   1 -16 480.789 201.283  32
   3   1 -15 420.762 216.108  45
   3   1 -15 605.998 260.604  32
   3   1 -14 760.377 300.994  32
   3   1 -14 592.956 249.753  45
   3   1 -13 11254.6 777.315  32
   3   1 -13 11087.9 697.224  45
   3   1 -12 3267.23 479.415  49
   3   1 -12 4231.48 485.899  45
   3   1 -12 4520.68 578.416  32
   3   1 -11 657.123 297.026  45
   3   1 -11 675.153 287.559  49
   3   1 -11 385.437 380.900  10
   3   1 -11 152.230 265.135  32
   3   1 -10 9074.47 1101.58  10
   3   1  -9 42028.9 2076.79  10
   3   1  -8 19588.5 1378.90  10
   3   1  -7 13194.1 1024.43  12
   3   1  -7 12578.1 1111.50  11
   3   1  -6 13420.0 942.004  12
   3   1  -6 12509.4 1007.58  11
   3   1  -5 28101.7 1220.15  12
   3   1  -5 26047.7 1354.63  11
   3   1  -4 102067. 2040.23  12
   3   1  -4 98211.7 2391.63  11
   3   1  -4 105354. 2431.99  15
   3   1  -3 114908. 2412.59  11
   3   1  -3 114476. 2420.30  15
   3   1  -2 132390. 2300.64   2
   3   1  -2 130142. 2416.65  11
   3   1  -2 128033. 2421.45  15
   3   1  -1 309402. 3637.74   2
   3   1  -1 302665. 3547.34  15
  -3   1   0 103044. 1980.29  13
  -3   1   0 101481. 2006.29   6
   3   1   0 105296. 1951.91  15
  -3   1  -1 66133.1 1658.32   6
  -3   1  -1 68956.9 1694.47  13
  -3   1  -1 71806.8 1682.32   4
  -3   1  -2 214612. 3205.86  13
   3   1   2 325.802 326.769  15
  -3   1  -3 23939.4 1154.86  13
  -3   1  -4 112516. 2607.74  13
  -3   1  -5 50595.5 1853.67  13
  -3   1  -6 6159.67 747.543  13
  -3   1  -7 747.079 403.184  13
  -3   1  -8 9066.98 975.701  13
  -3   1 -10 20073.7 939.789  45
  -3   1 -10 18416.6 953.833  28
  -3   1 -11 7920.94 635.598  45
  -3   1 -11 7279.37 644.295  28
  -3   1 -12 10939.8 708.781  45
  -3   1 -12 10865.6 736.719  28
  -3   1 -13 8268.35 585.487  45
  -3   1 -13 5786.28 538.555  28
  -3   1 -14 484.499 229.213  45
  -3   1 -14 399.269 218.821  28
  -3   1 -15 493.440 190.542  45
  -3   1 -15 648.140 196.861  28
   3   2 -16 13.1610 161.984  32
   3   2 -15 699.867 244.698  32
   3   2 -14-19.2440 264.479  32
   3   2 -13 623.570 294.607  32
   3   2 -12 2344.29 450.735  32
   3   2 -11 2831.47 457.916  49
   3   2 -11 3756.76 784.381  10
  -3   2  11 4280.94 548.517  50
   3   2 -11 2245.32 688.196   7
   3   2 -11 4166.68 538.328  32
   3   2 -10 2030.32 602.429  10
  -3   2  10 2219.63 420.591  50
   3   2 -10 2139.11 403.219  49
   3   2 -10 964.235 508.906   7
   3   2 -10 2440.11 438.263  32
   3   2  -9 2978.66 678.812  10
   3   2  -9 1310.96 487.780   7
   3   2  -8 171.021 341.791  10
   3   2  -8-34.8713 339.915  11
   3   2  -8 686.794 385.766   7
   3   2  -7 17985.4 1221.51  10
   3   2  -7 16074.7 1252.57   7
   3   2  -7 17200.8 1339.69  11
   3   2  -6-242.500 277.415   7
   3   2  -6 125.566 316.717  11
   3   2  -5 3190.64 524.620   7
   3   2  -5 3209.74 578.627  11
   3   2  -4 5426.25 598.639   7
   3   2  -4 4145.76 600.122  11
   3   2  -3 11338.8 753.355   7
   3   2  -3 11860.5 876.172  11
   3   2  -2 12957.2 813.848   1
   3   2  -2 13295.3 871.502  11
   3   2  -2 13682.9 757.843   7
   3   2  -1 19414.5 1021.11  11
   3   2  -1 17681.8 895.568  15
   3   2  -1 16011.0 755.010   7
   3   2  -1 18043.7 1017.66   3
   3   2  -1 20106.4 870.219   1
   3   2   0 43892.0 1491.18  11
   3   2   0 39851.4 1225.06  15
  -3   2   0 43150.8 1442.35   6
   3   2   0 38503.6 1408.88   3
  -3   2  -1 19452.7 1009.18   6
   3   2   1 17118.7 878.522   3
  -3   2  -2 45881.9 1374.97   7
  -3   2  -2 45549.9 1564.77   6
  -3   2  -3 1185.20 383.366  13
  -3   2  -3 1016.25 308.810   7
  -3   2  -4 26986.6 1370.69  13
  -3   2  -4 25641.9 1219.30   7
  -3   2  -5 21716.7 1331.99  13
  -3   2  -5 21988.3 1241.07   7
  -3   2  -6 1732.06 474.632  13
  -3   2  -6 1443.98 419.809   7
  -3   2  -7 18911.8 1340.04  13
  -3   2  -7 15153.1 1228.67   7
  -3   2  -8 3948.81 709.714   7
   3   2   9 27330.8 1111.55  24
  -3   2  -9 26966.2 1054.59  45
  -3   2  -9 26621.2 1126.95  28
  -3   2 -10 1211.89 334.547  45
  -3   2 -10 1463.91 353.358  28
   3   2  10 1675.32 341.422  24
  -3   2 -11 1820.69 362.944  45
   3   2  11 1762.77 343.813  24
  -3   2 -11 1407.15 365.965  28
   3   2  12 618.382 216.370  24
  -3   2 -12 117.569 261.812  45
  -3   2 -12 207.977 249.791  28
  -3   2 -13 407.289 269.047  45
  -3   2 -13 597.225 276.831  28
  -3   2 -14-34.6140 209.187  45
  -3   2 -14-119.417 196.743  28
   3   3 -15 1575.91 291.174  32
  -3   3  14 89.5024 162.285  24
   3   3 -14 249.873 252.971  32
   3   3 -13 1322.07 371.398  32
  -3   3  12 950.835 313.673  50
   3   3 -12 1075.93 352.180  32
  -3   3  11 1144.83 344.877  50
  -3   3  11 1458.47 345.261  21
   3   3 -11 1215.98 379.352  32
  -3   3  10 11632.9 903.773  50
   3   3 -10 9337.90 1194.64   7
   3   3 -10 10532.6 813.233  49
  -3   3  10 11622.1 827.118  21
   3   3 -10 12463.1 849.203  32
  -3   3   9 15050.1 1025.94  50
   3   3  -9 13265.2 1376.36   7
   3   3  -9 15130.8 911.636  49
   3   3  -8 5141.90 862.392  11
   3   3  -8 4918.83 847.868   7
   3   3  -7 16551.8 1345.06   7
   3   3  -7 17059.3 1424.03  11
   3   3  -6 16990.0 1275.21   7
   3   3  -6 15960.3 1287.85  11
   3   3  -5 16955.1 1212.17   7
   3   3  -5 15940.3 1225.79  11
   3   3  -4 29289.8 1472.16   7
   3   3  -4 25081.6 1453.51  11
   3   3  -3 23922.9 1356.80  11
   3   3  -3 26246.3 1316.64   7
   3   3  -2 78896.2 2328.22  11
   3   3  -2 83912.4 2214.97   7
   3   3  -1 199032. 3610.47  11
  -3   3   1 194924. 3301.65   7
   3   3   0 20842.8 1197.93  11
   3   3   0 24139.1 1189.64   7
  -3   3   0 20567.6 1038.05   7
   3   3   1 70374.8 2124.37  11
  -3   3  -1 72124.5 2073.02   6
  -3   3  -1 69022.3 1893.83   7
  -3   3  -2 239242. 3918.80   6
  -3   3  -2 234038. 3687.54   7
  -3   3  -3 14898.6 1011.35   7
  -3   3  -3 16011.4 1074.63   6
  -3   3  -4 47045.8 1857.99   7
  -3   3  -5 34391.9 1672.58   7
  -3   3  -6 6303.41 791.635   7
  -3   3  -7 17651.1 1364.38   7
  -3   3  -8 540.491 334.276   7
  -3   3  -9 21316.6 988.579  45
   3   3   9 22295.6 1061.62  24
  -3   3  -9 21798.0 1054.95  28
   3   3  10 8878.65 693.030  24
  -3   3 -10 10516.7 709.674  45
  -3   3 -10 9199.72 722.245  28
  -3   3 -11 3172.02 443.658  45
   3   3  11 3327.96 432.633  24
  -3   3 -11 3049.72 445.859  28
   3   3  12 2166.56 358.808  24
  -3   3 -12 2457.50 387.555  45
  -3   3 -12 1801.11 365.562  28
  -3   3 -13 6217.02 485.260  45
  -3   3 -13 5471.98 467.564  28
  -3   3 -14 81.2340 166.612  28
  -3   4  14 1449.80 246.184  24
   3   4 -13 5135.46 517.687  32
  -3   4  12 339.273 232.275  21
   3   4 -12 238.584 289.296  32
  -3   4  11 13495.3 964.948  50
  -3   4  11 12983.0 867.179  21
   3   4 -11 13576.1 859.046  32
  -3   4  10 13506.4 974.879  50
  -3   4  10 12416.3 883.317  21
   3   4 -10 13415.5 896.888  32
  -3   4   9 1509.26 381.047  21
  -3   4   9 1361.49 399.636  50
   3   4  -9 719.051 500.268   7
   3   4  -9 1233.32 380.773  32
   3   4  -8 18056.1 1015.15  49
  -3   4   8 22394.7 1222.93  50
   3   4  -8 20913.1 1035.98  32
   3   4  -8 18898.1 1616.04   7
   3   4  -7 14728.3 1406.62   7
   3   4  -7 13909.9 1382.50  11
   3   4  -6 2263.09 596.438   7
   3   4  -6 1460.22 531.364  11
   3   4  -5 12987.6 1221.45  11
   3   4  -5 13779.9 1248.77   7
   3   4  -4 33308.7 1805.02  11
   3   4  -4 34966.2 1816.39   7
   3   4  -3 8311.51 920.225  11
   3   4  -3 8717.55 884.078   7
   3   4  -2 29629.6 1605.11  11
   3   4  -2 32836.8 1644.29   7
   3   4  -1 3832.79 627.006  11
  -3   4   1 4330.04 636.245   7
   3   4  -1 4281.85 672.516   7
   3   4   0 19535.9 1288.03  11
   3   4   0 22213.8 1376.37   7
  -3   4   0 20593.5 1268.98   7
   3   4   1 20717.9 1324.14  11
  -3   4  -1 21303.0 1274.00   7
   3   4   2 32486.9 1657.76  11
  -3   4  -2 31577.1 1544.05   6
  -3   4  -2 30591.7 1537.57   7
   3   4   3 11588.1 1030.23  11
  -3   4  -3 10049.2 936.949   6
  -3   4  -3 10594.4 953.762   7
  -3   4  -4 18474.0 1282.98   6
  -3   4  -4 17218.2 1265.26   7
  -3   4  -5 6463.78 817.797   6
  -3   4  -5 5705.19 787.424   7
  -3   4  -6 791.250 376.059   6
  -3   4  -6 238.850 316.711   7
  -3   4  -7 54384.7 2526.01   7
  -3   4  -7 55385.0 2497.12   6
  -3   4  -7 50255.1 1453.72  45
   3   4   7 52431.5 1553.86  24
  -3   4  -7 51988.6 1612.38  28
   3   4   8 1232.71 467.769  51
  -3   4  -8 2010.18 394.708  45
   3   4   8 2186.66 404.181  24
  -3   4  -8 1936.14 601.529   6
  -3   4  -8 2045.23 423.374  28
   3   4   9 10705.7 761.300  24
  -3   4  -9 11886.5 757.458  45
  -3   4  -9 11186.8 775.862  28
  -3   4 -10 10265.2 696.490  45
  -3   4 -10 8433.31 690.769  28
   3   4  10 9505.10 692.845  24
   3   4  11 1002.18 300.809  24
  -3   4 -11 796.776 290.594  28
   3   4  12 1134.45 271.486  24
  -3   4 -12 1404.30 304.840  28
   3   4  13 1091.49 203.088  30
  -3   4 -13 343.681 185.390  28
  -3   5  13 133.866 176.104  24
  -3   5  12 2891.84 398.320  21
  -3   5  11 655.522 290.236  21
  -3   5  10 1045.03 371.874  50
  -3   5  10 1510.39 371.452  21
   3   5 -10 1055.94 313.883  32
  -3   5   9 6185.24 678.801  50
  -3   5   9 6081.02 644.290  21
  -3   5   8 1712.97 396.960  50
  -3   5   8 1561.88 396.794  21
   3   5  -8 1317.66 586.546   7
  -3   5   7 4076.15 565.783  50
   3   5  -7 4787.20 857.930   7
   3   5  -7 2978.24 808.706  11
  -3   5   6 5604.47 643.480  50
   3   5  -6 4164.10 846.457  11
   3   5  -6 5457.55 889.695   7
   3   5  -5 1643.87 546.585   7
   3   5  -5 2005.98 614.289  11
   3   5  -4 4649.53 789.880   7
   3   5  -4 4566.05 804.706  11
   3   5  -3 555.077 381.948   7
   3   5  -3 441.543 358.639  11
   3   5  -2 5525.84 851.008   7
   3   5  -1 6122.38 866.047   7
  -3   5   0 2572.88 559.312   7
  -3   5  -1 5946.11 813.610   7
  -3   5  -2 39905.9 2027.48   7
  -3   5  -3 29194.9 1755.92   7
  -3   5  -4 2195.80 529.570   7
   3   5   5 5290.00 620.287  51
   3   5   5 4501.02 494.090  24
  -3   5  -5 6245.34 668.642  43
  -3   5  -5 4215.84 751.020   7
  -3   5  -5 3950.82 506.418  28
   3   5   6 3269.21 415.496  24
   3   5   6 3583.10 558.648  51
  -3   5  -6 3338.22 490.311  28
   3   5   7 2553.64 410.223  24
   3   5   7 2855.18 514.209  51
  -3   5  -7 2497.12 444.546  28
   3   5   8 4085.91 499.836  24
   3   5   8 2510.33 556.636  51
  -3   5  -8 3069.34 470.961  28
   3   5   9 2440.23 396.877  24
  -3   5  -9 1924.24 388.452  28
   3   5  10 1856.61 349.648  24
  -3   5 -10 1740.41 374.923  28
   3   5  11-7.37801 191.644  24
  -3   5 -11-122.741 212.371  28
   3   5  12 1445.67 247.915  30
  -3   6  12 1120.79 222.783  24
  -3   6  11 1855.27 321.809  21
  -3   6  11 2301.75 322.587  24
  -3   6  10 2648.02 420.531  21
  -3   6   9 6586.34 670.983  50
  -3   6   9 6782.54 650.360  21
  -3   6   8 1203.91 370.369  50
  -3   6   8 1235.72 330.943  21
  -3   6   7 7815.87 717.816  51
  -3   6   7 7334.19 718.124  50
  -3   6   7 7280.10 688.975  21
  -3   6   6 344.153 255.901  50
  -3   6   6 699.384 290.366  21
  -3   6   6 608.898 303.340  51
  -3   6   5 4752.46 582.656  51
   3   6  -5 3943.94 858.355   7
   3   6  -5 3977.93 712.691  37
  -3   6   4 7920.21 712.450  51
   3   6  -4 8332.69 857.570  37
   3   6  -4 7261.93 1069.84   7
   3   6  -3 8483.57 864.893  37
  -3   6   3 9668.53 799.149  51
   3   6  -3 8914.06 1155.72   7
  -3   6   2 47.1235 227.198  51
   3   6  -2 22.8456 385.334   7
   3   6  -2-496.208 517.705  37
  -3   6   1 2930.99 483.523  51
   3   6  -1 2131.23 582.277  37
  -3   6   0 4178.20 556.587  51
   3   6   0 2955.81 602.221  37
   3   6   1 4711.53 624.532  51
  -3   6  -1 4448.51 562.968  51
  -3   6  -1 3862.92 785.924   7
   3   6   1 5105.33 671.784  37
   3   6   2 10045.8 836.707  51
  -3   6  -2 9822.58 801.771  51
   3   6   2 9917.02 803.808  37
  -3   6  -2 9114.83 1090.96   7
   3   6   3 13331.8 950.020  51
  -3   6  -3 11736.9 864.769  51
   3   6   3 12334.3 864.211  37
   3   6   4 30832.5 1451.93  51
  -3   6  -4 27419.2 1301.53  51
   3   6   5 3145.51 520.981  51
   3   6   6 166.411 338.885  51
   3   6   6-226.444 240.690  24
   3   6   7 405.715 243.315  24
   3   6   7 795.931 374.022  51
   3   6   8 812.105 397.573  51
   3   6   8 1453.68 305.545  24
   3   6   9 428.655 318.132  51
   3   6   9 1215.44 277.442  24
   3   6  10-563.445 358.318  51
   3   6  10 3108.14 365.074  24
   3   6  11 723.259 214.016  30
  -3   7  10 2792.80 349.197  21
  -3   7  10 2791.11 269.009  24
  -3   7   9 6561.52 536.258  21
  -3   7   8 2456.79 390.495  21
  -3   7   7 4072.78 550.089  51
  -3   7   7 3874.57 479.914  21
  -3   7   6 7069.97 711.448  51
  -3   7   6 5937.37 592.069  21
  -3   7   5 1388.30 432.323  51
  -3   7   5 1198.35 341.697  21
  -3   7   4 30721.3 1362.73  51
   3   7  -4 26088.1 1301.98  37
   3   7  -3 1617.25 667.191  37
  -3   7   3 1350.11 363.832  51
  -3   7   2 9050.45 781.585  51
   3   7  -2 9162.16 913.694  37
  -3   7   1 93.4485 288.977  51
   3   7  -1 664.233 599.240  37
  -3   7   0 1283.36 370.256  51
   3   7   0 1527.04 585.074  37
   3   7   1 173.868 313.868  51
  -3   7  -1-107.204 291.727  51
   3   7   1 587.662 520.702  37
   3   7   2 7590.74 762.338  51
  -3   7  -2 6939.35 687.438  51
   3   7   2 7389.58 752.727  37
   3   7   3 19397.6 1145.99  51
  -3   7  -3 17074.0 1012.15  51
   3   7   3 17123.8 1015.34  37
  -3   7  -4 961.630 295.839  51
   3   7   4 895.623 360.759  51
   3   7   5 1189.74 376.861  51
   3   7   6 2386.78 478.665  51
   3   7   6 2133.76 324.119  30
   3   7   7 5750.87 640.554  51
   3   7   7 7481.99 512.270  30
   3   7   8 561.926 305.408  51
   3   7   8 907.678 231.542  30
   3   7   9-435.063 325.361  51
   3   7   9 4738.86 374.736  30
  -3   8   7 1363.41 277.822  51
  -3   8   7 1586.34 251.756  21
  -3   8   6-206.484 306.533  51
  -3   8   5 6696.20 646.732  51
  -3   8   4 745.521 457.510  51
  -3   8   3 1674.31 454.043  51
  -3   8   2 855.757 349.740  51
   3   8  -2 553.651 521.096  37
  -3   8   1 450.759 267.607  51
   3   8  -1 387.666 526.465  37
   3   8   0 577.855 503.694  37
  -3   8   0 284.864 258.386  51
  -3   8  -1 1532.07 328.624  51
   3   8   2 598.501 271.145  51
  -3   8  -2 676.640 276.679  51
   3   8   3 1118.66 317.041  51
  -3   8  -3 842.443 284.718  51
   3   8   4 1191.09 339.911  51
   3   8   5 2412.71 427.884  51
   3   8   6 512.434 273.716  51
   3   8   7 31.3626 254.698  51
  -3   9   3-59.6802 292.088  51
  -3   9   2 1397.76 373.188  51
  -3   9   2 1064.08 283.245  37
  -3   9   1 3043.97 448.124  51
  -3   9   1 3086.95 345.547  37
  -3   9   0 47.9937 322.224  51
  -3   9   0 465.740 244.375  37
  -3   9  -1 1473.77 349.336  51
  -3   9  -1 1782.07 310.903  37
  -3   9  -2 2279.11 333.813  37
   4  -8  -7 170.459 181.428  48
   4  -7 -10 2625.51 276.071  48
   4  -7  -9 1953.40 290.968  48
   4  -7  -9 1494.77 238.123  27
   4  -7  -8 626.465 523.971  48
   4  -7  -8 660.018 212.874  27
   4  -7  -7 437.501 219.817  27
  -4  -7  -7 780.943 199.234  44
  -4  -7  -8 1008.56 211.634  44
  -4  -7  -8 860.189 237.698  46
  -4  -7  -9 741.725 186.969  46
   4  -6 -12 687.846 189.113  26
   4  -6 -12 1177.31 208.224  42
   4  -6 -11 573.332 220.507  48
   4  -6 -11 428.628 206.685  42
   4  -6 -11 372.579 205.770  47
   4  -6 -11 609.572 204.798  27
   4  -6 -10 8807.09 612.979  48
   4  -6 -10 8528.22 596.620  47
   4  -6 -10 7885.91 564.068  42
   4  -6 -10 9173.83 586.610  27
   4  -6  -9 5850.95 748.362  48
   4  -6  -9 5259.63 516.896  47
   4  -6  -9 5228.48 485.105  31
   4  -6  -9 5511.08 518.234  27
   4  -6  -8 1883.18 366.928  47
   4  -6  -8 2177.44 362.434  31
   4  -6  -8 2128.80 378.342  27
   4  -6  -7 10798.8 743.293  31
   4  -6  -6 4425.58 499.556  31
   4  -6  -3 573.345 405.560   9
   4  -6  -3-160.051 354.598  14
   4  -6  -3-357.461 473.665  16
   4  -6  -2 5551.69 897.753   9
   4  -6  -2 4934.30 899.686  16
   4  -6  -2 5188.30 844.590  14
   4  -6  -1 27157.3 1907.84   9
   4  -6  -1 29218.4 1976.06  14
   4  -6   0 3913.81 787.863  14
   4  -6   0 3697.37 767.828   9
   4  -6   1 18826.9 1593.96  14
   4  -6   1 18242.2 1605.34   9
  -4  -6  -7 2008.17 328.385  39
  -4  -6  -8 3773.93 392.030  41
  -4  -6  -8 4834.44 433.609  44
  -4  -6  -8 4692.07 436.699  39
  -4  -6  -9 1418.33 275.945  39
  -4  -6  -9 1529.63 304.472  46
  -4  -6  -9 1137.92 243.768  41
  -4  -6  -9 1801.08 294.778  44
  -4  -6 -10 7209.43 431.668  39
  -4  -6 -10 6640.64 442.460  46
  -4  -6 -10 6614.91 427.336  44
   4  -5 -13 413.353 169.026  26
   4  -5 -13 560.661 203.913  42
   4  -5 -12 487.494 223.152  48
   4  -5 -12 770.102 263.220  47
   4  -5 -12 794.765 269.001  42
   4  -5 -12 1241.50 250.300  34
   4  -5 -12 545.299 237.841  27
   4  -5 -11 1197.01 325.737  48
   4  -5 -11 1061.85 317.911  42
   4  -5 -11 1496.23 327.303  47
   4  -5 -11 1628.55 320.589  27
   4  -5 -10 2266.65 442.466  48
   4  -5 -10 2068.70 411.084  47
   4  -5 -10 1672.77 364.221  31
   4  -5 -10 2415.29 385.439  27
   4  -5  -9 3541.08 495.354  47
   4  -5  -9 3358.72 464.902  31
   4  -5  -9 3698.32 472.660  27
   4  -5  -8 2718.51 447.551  35
   4  -5  -8 2678.37 421.436  31
   4  -5  -7 2523.37 654.812  12
   4  -5  -7 2669.23 437.837  19
   4  -5  -7 2872.99 627.967  35
   4  -5  -7 3105.78 471.036  31
   4  -5  -7 1791.55 1155.34  16
   4  -5  -6-117.374 337.729  12
   4  -5  -6-241.503 573.763  16
   4  -5  -5 3467.16 761.188   9
   4  -5  -5 4417.34 799.850  16
   4  -5  -4 2832.04 656.405   9
   4  -5  -4 2694.86 647.113  14
   4  -5  -4 2040.07 582.122  16
   4  -5  -3 5787.45 924.084  14
   4  -5  -3 6602.87 965.326   9
   4  -5  -3 5864.81 907.760  16
   4  -5  -2 1340.82 495.453   9
   4  -5  -2 1885.42 566.905  14
   4  -5  -1 1912.38 549.264  14
   4  -5  -1 1651.12 517.712   9
   4  -5   0 16966.6 1448.08   9
   4  -5   0 19518.3 1402.47  15
   4  -5   1 5501.32 768.589  15
  -4  -5  -2 17847.5 1400.14  17
   4  -5   2 17406.6 1365.20  15
   4  -5   3 2007.57 547.030  15
  -4  -5  -3 2259.33 669.698  17
   4  -5   4 2147.26 604.000  15
  -4  -5  -4 2233.56 645.883  17
   4  -5   5 3854.60 807.401  15
  -4  -5  -5 4030.23 807.653  17
  -4  -5  -6 4952.50 828.939   8
  -4  -5  -6 3763.17 794.487  17
  -4  -5  -7 5844.00 544.896  41
  -4  -5  -8 1568.53 335.270  41
  -4  -5  -9 514.582 284.805  46
  -4  -5  -9 633.771 277.903  44
  -4  -5  -9 506.492 268.520  41
  -4  -5  -9 393.894 256.308  33
  -4  -5 -10 647.465 279.867  46
  -4  -5 -10 829.645 287.107  44
  -4  -5 -10 649.032 253.079  41
  -4  -5 -10 639.334 265.190  39
  -4  -5 -11 1018.00 238.389  46
  -4  -5 -11 1114.52 257.643  44
  -4  -5 -11 822.373 240.522  41
  -4  -5 -11 981.933 243.449  39
  -4  -5 -11 1379.76 233.348  28
  -4  -5 -12 1557.26 233.511  44
  -4  -5 -12 1602.99 222.445  39
   4  -4 -14 586.691 201.776  42
   4  -4 -13 1323.13 288.657  42
   4  -4 -13 759.991 212.110  26
   4  -4 -12 1358.76 319.655  48
   4  -4 -12 1226.71 329.420  47
   4  -4 -12 1362.19 321.809  42
   4  -4 -12 1616.81 302.718  34
   4  -4 -12 1651.26 338.101  27
   4  -4 -11 4590.70 527.503  48
   4  -4 -11 4605.72 558.354  47
   4  -4 -11 4263.97 526.903  31
   4  -4 -11 4670.47 530.235  27
   4  -4 -10 5185.28 581.804  48
   4  -4 -10 5196.22 592.810  47
   4  -4 -10 4490.07 549.374  31
   4  -4 -10 5464.09 569.554  27
   4  -4  -9 1386.69 520.009  12
   4  -4  -9 1617.36 355.463  35
   4  -4  -9 977.207 319.806  31
   4  -4  -9 953.175 330.095  27
   4  -4  -8 10038.8 1148.45  12
   4  -4  -8 11938.0 853.216  19
   4  -4  -8 10679.4 826.122  35
   4  -4  -8 12025.3 835.772  31
   4  -4  -7 6073.82 900.081  12
   4  -4  -7 6827.75 667.205  19
   4  -4  -7 6817.10 781.651  35
   4  -4  -7 5522.93 1243.51  16
   4  -4  -6 11108.7 1175.40  16
   4  -4  -6 12309.6 1227.14  12
   4  -4  -5 2073.24 573.311   9
   4  -4  -5 1939.08 521.248  16
   4  -4  -4 2396.21 615.773  14
   4  -4  -4 2324.46 547.852   9
   4  -4  -4 1506.91 453.738  16
   4  -4  -3 2208.93 553.183  14
   4  -4  -3 1633.90 505.939   9
   4  -4  -2 52281.5 2299.97   9
   4  -4  -2 53797.1 2349.91  14
   4  -4  -2 56749.2 2128.32  15
   4  -4  -1 2435.66 505.652  15
   4  -4  -1 1583.54 477.657   9
   4  -4   0 26203.0 1483.98  15
  -4  -4  -1 42225.6 1896.65  17
   4  -4   1 44670.5 1978.94  15
   4  -4   2 2378.63 539.111  15
  -4  -4  -2 1314.13 527.036  17
  -4  -4  -3 15201.5 1284.26  17
   4  -4   3 17371.2 1335.92  15
  -4  -4  -4 19998.3 1364.74   8
  -4  -4  -4 19340.6 1456.44  17
   4  -4   4 20715.0 1485.69  15
  -4  -4  -5 19590.6 1454.02   8
  -4  -4  -5 20470.6 1570.17  17
   4  -4   5 21198.3 1559.30  15
  -4  -4  -6 22917.6 1003.42  41
  -4  -4  -6 17848.3 1531.98  17
  -4  -4  -6 20631.5 1545.31   8
   4  -4   6 22149.4 1620.35  15
  -4  -4  -7 4845.46 496.250  26
   4  -4   7 4337.01 811.543  15
  -4  -4  -7 5390.20 538.673  41
  -4  -4  -7 4307.12 785.411   8
  -4  -4  -7 4024.06 814.087  17
  -4  -4  -8 15557.7 862.007  41
  -4  -4  -8 16144.6 870.567  33
  -4  -4  -9 3230.97 445.583  46
  -4  -4  -9 3307.97 444.204  44
  -4  -4  -9 3234.51 441.448  33
  -4  -4  -9 3386.83 447.194  41
  -4  -4 -10 4114.64 483.293  46
  -4  -4 -10 4244.60 489.305  41
  -4  -4 -10 4366.46 477.615  44
  -4  -4 -10 4726.23 497.426  39
  -4  -4 -11 2677.45 384.038  39
  -4  -4 -11 2018.78 351.378  46
  -4  -4 -11 2186.14 368.606  41
  -4  -4 -11 2604.42 376.004  44
  -4  -4 -12-85.4077 201.132  46
  -4  -4 -12 233.723 212.457  44
  -4  -4 -12 81.5292 204.597  39
  -4  -4 -12 94.4681 172.425  28
  -4  -4 -13 932.072 190.151  39
  -4  -4 -13 811.375 186.668  28
   4  -3 -15 402.933 177.242  45
   4  -3 -14 1338.44 258.959  42
   4  -3 -13 1596.86 330.211  42
   4  -3 -13 1454.45 302.859  32
   4  -3 -12 1283.75 338.551  48
   4  -3 -12 1303.70 348.075  47
   4  -3 -12 1009.13 322.183  42
   4  -3 -12 1385.35 315.267  32
   4  -3 -12 1422.94 347.906  27
   4  -3 -11 21187.2 1076.05  48
   4  -3 -11 19855.5 1081.18  47
   4  -3 -11 19954.8 1083.90  31
   4  -3 -11 21618.3 1083.56  27
   4  -3 -10 6456.52 611.807  48
   4  -3 -10 4434.04 826.757  10
   4  -3 -10 6229.95 635.690  47
   4  -3 -10 4818.67 862.399  12
   4  -3 -10 6794.91 651.760  31
   4  -3 -10 5834.61 603.105  27
   4  -3  -9 10206.4 985.577  48
   4  -3  -9 9862.25 1133.46  12
   4  -3  -9 10464.0 829.973  19
   4  -3  -9 10488.3 786.880  35
   4  -3  -9 9983.04 800.285  31
   4  -3  -9 11779.7 792.834  27
   4  -3  -8 22794.2 1620.57  12
   4  -3  -7 6258.91 858.922  12
   4  -3  -6 911.199 437.181  12
   4  -3  -6 242.788 447.688  16
   4  -3  -5 28421.9 1676.39   9
   4  -3  -5 27500.0 1542.56  16
   4  -3  -5 28278.9 1453.15  15
   4  -3  -4 114.307 266.669  15
   4  -3  -4 21.1567 304.694  14
   4  -3  -4 288.296 298.233   9
   4  -3  -4 273.285 253.498  16
   4  -3  -3 41947.4 1894.79   9
   4  -3  -3 43448.4 1970.18  14
   4  -3  -3 42100.3 1719.69  15
   4  -3  -2 10881.0 968.155   9
   4  -3  -2 11166.5 993.559  14
   4  -3  -2 11363.8 906.214  15
   4  -3  -1 56113.5 1970.11  15
  -4  -3   0 9253.42 823.841  17
   4  -3   0 10821.6 918.928  15
  -4  -3  -1 30652.6 1475.88  17
   4  -3   1 31796.8 1543.26  15
  -4  -3  -2 23099.2 1251.83   8
  -4  -3  -2 21498.5 1325.08  17
   4  -3   2 24765.5 1421.00  15
  -4  -3  -3 4729.15 705.295  17
  -4  -3  -3 4636.53 632.598   8
   4  -3   3 5173.36 731.164  15
  -4  -3  -4 11051.9 999.852   8
  -4  -3  -4 9228.95 1002.63  17
   4  -3   4 11865.3 1066.02  15
  -4  -3  -5 6084.91 814.533   8
  -4  -3  -5 6246.17 871.572  17
   4  -3   5 6079.08 831.133  15
  -4  -3  -6 18648.1 1404.53   8
  -4  -3  -6 18495.4 1503.84  17
   4  -3   6 19170.1 1473.74  15
   4  -3   7 530.134 446.908  15
  -4  -3  -7 738.458 486.462  17
  -4  -3  -8 28301.5 1130.20  26
  -4  -3  -8 29679.6 1199.55  41
  -4  -3  -8 28935.1 1156.55  33
   4  -3   8 30033.8 1904.73  15
  -4  -3  -9 15765.9 864.192  44
  -4  -3  -9 15672.4 903.242  41
  -4  -3  -9 15037.0 852.164  34
  -4  -3  -9 15211.8 874.830  33
  -4  -3  -9 14783.3 877.819  46
  -4  -3 -10 772.622 306.148  41
  -4  -3 -10 670.914 300.560  39
  -4  -3 -10 813.191 314.243  46
  -4  -3 -10 825.696 313.397  44
  -4  -3 -11 6061.21 574.074  41
  -4  -3 -11 6442.78 557.174  39
  -4  -3 -11 5318.64 534.558  46
  -4  -3 -11 5983.05 539.520  44
  -4  -3 -11 5793.26 531.667  28
  -4  -3 -12 2175.32 374.441  41
  -4  -3 -12 2418.27 348.705  39
  -4  -3 -12 2324.15 348.507  44
  -4  -3 -12 1700.11 311.781  46
  -4  -3 -12 2736.38 363.184  28
  -4  -3 -13 617.041 202.795  39
  -4  -3 -13 291.773 198.660  28
   4  -2 -15 203.316 188.997  45
   4  -2 -15-187.131 178.499  32
   4  -2 -14-45.0323 204.314  32
   4  -2 -13 1273.01 319.089  42
   4  -2 -13 1341.71 315.799  32
   4  -2 -12 5266.96 557.306  48
   4  -2 -12 5090.69 577.116  47
   4  -2 -12 4924.57 560.764  42
   4  -2 -12 5768.40 550.148  32
   4  -2 -12 4884.51 562.858  27
   4  -2 -11 6705.52 653.794  47
   4  -2 -11 6745.18 644.001  48
   4  -2 -11 6862.39 666.672  31
   4  -2 -11 6971.56 647.712  27
   4  -2 -10 13080.0 869.507  48
   4  -2 -10 13734.3 914.330  47
   4  -2 -10 11803.5 1306.55  12
   4  -2 -10 13828.2 913.113  31
   4  -2 -10 13318.1 883.490  27
   4  -2  -9 3015.44 660.190  12
   4  -2  -8 26.6981 329.156  12
   4  -2  -7 4229.34 736.295  12
   4  -2  -7 3437.97 610.957  15
   4  -2  -6 35921.3 1816.18  12
   4  -2  -6 34172.8 1629.69  15
   4  -2  -5 80148.4 2363.30  15
   4  -2  -4 40402.2 1824.90  14
   4  -2  -4 39355.5 1724.63   9
   4  -2  -4 38013.5 1530.98  16
   4  -2  -4 41409.9 1660.50  15
   4  -2  -3 34798.8 1603.31  14
   4  -2  -3 32042.2 1477.06   9
   4  -2  -3 31310.0 1429.49  15
   4  -2  -2 2622.22 477.910  15
   4  -2  -2 2868.74 501.039  14
   4  -2  -2 2606.23 453.986   9
   4  -2  -1 30149.7 1374.14  15
  -4  -2   0 3082.27 490.633  17
   4  -2   0 3900.02 550.213  15
  -4  -2  -1 10988.6 863.093  17
   4  -2   1 10881.9 851.382  15
  -4  -2  -2 9771.59 858.701  17
   4  -2   2 11678.7 911.431  15
  -4  -2  -3 5237.50 692.663  17
   4  -2   3 5771.04 686.065  15
  -4  -2  -4 61452.3 2267.74  17
   4  -2   4 63946.6 2237.43  15
  -4  -2  -5 28953.3 1704.99  17
   4  -2   5 26252.8 1528.95  15
   4  -2   6 27244.3 1608.84  15
   4  -2   7 12241.0 1139.86  15
  -4  -2  -8 2259.40 402.432  46
  -4  -2  -8 2832.77 428.768  41
   4  -2   8 2577.20 604.405  15
  -4  -2  -8 2078.51 369.710  44
  -4  -2  -8 2284.83 609.603  13
  -4  -2  -9 11030.3 1169.50  13
  -4  -2  -9 10780.8 730.933  44
  -4  -2  -9 11527.5 792.048  41
  -4  -2  -9 11873.3 761.152  39
  -4  -2  -9 10035.0 744.260  46
  -4  -2 -10 3209.25 472.151  46
  -4  -2 -10 3381.07 456.248  44
  -4  -2 -10 2668.51 425.245  39
  -4  -2 -10 3034.60 479.957  41
  -4  -2 -11 283.730 273.905  46
  -4  -2 -11 805.605 304.109  44
  -4  -2 -11 520.329 312.591  41
  -4  -2 -11 523.732 245.744  39
  -4  -2 -11 385.062 287.058  28
  -4  -2 -12 2261.43 348.839  44
  -4  -2 -12 1662.25 314.436  39
  -4  -2 -12 1853.98 373.405  28
  -4  -2 -13 2816.43 352.407  28
  -4  -2 -14 827.772 216.709  28
   4  -1 -15 368.746 197.870  45
   4  -1 -15 275.047 195.628  32
   4  -1 -14 13.5668 216.207  45
   4  -1 -14-212.327 246.643  32
   4  -1 -13 347.787 258.786  32
   4  -1 -12 1503.73 356.110  47
   4  -1 -12 2277.10 397.597  32
   4  -1 -11 5542.49 589.991  48
   4  -1 -11 4800.82 556.795  47
   4  -1 -11 4664.31 847.717  10
   4  -1 -11 5241.71 566.277  27
   4  -1 -10 663.187 288.932  47
   4  -1 -10 737.450 311.702  48
   4  -1 -10 649.463 407.247  12
   4  -1 -10 276.839 230.242  31
   4  -1 -10 573.817 284.008  27
   4  -1  -9 678.870 413.848  12
   4  -1  -8 700.930 403.195  12
   4  -1  -7 2903.06 557.913  15
   4  -1  -7 3648.46 656.624  12
   4  -1  -6 808.264 385.482  15
   4  -1  -6 1205.91 420.912  12
   4  -1  -5 9085.33 857.232  12
   4  -1  -5 9258.40 850.479  15
   4  -1  -4 10902.4 915.743  14
   4  -1  -4 11537.1 887.304  15
   4  -1  -3 49268.2 1798.77  14
   4  -1  -3 50694.1 1640.11   9
   4  -1  -3 48622.3 1689.12  15
   4  -1  -2 35394.3 1303.50   9
  -4  -1   2 32074.7 1214.02   5
   4  -1  -2 36043.8 1424.57  14
   4  -1  -2 35256.0 1410.49  15
  -4  -1   1 72809.8 1637.39  13
   4  -1  -1 68446.4 1764.10   9
   4  -1  -1 73256.5 1982.63  15
  -4  -1   0 25462.8 1063.75  13
   4  -1   0 26647.6 1024.54  11
   4  -1   0 26025.9 1198.35  15
   4  -1   1 49110.4 1638.29  15
  -4  -1  -2 15861.2 860.394   6
   4  -1   2 15750.1 966.277  15
  -4  -1  -3 6571.80 615.383   6
   4  -1   3 6892.70 683.394  15
   4  -1   4 96632.4 2519.54  15
   4  -1   5 16657.9 1132.38  15
  -4  -1  -6 11097.5 1037.75  13
   4  -1   6 10936.7 1000.45  15
  -4  -1  -7 3505.11 659.480  13
  -4  -1  -8 642.411 470.096  13
  -4  -1  -9 2438.56 396.144  46
  -4  -1  -9 2274.73 633.081  13
  -4  -1  -9 2881.26 441.186  41
  -4  -1  -9 3094.90 418.484  39
  -4  -1  -9 2623.58 416.746  44
  -4  -1  -9 2438.53 418.262  28
  -4  -1 -10 6047.89 915.350  13
  -4  -1 -10 5600.73 565.973  44
  -4  -1 -10 6827.27 642.628  41
  -4  -1 -10 6830.73 602.865  39
  -4  -1 -10 5575.62 594.181  46
  -4  -1 -10 6509.48 587.931  28
  -4  -1 -11 11520.9 741.295  44
  -4  -1 -11 11543.7 726.688  39
  -4  -1 -11 11358.7 754.166  28
  -4  -1 -12 2431.73 414.407  28
  -4  -1 -13 162.184 240.061  28
  -4  -1 -14 1652.03 276.281  28
   4   0 -16-108.349 156.781  32
   4   0 -15 2750.84 295.781  45
   4   0 -15 2161.19 319.342  32
   4   0 -14 344.879 217.641  45
   4   0 -14 720.529 301.616  32
   4   0 -13 1791.55 379.594  32
   4   0 -13 1653.30 359.149  45
   4   0 -12 10341.7 767.100  32
   4   0 -11 342.670 408.471  10
   4   0 -11 223.958 262.192  32
   4   0 -10 30321.9 1884.08  10
   4   0 -10 26055.5 1185.56  27
   4   0  -9 2263.40 595.517  12
   4   0  -8 76272.0 2682.27  12
   4   0  -7 15904.1 1200.48  11
   4   0  -7 16492.3 1206.43  12
   4   0  -6 634.146 365.776  15
   4   0  -6 686.231 359.685  12
   4   0  -6 810.241 365.174  11
   4   0  -5 7375.23 709.609  12
   4   0  -5 6591.01 713.670  11
   4   0  -5 6099.54 728.302  15
   4   0  -4 69941.7 1966.11  12
   4   0  -4 66382.0 1986.36  11
   4   0  -4 66439.8 2072.64  15
   4   0  -3 95518.4 2257.42  11
   4   0  -3 94515.7 2376.86  15
   4   0  -2 974.523 350.173  15
   4   0  -2 792.496 252.882   2
   4   0  -2 689.192 275.908  14
   4   0  -2 691.049 278.679  11
   4   0  -1 62116.1 1570.46   2
  -4   0   1 61595.6 1535.83  13
   4   0  -1 59868.3 1596.98  14
   4   0  -1 62222.5 1701.79  11
   4   0  -1 61081.9 1786.36  15
   4   0   0 24876.9 1056.46   5
  -4   0   0 26253.2 1083.33  13
   4   0   0 25363.1 1118.89  11
   4   0   0 26429.9 1164.52  15
  -4   0  -1 1714.04 364.583   6
  -4   0  -1 1835.70 395.269  13
   4   0   1 2145.88 390.821  15
   4   0   1 1658.22 330.263   5
  -4   0  -1 2232.92 351.641   4
  -4   0  -2 9416.66 769.839  13
  -4   0  -2 8447.49 700.395   6
   4   0   2 8551.63 692.647  15
   4   0   3 178.951 251.017  15
  -4   0  -3 74.8844 298.586  13
  -4   0  -3 188.476 255.292   6
   4   0   4 740.382 271.803  15
  -4   0  -4 649.548 382.470  13
  -4   0  -5 36932.0 1726.25  13
  -4   0  -6 3558.49 644.825  13
  -4   0  -7 1733.81 549.631  13
  -4   0  -8 7858.05 979.732  13
  -4   0  -9 1799.81 594.481  13
  -4   0  -9 1661.51 395.922  44
  -4   0  -9 1972.27 382.078  28
  -4   0 -10 11364.0 1245.21  13
  -4   0 -10 15292.1 875.117  28
  -4   0 -11 1150.12 337.411  28
  -4   0 -12 16531.9 876.536  28
  -4   0 -13 1319.30 314.751  28
  -4   0 -14-166.246 221.795  28
   4   1 -16 1174.66 214.158  32
   4   1 -15-22.4211 216.465  32
   4   1 -14 54.7188 246.422  32
   4   1 -13 209.764 289.694  32
   4   1 -12 1609.81 363.298  49
   4   1 -12 1871.40 406.939  32
   4   1 -11 5788.73 601.913  49
   4   1 -11 5311.02 870.693  10
   4   1 -11 4749.80 592.343  32
   4   1 -10 1127.30 335.862  49
   4   1 -10 1138.54 518.928  10
   4   1 -10 843.778 350.286  32
   4   1  -9 1199.81 493.640  10
   4   1  -8 528.509 363.526  11
   4   1  -7 2735.19 605.737  11
   4   1  -6 769.063 393.525  11
   4   1  -5 10666.2 928.273  11
   4   1  -5 11241.5 970.405  15
   4   1  -4 12043.7 940.210  11
   4   1  -4 12365.8 965.240  15
   4   1  -3 46071.8 1720.72  11
   4   1  -3 46450.3 1573.61   2
   4   1  -3 48661.2 1761.61  15
   4   1  -2 34394.9 1331.98   2
   4   1  -2 36403.2 1449.51  11
   4   1  -2 36005.9 1458.74  15
   4   1  -1 74278.5 2028.58  11
   4   1  -1 75559.7 2007.45  15
  -4   1   0 25287.5 1174.88  13
   4   1   0 25888.4 1197.60  11
   4   1   0 25837.8 1159.69  15
  -4   1  -1 49953.5 1655.05  13
  -4   1  -1 49183.9 1656.55   6
   4   1   1 49419.0 1542.77  15
  -4   1  -2 16774.4 1044.01  13
   4   1   2 17963.0 930.784  15
  -4   1  -2 16007.7 1004.62   6
  -4   1  -3 6856.67 701.819   6
  -4   1  -3 6926.10 737.420  13
  -4   1  -4 93958.6 2645.01  13
  -4   1  -5 16167.0 1192.59  13
  -4   1  -6 11460.4 1075.29  13
  -4   1  -7 3417.74 677.252  13
  -4   1  -8 24.5061 405.663  13
  -4   1  -9 2376.59 653.901  13
   4   1   9 2966.80 413.982  24
  -4   1  -9 2672.05 419.943  28
  -4   1 -10 6305.88 596.188  28
  -4   1 -11 11410.9 691.834  45
  -4   1 -11 10759.4 743.584  28
  -4   1 -12 3187.29 398.679  45
  -4   1 -12 2810.31 423.860  28
  -4   1 -13 430.420 245.480  28
  -4   1 -14 1245.30 259.012  28
   4   2 -15 298.435 214.844  32
   4   2 -14 81.2121 223.160  32
   4   2 -13 377.212 308.913  32
  -4   2  12 4595.79 559.578  50
   4   2 -12 4199.01 507.524  49
   4   2 -12 4751.41 586.803  32
  -4   2  11 6351.41 636.455  50
   4   2 -11 6809.99 642.189  49
   4   2 -11 7345.41 670.138  32
   4   2 -10 14191.9 902.242  49
   4   2 -10 14117.5 1344.50  10
  -4   2  10 15439.4 980.176  50
   4   2 -10 16560.5 959.770  32
   4   2  -9 2620.76 605.122  10
   4   2  -8 269.868 372.239  10
   4   2  -8-84.5518 362.513  11
   4   2  -7 3741.31 714.074  11
   4   2  -6 35127.2 1865.05  11
   4   2  -5 75403.2 2562.15  11
   4   2  -4 40813.9 1818.25  11
   4   2  -3 31612.7 1529.42  11
   4   2  -3 31799.6 1490.79  15
   4   2  -2 2932.70 502.367  15
   4   2  -2 2539.87 487.191  11
   4   2  -1 34162.5 1506.00  11
   4   2  -1 32217.8 1356.08  15
   4   2   0 3704.33 547.996  11
   4   2   0 3554.28 474.913  15
   4   2   1 10615.9 876.408  11
  -4   2  -1 10791.9 873.201   6
  -4   2  -2 11445.6 907.806   6
  -4   2  -3 5781.53 708.402   6
  -4   2  -4 60818.5 2195.78   6
  -4   2  -4 59991.1 2226.94  13
  -4   2  -5 25503.2 1542.62  13
  -4   2  -6 25810.3 1606.08  13
   4   2   8 2358.81 358.658  24
  -4   2  -8 2365.39 404.916  28
   4   2   9 11115.3 752.621  24
  -4   2  -9 11224.3 716.665  45
  -4   2  -9 11850.2 779.919  28
  -4   2 -10 3101.78 434.153  45
   4   2  10 3207.31 436.202  24
  -4   2 -10 2863.33 444.564  28
  -4   2 -11 330.162 240.890  45
  -4   2 -11 876.344 301.983  28
  -4   2 -12 2313.85 358.812  45
  -4   2 -12 1739.95 347.677  28
  -4   2 -13 2531.73 364.581  28
  -4   2 -14 1028.81 234.375  28
   4   3 -15 443.132 182.198  32
   4   3 -14 2254.24 344.497  32
   4   3 -13 1381.36 357.185  32
  -4   3  12 985.844 312.319  50
   4   3 -12 1086.44 360.896  32
  -4   3  11 20605.6 1169.55  50
   4   3 -11 21913.0 1101.92  49
   4   3 -11 23852.3 1130.29  32
  -4   3  10 5192.37 608.434  50
   4   3 -10 6083.07 622.575  49
   4   3 -10 6455.67 666.716  32
  -4   3   9 11199.8 877.782  50
   4   3  -9 11620.4 819.875  49
   4   3  -9 12325.5 838.715  32
   4   3  -8 18082.9 1561.80  11
   4   3  -7 5813.29 923.061  11
   4   3  -6 302.569 392.639  11
   4   3  -5 26540.5 1637.93  11
   4   3  -4 255.882 349.916  11
   4   3  -3 40989.2 1910.31  11
   4   3  -2 11200.7 989.206  11
   4   3  -1 51687.4 2039.79  11
   4   3   0 9909.11 909.728  11
   4   3   1 28682.0 1529.83  11
   4   3   2 23227.8 1406.66  11
  -4   3  -2 23439.3 1384.77   6
  -4   3  -3 5066.78 715.378   6
  -4   3  -4 11130.3 1023.10   6
  -4   3  -5 6508.83 833.029   6
  -4   3  -6 19765.4 1456.85   6
   4   3   7 767.037 254.917  24
  -4   3  -7 545.911 332.685   6
  -4   3  -7 267.207 265.094  28
  -4   3  -8 29870.4 1915.52   6
  -4   3  -8 26940.9 1104.75  45
   4   3   8 29054.2 1188.12  24
  -4   3  -8 31179.1 1234.40  28
  -4   3  -9 14394.8 819.920  45
   4   3   9 15615.6 886.123  24
  -4   3  -9 15239.9 888.911  28
  -4   3 -10 891.388 298.768  45
   4   3  10 904.753 286.060  24
  -4   3 -10 732.127 292.939  28
   4   3  11 6086.51 553.947  24
  -4   3 -11 5362.73 543.196  28
  -4   3 -12 2108.90 367.192  28
  -4   3 -13 597.343 228.558  28
  -4   4  14 335.021 164.004  24
   4   4 -13 811.626 267.703  32
  -4   4  12 1429.16 349.216  50
  -4   4  12 1483.45 306.010  21
   4   4 -12 1373.29 335.211  32
  -4   4  11 4101.57 545.508  50
  -4   4  11 4139.10 490.009  21
   4   4 -11 3796.17 512.677  32
  -4   4  10 3977.19 551.145  50
  -4   4  10 3827.12 499.131  21
   4   4 -10 5528.80 583.321  32
  -4   4   9 1371.13 373.665  50
   4   4  -9 1000.43 368.395  49
  -4   4   8 12952.5 930.423  50
   4   4  -8 10752.3 818.665  49
   4   4  -7 6139.07 617.179  49
  -4   4   7 6445.82 678.866  50
   4   4  -7 4355.46 884.280  11
   4   4  -6 10145.0 1206.00  11
   4   4  -5 2385.85 601.350  11
   4   4  -4 1600.47 524.510  11
   4   4  -3 1489.89 514.006  11
   4   4  -2 50882.0 2253.24  11
   4   4  -1 1913.77 505.427  11
   4   4   0 24731.9 1578.97  11
   4   4   1 40314.7 2021.60  11
   4   4   2 1559.53 479.802  11
  -4   4  -3 14620.1 1195.36   6
   4   4   3 17339.8 1378.82  11
   4   4   4 21915.5 1568.16  11
  -4   4  -4 19708.6 1423.84   6
  -4   4  -5 20732.7 1504.09   6
   4   4   6 17623.6 1253.56  51
   4   4   6 19415.1 972.189  24
  -4   4  -6 21280.8 1047.73  28
  -4   4  -6 20269.4 1522.54   6
   4   4   7 3122.55 621.452  51
   4   4   7 4574.19 528.474  24
  -4   4  -7 4599.22 545.847  28
  -4   4  -7 3804.91 763.474   6
   4   4   8 15608.6 892.656  24
  -4   4  -8 16530.5 928.596  28
   4   4   9 3377.75 469.807  24
  -4   4  -9 3616.81 496.138  28
   4   4  10 4167.33 478.665  24
  -4   4 -10 3884.35 486.512  28
   4   4  11 2609.81 357.458  30
  -4   4 -11 1819.25 345.180  28
   4   4  12-54.8735 176.041  30
  -4   4 -12-247.401 213.768  28
  -4   5  13 187.116 154.770  24
  -4   5  12 732.101 235.959  21
  -4   5  11 997.952 294.457  50
  -4   5  11 1026.54 293.493  21
  -4   5  10 1775.62 386.039  50
  -4   5  10 1265.19 337.244  21
  -4   5   9 3329.05 503.968  50
  -4   5   9 2885.13 467.434  21
  -4   5   8 1768.86 392.653  50
  -4   5   7 2659.16 471.339  50
   4   5  -7 1867.36 686.477  11
  -4   5   6-238.507 285.121  50
   4   5  -6 268.653 429.370  11
  -4   5   5 5792.14 610.029  51
  -4   5   5 4584.18 579.949  50
   4   5  -5 4614.91 883.873  11
  -4   5   4 2979.95 470.080  50
   4   5  -4 2184.65 503.877  37
   4   5  -4 2549.93 674.247  11
   4   5  -3 5753.51 889.632  11
   4   5  -2 1785.48 553.480  11
   4   5  -1 1777.06 556.422  11
   4   5   0 17243.1 1435.11  11
   4   5   1 5479.22 864.969  11
   4   5   2 17298.5 1453.09  11
  -4   5  -3 2058.04 481.116  43
   4   5   3 2499.52 476.990  51
   4   5   4 2913.06 492.389  51
  -4   5  -4 2726.28 554.788  43
  -4   5  -4 1960.31 405.473  28
   4   5   5 5329.61 661.864  51
   4   5   5 4515.16 503.468  24
  -4   5  -5 5407.56 643.158  43
  -4   5  -5 4038.30 519.321  28
   4   5   6 3501.68 633.685  51
   4   5   6 4101.71 486.452  24
  -4   5  -6 4013.60 612.582  43
  -4   5  -6 4201.38 541.086  28
   4   5   7 4964.01 543.469  24
  -4   5  -7 4658.66 603.723  43
  -4   5  -7 4680.17 546.114  28
   4   5   8 394.821 364.437  51
   4   5   8 1590.05 344.135  24
  -4   5  -8 852.277 326.322  28
   4   5   9-304.709 332.406  51
   4   5   9 263.398 228.702  24
  -4   5  -9 225.864 270.729  28
   4   5  10 886.320 264.412  30
  -4   5 -10 426.621 266.002  28
   4   5  11 1200.63 249.097  30
   4   5  12 1705.41 224.773  30
  -4   6  12 941.408 184.703  24
  -4   6  11 287.411 192.607  21
  -4   6  10 7142.08 613.240  50
  -4   6  10 8172.16 617.195  21
  -4   6   9 4796.87 544.595  50
  -4   6   9 4961.47 542.351  21
  -4   6   8 2063.06 400.196  50
  -4   6   8 1523.59 364.667  21
  -4   6   7 9811.50 794.929  50
  -4   6   7 8571.17 729.735  21
  -4   6   6 3747.27 482.304  51
  -4   6   6 4039.90 531.313  50
  -4   6   5 18664.8 1051.05  51
  -4   6   5 19740.8 1127.33  50
  -4   6   4 1015.14 331.657  51
  -4   6   3-122.964 254.789  51
   4   6  -3-35.4715 494.373  37
  -4   6   2 5417.03 621.418  51
   4   6  -2 5330.87 722.858  37
  -4   6   1 30064.2 1400.95  51
   4   6  -1 25784.1 1285.86  37
  -4   6   0 4082.08 574.172  51
   4   6   0 4317.62 619.679  37
  -4   6  -1 22718.2 1213.12  51
   4   6   1 19557.3 1115.78  37
   4   6   2 1440.48 366.276  51
  -4   6  -2 1099.65 378.042  51
   4   6   2 1298.25 412.050  37
   4   6   3 6846.35 733.388  51
  -4   6  -3 6191.01 700.036  51
   4   6   3 6891.85 565.105  30
   4   6   4 8169.61 809.917  51
  -4   6  -4 5991.91 649.232  51
   4   6   4 7446.48 597.143  30
   4   6   5 5692.29 698.662  51
   4   6   5 6277.85 575.069  30
   4   6   6 4667.46 648.659  51
   4   6   6 4944.98 495.994  30
   4   6   7 1751.72 447.668  51
   4   6   7 1958.36 341.947  30
   4   6   8 1883.93 478.377  51
   4   6   8 5616.99 493.949  30
   4   6   9 1479.10 277.523  30
   4   6   9-67.3321 314.941  51
   4   6  10 8207.88 482.686  30
  -4   7  10 2443.24 288.427  21
  -4   7   9 1594.54 281.545  21
  -4   7   8 489.498 246.290  21
  -4   7   7 430.649 249.997  21
  -4   7   6-43.0000 336.921  51
  -4   7   6-61.2158 221.621  21
  -4   7   5 734.139 275.573  21
  -4   7   5 856.676 318.340  51
  -4   7   4 5561.01 582.233  51
  -4   7   4 4093.57 500.379  21
  -4   7   3 1372.26 381.710  51
  -4   7   2 3936.73 544.491  51
  -4   7   1 3592.49 527.315  51
  -4   7   0 2587.04 452.883  51
  -4   7  -1 7002.39 681.988  51
   4   7   2 6243.52 672.218  51
  -4   7  -2 5368.41 592.979  51
   4   7   3 2406.92 459.817  51
  -4   7  -3 2223.32 439.295  51
   4   7   4 732.106 338.244  51
  -4   7  -4 984.685 312.411  51
   4   7   5 1034.66 381.623  51
  -4   7  -5 1231.82 321.082  51
   4   7   5 1679.45 297.953  30
   4   7   6 1984.59 453.394  51
   4   7   6 4013.36 404.040  30
   4   7   7 318.771 293.836  51
   4   7   7 1031.22 240.441  30
   4   7   8-22.3542 274.374  51
   4   7   8 1094.95 229.622  30
  -4   8   6 2216.14 342.959  51
  -4   8   5 943.988 359.666  51
  -4   8   4 2169.30 453.977  51
  -4   8   3 8466.60 648.577  51
  -4   8   2 692.497 273.887  51
  -4   8   1 2819.28 413.700  51
  -4   8   0 1008.53 305.988  51
  -4   8  -1 3526.54 453.834  51
  -4   8  -2 43.4107 213.828  51
   4   8   3 300.923 232.418  51
  -4   8  -3 786.319 249.973  51
   4   8   4 1022.69 312.459  51
  -4   8  -4 1083.88 242.080  51
   4   8   5-144.840 269.304  51
   4   8   6 185.462 254.315  51
   5  -7  -9 506.344 185.040  48
   5  -7  -8 972.506 204.997  47
   5  -7  -8 391.169 326.806  48
   5  -7  -8 979.094 220.944  27
   5  -7  -7 2748.45 324.961  47
   5  -7  -7 2730.40 328.627  27
   5  -7  -6 197.850 197.153  47
   5  -7  -5 3875.63 592.519  35
  -5  -7  -5 631.111 213.489  46
  -5  -7  -6 367.690 199.404  46
  -5  -7  -7 10380.3 501.233  46
   5  -6 -11 2851.37 308.005  48
   5  -6 -11 2776.22 299.072  47
   5  -6 -11 2912.08 299.445  42
   5  -6 -11 3195.00 313.528  27
   5  -6 -10 1619.73 304.818  48
   5  -6 -10 1615.35 294.866  47
   5  -6 -10 1634.49 280.349  42
   5  -6 -10 1633.01 287.001  27
   5  -6  -9 1813.77 469.207  48
   5  -6  -9 1615.62 318.778  47
   5  -6  -9 1092.97 262.525  31
   5  -6  -9 1855.89 328.793  27
   5  -6  -8 2440.86 372.595  27
   5  -6  -8 1732.59 360.436  47
   5  -6  -8 2409.95 370.839  35
   5  -6  -8 2291.03 363.155  31
   5  -6  -7 2289.16 490.907  35
   5  -6  -7 2223.72 361.248  31
   5  -6  -6 8390.94 818.516  35
   5  -6  -6 7098.12 602.614  31
  -5  -6  -6 8633.44 541.987  44
  -5  -6  -7 1689.80 328.232  46
  -5  -6  -7 1439.05 283.779  44
  -5  -6  -7 1869.47 287.086  39
  -5  -6  -8 225.567 235.117  46
  -5  -6  -8-314.338 207.896  44
  -5  -6  -8 418.256 191.203  39
  -5  -6  -9 346.359 206.470  46
  -5  -6  -9 487.862 194.690  44
  -5  -6  -9 144.702 177.485  39
   5  -5 -12-3.16998 174.416  48
   5  -5 -12 156.362 194.709  47
   5  -5 -12 313.591 202.946  42
   5  -5 -12 48.0656 180.996  27
   5  -5 -11 5443.93 492.270  47
   5  -5 -11 4938.67 455.728  48
   5  -5 -11 4127.97 435.900  42
   5  -5 -11 5539.54 489.937  27
   5  -5 -10 1747.51 343.527  48
   5  -5 -10 1499.25 322.303  47
   5  -5 -10 1545.64 311.040  31
   5  -5 -10 1899.16 358.799  27
   5  -5  -9 524.969 764.149  48
   5  -5  -9 404.876 267.640  47
   5  -5  -9 370.320 245.911  35
   5  -5  -9 338.090 250.850  31
   5  -5  -9 115.540 232.415  27
   5  -5  -8 10489.6 778.154  19
   5  -5  -8 11841.0 799.113  35
   5  -5  -8 10951.2 782.351  31
   5  -5  -7 4628.88 555.363  19
   5  -5  -7 4595.90 757.500  35
   5  -5  -7 5135.38 555.375  31
   5  -5  -6 3859.06 507.617  19
   5  -5  -6 3636.19 468.398  36
   5  -5  -5 9400.70 742.799  19
   5  -5  -5 6684.34 981.530  16
   5  -5  -4 811.778 483.024  14
   5  -5  -4 531.565 379.049   9
   5  -5  -4 461.094 355.316  16
   5  -5  -3 1042.95 505.118  14
   5  -5  -3 1458.19 539.706   9
   5  -5  -3 883.716 476.832  16
   5  -5  -2 10080.6 1180.40   9
   5  -5  -2 9111.78 1139.93  14
   5  -5  -1 505.107 371.654  15
   5  -5  -1 680.929 406.554  14
   5  -5  -1 444.688 417.982   9
   5  -5   0 2583.34 656.132   9
   5  -5   0 2221.74 605.234  14
   5  -5   0 2186.62 640.849  15
   5  -5   1 4302.04 761.424  15
   5  -5   2 2830.67 655.952  15
   5  -5   3 2665.19 640.833  15
  -5  -5  -3 1308.09 495.637  17
  -5  -5  -4 11370.5 1253.52  17
   5  -5   4 17287.3 1477.68  15
  -5  -5  -5 26508.0 1039.84  39
  -5  -5  -6 9536.68 641.323  44
  -5  -5  -6 9653.22 645.432  39
  -5  -5  -7 1778.32 362.529  46
  -5  -5  -7 1868.14 337.730  44
  -5  -5  -7 1994.06 340.285  39
  -5  -5  -8-200.203 265.628  46
  -5  -5  -8-38.8172 223.528  44
  -5  -5  -8 32.2387 216.915  41
  -5  -5  -8 68.1429 212.930  39
  -5  -5  -9 459.876 272.546  46
  -5  -5  -9 573.651 249.541  41
  -5  -5  -9 529.457 246.391  39
  -5  -5  -9 598.149 254.085  44
  -5  -5 -10 611.573 253.458  46
  -5  -5 -10 700.530 236.351  44
  -5  -5 -10 677.650 220.786  39
  -5  -5 -11-108.506 165.482  46
  -5  -5 -11-98.9049 173.108  44
  -5  -5 -11 75.3775 165.397  39
  -5  -5 -11 191.476 158.982  18
   5  -4 -13 3210.69 290.080  26
   5  -4 -13 4472.60 397.851  42
   5  -4 -12 806.332 279.519  48
   5  -4 -12 836.426 284.011  47
   5  -4 -12 713.189 248.772  42
   5  -4 -12 1131.39 256.390  32
   5  -4 -12 1183.54 291.550  27
   5  -4 -11 1895.92 361.808  48
   5  -4 -11 2014.55 378.365  47
   5  -4 -11 2011.71 376.714  31
   5  -4 -11 2341.87 397.785  27
   5  -4 -10 983.038 359.946  48
   5  -4 -10 798.558 307.509  31
   5  -4 -10 921.054 329.738  47
   5  -4 -10 918.006 305.108  27
   5  -4  -9 1813.67 387.677  19
   5  -4  -9 2471.26 422.385  35
   5  -4  -9 2442.99 422.566  31
   5  -4  -9 2089.64 389.655  27
   5  -4  -8 2546.83 454.235  19
   5  -4  -8 2795.99 439.507  36
   5  -4  -8 2927.11 551.372  35
   5  -4  -8 2797.54 448.757  31
   5  -4  -7 3405.05 481.564  38
   5  -4  -7 3358.42 732.355  12
   5  -4  -7 4193.85 533.914  19
   5  -4  -7 3755.02 485.576  36
   5  -4  -7 4162.09 772.262  35
   5  -4  -6 2234.33 592.769  12
   5  -4  -6 2007.66 401.476  38
   5  -4  -6 1848.99 373.356  19
   5  -4  -6 2651.48 408.496  36
   5  -4  -5 256.693 561.855   9
   5  -4  -4 2067.31 616.892  14
   5  -4  -4 2099.22 597.803   9
   5  -4  -4 1909.04 574.780  16
   5  -4  -3 14476.5 1374.66  14
   5  -4  -3 12336.4 1218.58   9
   5  -4  -3 15331.3 1246.18  15
   5  -4  -2 515.813 379.252  14
   5  -4  -2 1392.96 514.471   9
   5  -4  -2 978.733 405.492  15
   5  -4  -1 16993.2 1441.59  14
   5  -4  -1 16057.8 1385.06   9
   5  -4  -1 18072.1 1380.47  15
   5  -4   0 3061.95 645.062  15
   5  -4   1 40100.1 2051.48  15
   5  -4   2 846.645 453.448  15
  -5  -4  -2 1195.57 447.404  17
  -5  -4  -3 5877.16 862.833  17
   5  -4   3 7517.82 973.966  15
  -5  -4  -4 47723.5 1397.69  39
  -5  -4  -4 49563.1 2465.27  17
   5  -4   4 53114.5 2485.24  15
  -5  -4  -5 7344.69 602.541  39
  -5  -4  -5 6076.02 961.990  17
   5  -4   5 7634.14 994.231  15
  -5  -4  -6 12400.8 755.815  44
  -5  -4  -6 12001.6 757.172  41
  -5  -4  -6 11002.7 734.172  39
   5  -4   6 12923.7 1309.59  15
  -5  -4  -7 4305.12 506.717  46
  -5  -4  -7 4033.91 473.755  44
  -5  -4  -7 4552.53 508.529  41
  -5  -4  -7 4380.83 485.433  39
  -5  -4  -8-3.65767 268.613  46
  -5  -4  -8 64.9367 250.889  44
  -5  -4  -8 230.856 233.649  41
  -5  -4  -8 328.358 286.237  39
  -5  -4  -9 2025.20 367.512  46
  -5  -4  -9 2087.86 381.356  44
  -5  -4  -9 2237.77 391.600  41
  -5  -4  -9 2067.01 372.284  39
  -5  -4 -10 604.132 277.201  46
  -5  -4 -10 109.326 244.413  44
  -5  -4 -10 532.668 265.243  41
  -5  -4 -10 831.788 273.156  39
  -5  -4 -10 358.309 198.633  28
  -5  -4 -11 1241.07 275.942  46
  -5  -4 -11 1487.69 291.067  44
  -5  -4 -11 1955.84 307.237  39
  -5  -4 -11 1763.41 258.167  28
  -5  -4 -12 3131.65 304.452  39
   5  -3 -14 523.061 183.115  42
   5  -3 -14 734.926 196.702  32
   5  -3 -13 1827.98 320.518  47
   5  -3 -13 1676.75 288.369  42
   5  -3 -13 1943.23 310.462  32
   5  -3 -12 911.003 290.512  48
   5  -3 -12 1361.95 331.322  47
   5  -3 -12 820.698 279.318  32
   5  -3 -12 756.365 280.299  27
   5  -3 -11 5570.70 541.008  48
   5  -3 -11 4697.45 563.342  31
   5  -3 -11 4394.04 531.616  47
   5  -3 -11 4418.26 506.115  27
   5  -3 -10 2838.33 436.428  48
   5  -3 -10 2559.78 451.216  47
   5  -3 -10 2332.93 425.194  31
   5  -3 -10 2574.73 441.487  27
   5  -3  -9 1295.15 604.301  48
   5  -3  -9 223.482 372.656  12
   5  -3  -9 725.731 297.304  19
   5  -3  -9 352.393 252.703  36
   5  -3  -9 787.270 294.515  35
   5  -3  -9 902.952 321.985  31
   5  -3  -9 939.951 307.646  27
   5  -3  -8 2184.93 619.523  12
   5  -3  -8 2660.61 468.181  19
   5  -3  -8 2845.39 450.083  36
   5  -3  -8 2282.27 500.755  35
   5  -3  -8 2863.34 461.379  31
   5  -3  -7 1148.76 506.093  12
   5  -3  -6 24548.0 1661.39  12
   5  -3  -5 3199.55 587.494  15
   5  -3  -4 9625.93 1095.20  14
   5  -3  -4 9881.66 1025.57   9
   5  -3  -4 10795.9 1009.23  15
   5  -3  -3 17333.7 1323.93   9
   5  -3  -3 19288.9 1450.60  14
   5  -3  -3 21223.9 1373.54  15
   5  -3  -2 1614.27 467.344  15
   5  -3  -2 2065.08 512.866  14
   5  -3  -2 1643.23 457.219   9
   5  -3  -1 13861.3 1165.11   9
   5  -3  -1 14587.2 1160.54  15
   5  -3   0 1927.79 495.421  15
   5  -3   1 2119.51 515.489  15
  -5  -3  -1 1565.26 504.496  17
  -5  -3  -2 18016.7 1389.85  17
   5  -3   2 22127.0 1471.39  15
   5  -3   3 2281.40 563.773  15
  -5  -3  -3 1864.18 523.474  17
  -5  -3  -4 3019.49 729.117  17
   5  -3   4 7980.35 948.971  15
   5  -3   5 24919.1 1666.25  15
   5  -3   6 1983.13 595.964  15
  -5  -3  -6 1924.51 362.490  46
  -5  -3  -6 2450.55 380.397  44
  -5  -3  -6 2134.28 399.931  41
  -5  -3  -6 2123.50 383.693  39
  -5  -3  -7 7566.64 641.531  46
  -5  -3  -7 6830.04 595.246  44
  -5  -3  -7 7656.43 647.817  41
  -5  -3  -7 7090.28 623.314  39
   5  -3   7 7498.29 993.623  15
  -5  -3  -8 11471.2 772.294  46
  -5  -3  -8 11199.4 746.685  44
  -5  -3  -8 11404.8 788.230  41
  -5  -3  -8 11151.8 748.117  39
  -5  -3  -9 6693.72 614.620  46
  -5  -3  -9 7691.82 625.237  44
  -5  -3  -9 7118.36 640.410  41
  -5  -3  -9 7582.76 620.911  39
  -5  -3  -9 7903.69 590.269  28
  -5  -3 -10 2152.15 384.439  46
  -5  -3 -10 2416.50 393.847  44
  -5  -3 -10 2750.15 435.870  41
  -5  -3 -10 2816.57 395.035  39
  -5  -3 -10 2513.03 376.142  28
  -5  -3 -11 164.779 230.001  46
  -5  -3 -11 88.3745 225.356  44
  -5  -3 -11 385.958 234.863  39
  -5  -3 -11-30.7703 213.564  18
  -5  -3 -11-24.4270 200.067  28
  -5  -3 -12 469.007 214.170  39
  -5  -3 -12 134.412 165.287  18
  -5  -3 -12 24.4422 180.559  28
   5  -2 -14 1612.46 248.485  45
   5  -2 -14 1299.92 264.582  32
   5  -2 -13 1597.42 293.376  42
   5  -2 -13 1459.47 312.094  32
   5  -2 -12 5424.16 552.122  47
   5  -2 -12 5461.23 550.219  32
   5  -2 -12 5291.35 564.104  27
   5  -2 -11 192.394 240.124  48
   5  -2 -11 235.069 225.721  47
   5  -2 -11 310.804 250.441  31
   5  -2 -11 88.2598 224.768  27
   5  -2 -10 9834.12 729.086  48
   5  -2 -10 8972.25 1085.61  12
   5  -2 -10 8616.93 733.726  47
   5  -2 -10 8722.13 746.844  31
   5  -2 -10 8661.02 741.106  27
   5  -2  -9 1045.94 344.721  48
   5  -2  -9 675.743 489.291  12
   5  -2  -9 670.282 317.032  19
   5  -2  -9 582.483 273.498  35
   5  -2  -9 813.660 297.009  31
   5  -2  -9 695.569 280.858  27
   5  -2  -8 1263.62 509.181  12
   5  -2  -7 13397.3 1221.22  12
   5  -2  -7 12042.5 1131.82  15
   5  -2  -6 3678.73 677.044  12
   5  -2  -6 3392.88 670.546  15
   5  -2  -5 7366.18 848.451  15
   5  -2  -4 14783.8 1168.70   9
   5  -2  -4 16080.2 1262.90  14
   5  -2  -4 16074.2 1163.71  15
   5  -2  -3 11618.3 1038.37  14
   5  -2  -3 10178.7 908.758   9
   5  -2  -3 11396.4 976.233  15
   5  -2  -2 68818.6 2413.19  14
   5  -2  -2 70762.3 2300.68   9
   5  -2  -2 73839.3 2398.30  15
   5  -2  -1 87331.6 2525.72   9
   5  -2  -1 87207.8 2593.86  15
   5  -2   0 32023.6 1603.14  15
   5  -2   1 4318.70 649.973  15
   5  -2   2 34067.6 1693.75  15
   5  -2   3 25720.7 1512.47  15
   5  -2   4 27619.4 1610.74  15
   5  -2   5 2440.14 580.073  15
   5  -2   6 4362.93 736.738  15
  -5  -2  -6 4896.24 773.889  13
  -5  -2  -7 14500.9 845.990  46
  -5  -2  -7 16823.7 1410.83  13
  -5  -2  -7 14241.6 843.969  41
  -5  -2  -7 14399.9 821.367  39
  -5  -2  -7 13816.5 810.317  44
   5  -2   7 16137.2 1362.16  15
  -5  -2  -8 3399.11 480.035  46
  -5  -2  -8 2980.42 434.142  44
  -5  -2  -8 2960.16 699.200  13
  -5  -2  -8 3186.18 475.734  41
  -5  -2  -8 2913.79 440.851  39
  -5  -2  -8 2988.11 400.333  28
  -5  -2  -9 16356.1 919.581  46
  -5  -2  -9 15808.6 874.964  44
  -5  -2  -9 15404.8 911.124  41
  -5  -2  -9 16021.4 875.886  39
  -5  -2  -9 15516.7 836.279  28
  -5  -2 -10 2163.33 408.728  46
  -5  -2 -10 1852.05 375.883  44
  -5  -2 -10 1772.37 367.426  39
  -5  -2 -10 2274.25 391.806  28
  -5  -2 -11 2172.44 353.126  39
  -5  -2 -11 2538.12 350.749  18
  -5  -2 -11 2706.93 396.609  28
  -5  -2 -12 1974.70 314.043  39
  -5  -2 -12 1779.24 309.515  28
  -5  -2 -13 717.447 217.670  28
   5  -1 -15 219.023 197.789  32
   5  -1 -14 1510.48 309.465  32
   5  -1 -13 116.936 248.197  32
   5  -1 -12 4650.74 518.834  32
   5  -1 -11 118.458 221.269  27
   5  -1 -10 424.121 386.121  12
   5  -1 -10 755.426 299.185  31
   5  -1 -10 924.647 304.997  27
   5  -1  -9 5999.82 539.801  49
   5  -1  -9 5034.88 887.042  12
   5  -1  -9 5942.22 655.850  19
   5  -1  -9 6424.60 634.844  31
   5  -1  -9 7607.51 658.774  27
   5  -1  -8 2062.08 549.002  12
   5  -1  -7 1084.69 456.156  15
   5  -1  -7 2022.42 553.877  12
   5  -1  -6 70527.8 2529.67  12
   5  -1  -6 75816.8 2638.48  15
   5  -1  -5 25808.6 1477.27  12
   5  -1  -5 24970.9 1465.31  15
   5  -1  -4 3888.31 637.131  15
   5  -1  -3 8046.28 818.430  14
   5  -1  -3 8068.14 812.946  15
   5  -1  -2 4010.44 570.688  14
   5  -1  -2 4010.58 602.865  15
   5  -1  -1 27888.2 1423.57  15
  -5  -1   0 11497.6 824.383  13
   5  -1   0 10946.9 904.460  15
  -5  -1  -1 52524.3 1842.08  13
   5  -1   1 51531.8 1926.10  15
  -5  -1  -2 16911.0 1131.89  13
   5  -1   2 15897.6 1112.67  15
  -5  -1  -3 399.851 256.218   6
   5  -1   3 395.518 339.072  15
  -5  -1  -3 561.982 399.825  13
  -5  -1  -4 456.427 365.515  13
   5  -1   4 475.054 351.871  15
  -5  -1  -4 326.603 262.892   6
  -5  -1  -5 5936.40 809.712  13
   5  -1   5 6241.75 782.185  15
  -5  -1  -6 11135.0 1126.31  13
  -5  -1  -7 24330.8 1669.40  13
  -5  -1  -8 3359.59 467.204  46
  -5  -1  -8 3410.51 459.408  44
  -5  -1  -8 4437.84 828.252  13
  -5  -1  -8 3880.15 479.149  39
  -5  -1  -8 3294.58 432.196  28
  -5  -1  -9 3787.94 536.097  46
  -5  -1  -9 3998.17 521.434  44
  -5  -1  -9 4204.36 498.840  39
  -5  -1  -9 3743.51 467.788  18
  -5  -1  -9 3394.21 730.871  13
  -5  -1  -9 4117.34 482.891  28
  -5  -1 -10 13514.5 797.717  39
  -5  -1 -10 12554.4 777.808  28
  -5  -1 -11 1159.44 299.186  39
  -5  -1 -11 1010.38 312.884  28
  -5  -1 -12 318.219 240.579  28
  -5  -1 -13 473.566 229.016  28
   5   0 -15 102.391 204.344  32
   5   0 -14 607.393 256.618  32
   5   0 -13 747.714 308.470  32
   5   0 -12 1155.93 300.170  49
   5   0 -12 741.771 311.552  32
   5   0 -11 761.590 268.974  49
   5   0 -11 182.714 264.950  32
   5   0 -10 691.011 272.783  49
   5   0  -9 3222.72 698.278  12
   5   0  -8 7351.81 931.579  12
   5   0  -7 49663.6 2135.36  12
   5   0  -7 52072.9 2268.22  11
   5   0  -7 49755.9 2208.48  15
   5   0  -6 12054.9 1017.50  12
   5   0  -6 11233.7 1036.70  11
   5   0  -6 11132.4 1077.96  15
   5   0  -5 111148. 2826.43  12
   5   0  -5 104291. 2925.48  11
   5   0  -5 110079. 3064.81  15
   5   0  -4 18678.8 1110.23  12
   5   0  -4 17263.3 1148.04  11
   5   0  -4 17503.0 1204.24  15
   5   0  -3 117182. 2797.71  11
   5   0  -3 115898. 2945.21  15
   5   0  -2-123.121 321.790  15
   5   0  -2 526.488 275.744  11
  -5   0   1 16145.0 925.639  13
   5   0  -1 16449.2 1033.20  11
   5   0  -1 17275.8 1128.98  15
  -5   0   0 33894.7 1414.00  13
   5   0   0 33603.6 1478.81  11
   5   0   0 32332.6 1483.16  15
  -5   0  -1 19409.9 1129.01  13
   5   0   1 18008.4 1115.26  15
  -5   0  -2 58950.6 2025.26  13
  -5   0  -2 59989.3 1995.60   6
   5   0   2 60060.1 2022.12  15
   5   0   3 1259.77 374.763  15
  -5   0  -3 1493.67 427.128   6
  -5   0  -3 1534.49 450.823  13
  -5   0  -4 2934.97 544.095   6
  -5   0  -4 1546.79 458.273  13
  -5   0  -5 11626.1 1087.28  13
  -5   0  -5 11696.5 1022.19   6
  -5   0  -6 6243.96 817.905   6
  -5   0  -6 6472.76 880.905  13
  -5   0  -7 11717.0 1123.66   6
  -5   0  -7 10573.9 1127.43  13
  -5   0  -8 4869.17 785.303   6
  -5   0  -8 4937.84 859.801  13
  -5   0  -8 5955.69 560.723  39
  -5   0  -8 5646.67 554.202  28
  -5   0  -9 30704.8 1859.03   6
  -5   0  -9 30387.8 1948.14  13
  -5   0  -9 33432.3 1227.95  39
  -5   0  -9 32594.7 1252.55  28
  -5   0 -10 2626.56 413.114  28
  -5   0 -11 2165.74 381.496  28
  -5   0 -12 768.192 280.084  28
  -5   0 -13-35.7431 214.206  28
  -5   0 -14 512.490 177.540  28
   5   1 -15 285.768 211.237  32
   5   1 -14 1261.76 301.571  32
   5   1 -13 52.1746 204.321  49
   5   1 -13 182.714 262.122  32
   5   1 -12 3631.50 464.429  49
   5   1 -12 4104.46 533.412  32
   5   1 -11 299.258 259.508  49
   5   1 -11 278.476 288.443  32
   5   1 -10 492.252 264.896  49
   5   1 -10 879.747 495.554  10
   5   1 -10 1406.53 375.254  32
   5   1  -9 6501.40 617.042  49
   5   1  -9 6544.48 626.839  32
   5   1  -8 1929.79 558.799  11
   5   1  -7 2313.83 594.709  11
   5   1  -6 67291.7 2600.63  11
   5   1  -5 25340.1 1538.83  11
   5   1  -5 26177.7 1556.22  15
   5   1  -4 3500.37 607.040  15
   5   1  -4 3546.42 611.410  11
   5   1  -3 8137.05 827.477  11
   5   1  -3 7738.78 823.744  15
   5   1  -2 4094.24 614.815  15
   5   1  -2 3121.14 537.358  11
   5   1  -1 27048.1 1390.31  11
   5   1  -1 29373.2 1444.41  15
   5   1   0 10622.4 896.737  11
   5   1   0 11039.8 901.862  15
  -5   1  -1 54105.9 1923.42  13
   5   1   1 53302.7 1986.90  11
   5   1   1 57000.1 1926.43  15
  -5   1  -2 16985.4 1174.29  13
  -5   1  -2 16723.7 1139.15   6
  -5   1  -3 436.361 336.085   6
  -5   1  -3 485.591 400.248  13
  -5   1  -4 983.435 453.027  13
  -5   1  -4 76.0368 290.301   6
  -5   1  -5 5993.28 828.868  13
  -5   1  -5 6346.79 831.828   6
  -5   1  -6 11353.1 1130.43  13
  -5   1  -6 11769.1 1124.03   6
  -5   1  -7 23063.2 1633.74  13
  -5   1  -7 24356.8 1655.83   6
  -5   1  -8 3712.49 732.586   6
  -5   1  -8 3282.59 760.011  13
  -5   1  -8 3578.15 475.856  28
  -5   1  -9 3354.28 708.877   6
  -5   1  -9 3095.17 713.127  13
  -5   1  -9 3550.01 466.665  28
  -5   1 -10 7100.06 787.469  43
  -5   1 -10 12595.0 788.932  28
  -5   1 -11-164.548 282.822  43
  -5   1 -11 1169.07 334.454  28
  -5   1 -12 927.908 291.324  28
  -5   1 -13 1344.68 285.274  28
  -5   1 -14 273.907 168.266  28
   5   2 -15-68.2350 189.036  32
   5   2 -14 1244.08 285.907  32
   5   2 -13 1823.12 357.409  32
   5   2 -12 5521.14 562.695  49
   5   2 -12 5569.59 573.918  32
  -5   2  11 215.674 231.020  50
   5   2 -11 176.039 234.173  49
   5   2 -11 234.794 296.851  32
   5   2 -10 9096.60 742.872  49
  -5   2  10 9244.87 768.404  50
   5   2 -10 10666.8 801.272  32
  -5   2   9 598.648 261.824  50
   5   2  -9 1067.85 319.544  49
   5   2  -9 570.541 397.064  11
   5   2  -9 1103.70 375.107  32
   5   2  -8 1419.06 560.938  11
   5   2  -7 13292.1 1316.71  11
   5   2  -6 3273.02 682.186  11
   5   2  -5 7060.25 906.397  11
   5   2  -4 14765.9 1208.65  11
   5   2  -3 9421.22 955.442  11
   5   2  -3 9913.35 958.266  15
   5   2  -2 68934.5 2435.00  11
   5   2  -2 72790.0 2378.92  15
   5   2  -1 85927.7 2653.13  11
   5   2  -1 85188.8 2488.23  15
   5   2   0 29569.4 1572.72  11
   5   2   1 3675.14 624.700  11
  -5   2  -2 35059.9 1732.24   6
  -5   2  -3 26891.5 1563.54   6
  -5   2  -4 28221.8 1653.99   6
  -5   2  -5 2532.38 606.604   6
  -5   2  -6 3752.58 720.175   6
  -5   2  -7 13851.8 993.311  43
   5   2   7 13581.6 785.405  30
  -5   2  -7 14196.1 834.657  28
  -5   2  -7 14904.5 1341.32   6
  -5   2  -8 2503.22 625.035   6
  -5   2  -8 2250.83 496.194  43
   5   2   8 3599.09 438.736  30
  -5   2  -8 3428.64 451.807  28
  -5   2  -9 14652.1 1016.98  43
  -5   2  -9 14225.6 857.282  28
  -5   2 -10 1707.78 424.603  43
  -5   2 -10 2310.65 402.163  28
  -5   2 -11 2653.58 408.898  28
  -5   2 -12 1566.89 337.730  28
  -5   2 -13 745.403 246.590  28
   5   3 -14 495.550 218.573  32
   5   3 -13 1819.73 332.295  32
  -5   3  12 1058.37 290.560  50
   5   3 -12 869.643 304.073  32
   5   3 -11 4707.32 547.848  49
  -5   3  11 4064.77 527.950  50
   5   3 -11 5083.73 556.896  32
  -5   3  10 1675.52 366.568  50
   5   3 -10 2128.81 417.952  49
  -5   3   9 748.540 294.929  50
   5   3  -9 857.282 321.802  49
   5   3  -9 411.810 411.116  11
  -5   3   8 2426.71 437.538  50
   5   3  -8 2390.69 420.406  49
   5   3  -8 2578.30 720.275  11
   5   3  -7 544.270 414.406  11
   5   3  -6 22562.6 1701.05  11
   5   3  -5 3179.29 674.954  11
   5   3  -4 9433.12 1072.59  11
   5   3  -3 18598.6 1434.83  11
   5   3  -2 1119.62 479.399  11
   5   3  -1 12927.1 1139.70  11
   5   3   0 2288.34 549.412  11
   5   3   1 1419.81 454.810  11
   5   3   2 22476.8 1525.30  11
  -5   3  -3 1689.32 524.283   6
   5   3   3 1946.26 547.332  11
  -5   3  -4 6509.59 860.464   6
  -5   3  -5 25147.1 1690.47   6
   5   3   6 300.477 374.093  51
   5   3   6 1665.36 343.972  24
  -5   3  -6 1797.21 627.558   6
  -5   3  -6 1937.57 463.375  43
  -5   3  -6 2178.15 399.055  28
   5   3   7 7010.50 626.857  24
  -5   3  -7 8320.49 788.304  43
  -5   3  -7 6965.93 622.982  28
  -5   3  -7 6446.19 936.757   6
  -5   3  -8 11918.0 906.447  43
   5   3   8 11989.2 764.841  30
  -5   3  -8 10147.5 755.807  28
  -5   3  -9 7821.36 725.318  43
   5   3   9 8171.26 616.246  30
  -5   3  -9 6837.81 629.815  28
   5   3  10 3118.43 391.820  30
  -5   3 -10 2625.75 409.282  28
  -5   3 -11-19.5663 241.758  28
  -5   3 -12 249.911 219.156  28
  -5   3 -13 1106.86 226.962  28
  -5   4  12 633.624 242.845  50
  -5   4  12 685.287 225.540  21
   5   4 -12 1006.25 270.459  32
  -5   4  11 1783.86 384.341  50
  -5   4  11 2045.88 355.588  21
  -5   4  10 930.663 292.799  50
   5   4 -10 687.649 285.806  49
  -5   4  10 777.796 277.933  21
  -5   4   9 1957.51 419.381  50
   5   4  -9 1848.20 396.455  49
  -5   4   8 2708.16 492.135  50
   5   4  -8 2639.47 444.675  49
   5   4  -8 2140.92 736.434  11
  -5   4   7 4209.54 560.154  50
   5   4  -7 3308.42 481.246  49
   5   4  -7 2857.63 753.316  11
  -5   4   6 2015.47 418.357  50
   5   4  -6 2570.88 421.956  49
   5   4  -6 2206.31 678.464  11
  -5   4   5 122.833 251.026  50
   5   4  -5 218.201 424.737  11
   5   4  -4 1809.93 589.096  11
   5   4  -3 12331.1 1264.32  11
   5   4  -2 969.896 502.363  11
   5   4  -1 15202.5 1338.19  11
   5   4   0 3277.52 695.475  11
   5   4   1 37887.1 2110.15  11
   5   4   2 1454.15 505.365  11
   5   4   3 6812.72 967.674  11
   5   4   4 48688.1 1932.62  51
  -5   4  -4 56182.3 1897.41  43
  -5   4  -4 50082.6 2392.15   6
   5   4   4 53463.7 2622.49  11
   5   4   4 47191.4 1463.58  30
  -5   4  -4 47849.8 1521.94  28
   5   4   5 5790.21 727.083  51
  -5   4  -5 8325.07 775.278  43
  -5   4  -5 6143.62 899.791   6
   5   4   5 8423.15 1120.66  11
   5   4   5 7726.46 629.309  30
  -5   4  -5 8005.71 655.060  28
   5   4   6 9315.44 956.638  51
  -5   4  -6 12770.5 966.292  43
   5   4   6 13844.6 1408.98  11
  -5   4  -6 12121.9 1219.82   6
   5   4   6 11925.4 777.697  30
  -5   4  -6 12307.7 812.129  28
  -5   4  -7 4396.57 594.316  43
   5   4   7 4347.70 494.431  30
  -5   4  -7 4144.94 521.821  28
  -5   4  -8 327.184 298.192  43
   5   4   8 63.5141 220.240  30
  -5   4  -8 24.4081 277.011  28
   5   4   9 2330.82 368.000  30
  -5   4  -9 1627.52 384.196  28
   5   4  10 1103.79 266.060  30
  -5   4 -10 237.066 276.702  28
   5   4  11 1876.67 280.622  30
  -5   4 -11 1509.66 316.597  28
  -5   4 -12 2136.92 304.059  28
  -5   5  12-57.7015 176.973  21
  -5   5  11 4792.94 498.996  50
  -5   5  11 4444.03 444.749  21
  -5   5  10 1403.71 348.079  50
  -5   5  10 1524.69 331.476  21
  -5   5   9 291.767 263.218  50
  -5   5   9 542.678 277.233  21
  -5   5   8 11858.3 872.784  50
  -5   5   7 4643.67 600.662  50
  -5   5   6 3218.70 505.717  50
  -5   5   5 8993.35 790.288  50
   5   5  -5 8166.82 1157.12  11
  -5   5   4 473.521 258.501  51
  -5   5   4 486.557 264.259  50
   5   5  -4 882.503 511.948  11
  -5   5   3 1860.36 403.058  50
  -5   5   3 1596.47 401.515  51
   5   5  -3 1076.44 554.447  11
  -5   5   2 9527.88 781.554  51
   5   5  -2 9373.18 1168.96  11
  -5   5   2 10575.0 811.963  29
  -5   5   1 388.909 345.466  43
  -5   5   1 901.236 337.305  29
   5   5  -1 777.557 490.895  11
  -5   5   0 1121.51 517.358  43
  -5   5   0 2510.78 433.997  29
   5   5   0 2678.49 671.927  11
   5   5   1 3352.16 434.967  30
  -5   5  -1 3924.09 522.649  29
   5   5   1 4349.92 830.419  11
   5   5   2 2224.67 485.636  51
  -5   5  -2 1460.44 500.829  43
   5   5   2 2646.89 396.423  30
  -5   5  -2 2477.26 426.095  29
   5   5   2 2013.37 632.918  11
   5   5   3 2309.60 488.020  51
  -5   5  -3 3010.27 543.790  43
   5   5   3 2726.19 414.796  30
  -5   5  -3 2754.56 462.890  29
   5   5   3 1726.08 571.752  11
   5   5   4 13836.7 1116.98  51
  -5   5  -4 18375.3 1110.85  43
   5   5   4 14758.6 1485.54  11
   5   5   4 15028.3 860.796  30
   5   5   5 23907.1 1449.28  51
   5   5   5 27070.0 1128.34  30
  -5   5  -5 24235.3 1120.02  28
   5   5   6 10520.1 730.613  30
  -5   5  -6 9506.53 735.055  28
   5   5   7 1274.86 421.353  51
  -5   5  -7 1013.92 371.665  43
   5   5   7 1771.95 344.909  30
  -5   5  -7 1669.04 384.504  28
  -5   5  -8-10.5318 253.483  43
   5   5   8 19.2726 224.536  30
  -5   5  -8-409.568 347.701  28
   5   5   9 563.709 252.024  30
  -5   5  -9 503.137 263.236  28
   5   5  10 792.473 229.671  30
   5   5  11 248.834 162.337  30
  -5   6  11 2788.58 303.180  21
  -5   6  10 1187.83 281.430  50
  -5   6  10 1217.52 271.593  21
  -5   6   9 1463.41 324.571  21
  -5   6   9 1304.08 311.989  50
  -5   6   8 1965.05 372.844  50
  -5   6   8 1968.68 390.603  21
  -5   6   7 2727.31 444.618  50
  -5   6   6 6993.86 672.554  50
  -5   6   5 5105.85 557.452  51
  -5   6   5 4674.81 565.151  50
  -5   6   4 1430.24 351.599  51
  -5   6   4 1691.81 400.492  50
  -5   6   3 10081.4 795.795  51
  -5   6   2 14515.7 950.593  51
  -5   6   1 7003.64 699.831  51
  -5   6   0 847.140 344.481  51
  -5   6  -1 8099.29 758.470  51
   5   6   2 1678.11 434.616  51
  -5   6  -2 1993.58 436.537  51
   5   6   2 2320.52 371.939  30
   5   6   3 2741.93 537.004  51
  -5   6  -3 2222.58 436.392  51
   5   6   3 2674.33 381.683  30
   5   6   4 1521.75 420.642  51
  -5   6  -4 1547.80 372.520  51
  -5   6  -4 627.160 395.541  43
   5   6   4 1429.27 305.703  30
   5   6   5 4990.49 679.026  51
  -5   6  -5 4592.36 564.629  51
   5   6   5 5940.33 539.211  30
   5   6   6 6054.28 762.248  51
  -5   6  -6 5931.21 602.085  51
   5   6   7 572.096 348.418  51
   5   6   7 1825.32 326.383  30
   5   6   8-16.1243 204.634  30
   5   6   9 301.349 185.385  30
  -5   7   9 153.421 158.631  21
  -5   7   8 1002.16 231.903  50
  -5   7   8 630.161 219.451  21
  -5   7   7 3296.86 378.004  50
  -5   7   7 2215.85 339.024  21
  -5   7   6 299.701 284.641  51
  -5   7   6 119.216 198.044  21
  -5   7   5 2955.71 410.327  51
  -5   7   5 2590.73 387.983  21
  -5   7   4 437.505 273.711  51
  -5   7   3 1285.60 333.985  51
  -5   7   2 291.511 257.222  51
  -5   7   1 492.043 293.834  51
  -5   7   0 1261.06 357.891  51
  -5   7  -1 566.709 295.398  51
  -5   7  -2 5792.81 597.953  51
   5   7   3 1328.91 398.097  51
  -5   7  -3 1941.29 383.721  51
   5   7   4 6605.02 707.069  51
  -5   7  -4 6138.26 587.409  51
   5   7   4 8265.18 538.707  30
   5   7   5 123.057 259.754  51
  -5   7  -5 308.653 210.530  51
   5   7   6 321.428 180.604  30
   5   7   6 307.638 287.576  51
   5   7   7 11515.5 534.298  30
  -5   8   5 1623.80 309.707  51
  -5   8   4 819.851 319.305  51
  -5   8   3 560.602 291.626  51
  -5   8   2 1130.44 275.779  51
  -5   8   1 1077.60 288.399  51
  -5   8   0 27.8308 192.602  51
  -5   8  -1 597.321 252.767  51
  -5   8  -2-88.4926 216.020  51
  -5   8  -3 259.643 193.769  51
   6  -7  -7 176.708 401.674  48
   6  -7  -7-53.6581 156.537  47
   6  -7  -7 142.720 142.044  31
   6  -7  -7 217.207 191.235  27
   6  -7  -6 7263.87 475.113  35
   6  -7  -6 7137.05 454.540  31
   6  -7  -5 2164.75 483.261  35
   6  -7  -5 2011.53 280.809  31
   6  -7  -4 363.027 545.558  35
  -6  -7  -6 272.234 155.170  25
   6  -6 -10 1926.52 253.985  48
   6  -6 -10 1880.72 264.905  47
   6  -6 -10 1569.19 237.687  42
   6  -6 -10 1975.41 264.808  27
   6  -6  -9 524.759 223.628  48
   6  -6  -9 255.189 205.822  47
   6  -6  -9 458.936 204.364  31
   6  -6  -9 508.840 237.319  27
   6  -6  -8-13.5402 599.039  48
   6  -6  -8 545.682 236.757  47
   6  -6  -8 553.499 226.357  35
   6  -6  -8 681.402 227.694  31
   6  -6  -8 661.075 243.726  27
   6  -6  -7 7219.73 543.693  19
   6  -6  -7 7617.21 594.596  35
   6  -6  -7 7404.36 567.966  31
   6  -6  -6 3269.17 427.824  19
   6  -6  -6 4326.31 721.783  35
   6  -6  -6 3585.43 433.113  31
   6  -6  -5 9952.76 692.526  19
   6  -6  -5 8379.52 601.653  36
   6  -6  -4 3977.02 487.149  19
   6  -6  -4 4393.16 474.018  36
   6  -6  -3 517.635 262.815  19
  -6  -6  -4 1533.51 300.968  46
  -6  -6  -5 188.828 211.164  46
  -6  -6  -6 3072.30 354.190  46
  -6  -6  -7 460.699 236.264  46
  -6  -6  -8 1428.78 236.198  25
  -6  -6  -8 2305.82 282.738  46
  -6  -6  -8 1929.67 246.286  18
   6  -5 -12 675.261 187.756  47
   6  -5 -12 690.434 186.116  42
   6  -5 -11 188.445 176.872  48
   6  -5 -11 5.85972 187.324  47
   6  -5 -11 154.217 213.095  42
   6  -5 -11 326.679 202.750  27
   6  -5 -10 1199.78 294.331  48
   6  -5 -10 1225.71 291.462  47
   6  -5 -10 999.984 275.938  31
   6  -5 -10 1078.91 285.960  27
   6  -5  -9 641.824 428.799  48
   6  -5  -9 344.632 254.271  47
   6  -5  -9 530.688 238.417  35
   6  -5  -9 588.515 252.364  31
   6  -5  -9 306.841 254.812  27
   6  -5  -8 2068.90 383.654  19
   6  -5  -8 1512.96 307.811  36
   6  -5  -8 2815.12 431.415  35
   6  -5  -8 2068.98 375.191  31
   6  -5  -7 1577.36 346.523  19
   6  -5  -7 1371.14 302.417  36
   6  -5  -7 1333.82 647.555  35
   6  -5  -7 1132.75 298.916  31
   6  -5  -6 2089.04 392.101  19
   6  -5  -6 2605.63 396.929  36
   6  -5  -5 221.322 226.994  19
   6  -5  -5 644.195 260.290  36
   6  -5  -4 903.523 308.939  38
   6  -5  -3 924.734 291.502  38
   6  -5  -2 2270.58 626.010  14
   6  -5  -2 2618.31 675.619   9
   6  -5  -1-2.68438 309.959  15
   6  -5  -1-158.048 367.461  14
   6  -5  -1-232.062 515.965   9
   6  -5   0 20031.9 1722.60  14
   6  -5   0 19595.0 1690.40   9
   6  -5   0 24620.8 1796.07  15
  -6  -5  -4 1140.61 310.365  46
  -6  -5  -5 2595.62 392.481  46
  -6  -5  -6 1334.01 328.184  46
  -6  -5  -6 1510.04 302.570  44
  -6  -5  -6 1619.74 313.614  39
  -6  -5  -7 263.442 247.800  46
  -6  -5  -7 96.1669 207.901  44
  -6  -5  -7 447.124 260.756  39
  -6  -5  -8 868.870 274.865  46
  -6  -5  -8 308.922 202.850  44
  -6  -5  -8 236.658 202.860  39
  -6  -5  -9 3557.51 333.405  25
  -6  -5  -9 3889.85 355.892  44
  -6  -5  -9 3784.39 378.859  46
  -6  -5  -9 3718.54 344.216  39
  -6  -5  -9 3514.50 344.666  18
  -6  -5 -10 738.508 204.932  23
  -6  -5 -10 424.316 183.383  18
   6  -4 -13 723.858 182.074  42
   6  -4 -12 1748.96 276.698  48
   6  -4 -12 1763.27 305.579  47
   6  -4 -12 1824.99 294.758  42
   6  -4 -12 1788.55 273.278  32
   6  -4 -12 1789.86 298.344  27
   6  -4 -11 3405.87 395.409  48
   6  -4 -11 3218.68 399.569  47
   6  -4 -11 2748.49 395.294  31
   6  -4 -11 3054.89 410.369  27
   6  -4 -10 899.837 297.093  48
   6  -4 -10 831.315 290.923  47
   6  -4 -10 461.307 235.124  31
   6  -4 -10 704.676 294.630  27
   6  -4  -9 1803.80 522.088  48
   6  -4  -9 1559.22 361.955  19
   6  -4  -9 1342.63 336.960  35
   6  -4  -9 1214.81 335.058  31
   6  -4  -9 1754.13 365.381  27
   6  -4  -8 11370.0 844.851  19
   6  -4  -8 12086.7 803.542  36
   6  -4  -8 11471.5 834.855  35
   6  -4  -8 11763.0 823.760  31
   6  -4  -7 31422.0 1337.32  38
   6  -4  -7 33372.1 1403.65  19
   6  -4  -7 31199.7 1284.34  36
   6  -4  -7 33461.8 1499.88  35
   6  -4  -6 2387.56 675.918  12
   6  -4  -6 2317.62 410.935  38
   6  -4  -6 2517.94 449.661  19
   6  -4  -6 2748.12 436.104  36
   6  -4  -6 3692.68 895.652  35
   6  -4  -5 25933.9 1190.09  22
   6  -4  -5 26201.4 1239.26  38
   6  -4  -4 9631.45 1191.86  14
   6  -4  -4 9105.23 1157.86   9
   6  -4  -4 9527.68 734.487  22
   6  -4  -4 9152.02 749.435  38
   6  -4  -4 7975.89 988.512  15
   6  -4  -3 662.320 425.314  15
   6  -4  -3 906.111 282.772  22
   6  -4  -3 338.591 403.055   9
   6  -4  -3 861.817 274.422  20
   6  -4  -3 639.287 466.578  14
   6  -4  -2 5241.13 560.848  22
   6  -4  -2 5221.61 848.482   9
   6  -4  -2 5533.50 908.420  14
   6  -4  -2 5765.46 889.397  15
   6  -4  -1 15849.1 1478.67  14
   6  -4  -1 14062.2 1326.85   9
   6  -4  -1 18248.3 1474.48  15
   6  -4   0 8613.14 1113.95  14
   6  -4   0 9629.75 1150.29   9
   6  -4   0 10332.7 1169.30  15
   6  -4   1 14907.5 1415.82   9
   6  -4   1 16606.7 1433.81  15
   6  -4   2 25678.0 1775.80  15
   6  -4   3 41611.1 2275.57  15
  -6  -4  -4 6853.67 591.851  39
  -6  -4  -4 8049.23 635.704  46
   6  -4   4 7502.44 1014.30  15
  -6  -4  -5 7337.84 634.701  46
  -6  -4  -5 6734.92 561.551  44
  -6  -4  -5 6698.10 580.485  39
  -6  -4  -6 3790.61 468.350  46
  -6  -4  -6 3681.55 444.664  44
  -6  -4  -6 3520.03 446.519  39
  -6  -4  -7 2325.61 393.796  46
  -6  -4  -7 1843.93 364.207  44
  -6  -4  -7 1572.56 346.398  39
  -6  -4  -8 150.162 264.259  46
  -6  -4  -8 501.171 256.848  44
  -6  -4  -8-49.0018 234.965  39
  -6  -4  -9 3317.52 374.508  25
  -6  -4  -9 3294.89 415.058  46
  -6  -4  -9 3626.17 411.541  44
  -6  -4  -9 3482.22 404.798  39
  -6  -4 -10 1923.43 263.363  25
  -6  -4 -10 1680.05 311.692  46
  -6  -4 -10 2465.59 326.740  39
  -6  -4 -10 2498.61 317.885  18
  -6  -4 -11 698.249 182.406  23
  -6  -4 -11 563.144 180.545  18
   6  -3 -13 967.356 216.357  42
   6  -3 -13 1051.79 243.279  32
   6  -3 -12 3333.53 402.272  47
   6  -3 -12 3118.70 389.864  32
   6  -3 -12 3143.51 401.569  27
   6  -3 -11 7518.30 591.051  48
   6  -3 -11 7886.99 624.049  47
   6  -3 -11 8398.66 667.226  31
   6  -3 -11 7272.68 630.171  27
   6  -3 -10 515.100 280.506  48
   6  -3 -10 727.887 301.276  47
   6  -3 -10 85.2193 226.307  31
   6  -3 -10 427.759 258.725  27
   6  -3  -9 901.640 337.716  48
   6  -3  -9 469.523 301.171  19
   6  -3  -9 398.185 252.298  36
   6  -3  -9 635.440 291.924  35
   6  -3  -9 642.950 296.086  31
   6  -3  -9 581.841 299.104  27
   6  -3  -8 13222.2 1322.92  12
   6  -3  -8 13555.0 929.217  19
   6  -3  -8 14832.0 899.886  36
   6  -3  -8 14118.9 915.362  35
   6  -3  -8 13954.2 905.985  31
   6  -3  -7 5699.15 916.148  12
   6  -3  -7 5553.91 613.161  38
   6  -3  -7 5274.71 606.913  19
   6  -3  -7 4693.19 559.903  36
   6  -3  -7 5877.67 833.937  35
   6  -3  -6 17983.7 1490.62  12
   6  -3  -6 19217.0 1057.57  38
   6  -3  -6 18562.2 1066.21  19
   6  -3  -6 18414.9 991.485  36
   6  -3  -6 16361.6 1234.91  35
   6  -3  -6 14656.2 1327.72  15
   6  -3  -5 21364.9 1523.84  15
   6  -3  -4 3091.57 653.971  15
   6  -3  -4 2668.71 650.377  14
   6  -3  -4 3256.76 809.300   9
   6  -3  -3 1280.12 526.554  15
   6  -3  -3 489.359 357.925  14
   6  -3  -3 793.908 400.534   9
   6  -3  -2 12747.5 1203.58   9
   6  -3  -2 12940.9 1273.53  14
   6  -3  -2 12907.4 1206.24  15
   6  -3  -1 31990.3 1842.84   9
   6  -3  -1 34188.1 2003.91  14
   6  -3  -1 37455.5 1999.20  15
   6  -3   0 4097.76 757.469  15
   6  -3   0 3955.60 722.562   9
   6  -3   1 4606.50 807.826  15
   6  -3   2 11192.6 1216.68  15
  -6  -3  -3 21497.7 1505.39  13
   6  -3   3 22538.6 1648.04  15
  -6  -3  -4 11117.7 741.992  46
  -6  -3  -4 9878.83 1068.29  13
  -6  -3  -4 10762.2 706.451  39
   6  -3   4 10603.6 1185.60  15
  -6  -3  -5 10744.8 747.995  46
  -6  -3  -5 11809.6 1179.52  13
  -6  -3  -5 10324.1 690.776  44
  -6  -3  -5 10630.9 723.212  39
   6  -3   5 10152.6 1159.08  15
  -6  -3  -6 33439.7 1269.74  46
  -6  -3  -6 31540.2 1930.41  13
  -6  -3  -6 31263.7 1189.62  44
  -6  -3  -6 30340.5 1193.92  39
   6  -3   6 35153.3 2087.16  15
  -6  -3  -7 4414.99 525.081  46
  -6  -3  -7 4079.93 478.865  44
  -6  -3  -7 4477.29 501.062  39
  -6  -3  -8 1750.88 388.434  46
  -6  -3  -8 1637.91 345.659  44
  -6  -3  -8 1394.04 332.414  39
  -6  -3  -9 10748.1 650.707  25
  -6  -3  -9 11864.2 748.798  46
  -6  -3  -9 11438.4 705.913  44
  -6  -3  -9 11663.3 717.621  39
  -6  -3  -9 11512.4 698.986  18
  -6  -3 -10 706.044 220.791  25
  -6  -3 -10 863.499 277.014  39
  -6  -3 -10 985.356 272.071  18
  -6  -3 -11 1730.02 268.822  23
  -6  -3 -11 2249.00 287.226  18
   6  -2 -14 619.510 215.795  32
   6  -2 -13 111.244 218.713  32
   6  -2 -12-64.8897 199.080  47
   6  -2 -12 6.23684 233.387  32
   6  -2 -11 1563.83 322.698  47
   6  -2 -11 1417.65 359.410  31
   6  -2 -11 1592.54 375.573  27
   6  -2 -10 4875.72 534.266  47
   6  -2 -10 4919.68 582.216  31
   6  -2 -10 5254.49 551.462  27
   6  -2  -9 1171.40 335.831  19
   6  -2  -9 1352.05 371.086  35
   6  -2  -9 1281.86 343.251  31
   6  -2  -9 1572.90 374.558  27
   6  -2  -8 12423.1 766.763  49
   6  -2  -8 10813.6 1196.43  12
   6  -2  -8 11826.0 893.426  19
   6  -2  -8 12448.5 859.764  36
   6  -2  -8 12024.9 851.133  35
   6  -2  -8 11730.7 817.315  31
   6  -2  -8 12517.3 808.671  27
   6  -2  -7 7950.35 1036.32  12
   6  -2  -7 9367.86 817.378  38
   6  -2  -7 9766.08 776.280  19
   6  -2  -7 9785.55 729.181  36
   6  -2  -7 10343.6 858.176  35
   6  -2  -6 508.907 441.354  15
   6  -2  -6 1316.21 484.834  12
   6  -2  -5 4720.73 778.501  15
   6  -2  -4 22606.9 1612.63  14
   6  -2  -4 23014.3 1527.76  15
   6  -2  -3 3020.51 616.099  15
   6  -2  -3 2204.87 562.512  14
   6  -2  -2 8700.08 986.064  14
   6  -2  -2 10485.9 1060.72  15
   6  -2  -1 8872.71 990.498  14
   6  -2  -1 10913.8 1079.39  15
   6  -2   0 10131.9 1031.77  15
   6  -2   1 56939.7 2383.77  15
   6  -2   2 532.855 388.717  15
  -6  -2  -2 616.790 376.423  13
  -6  -2  -3 21090.8 1433.18  13
   6  -2   3 20952.7 1516.05  15
  -6  -2  -4 4149.18 758.512  13
   6  -2   4 4237.49 755.774  15
  -6  -2  -5 4131.77 486.381  46
  -6  -2  -5 3265.17 418.356  44
  -6  -2  -5 2870.64 700.008  13
   6  -2   5 3995.37 765.917  15
  -6  -2  -5 3621.23 466.037  39
  -6  -2  -6 9568.08 1092.60  13
  -6  -2  -6 8901.53 668.480  44
  -6  -2  -6 9862.99 704.931  39
  -6  -2  -6 10204.2 736.028  46
   6  -2   6 9401.14 1125.98  15
  -6  -2  -7 20015.7 1021.21  46
  -6  -2  -7 20517.4 1582.83  13
  -6  -2  -7 20452.7 978.554  44
  -6  -2  -7 18006.0 922.457  40
  -6  -2  -7 19654.9 987.362  39
  -6  -2  -8 1070.72 296.674  25
  -6  -2  -8 1028.69 354.706  46
  -6  -2  -8 990.924 315.846  44
  -6  -2  -8 1307.40 353.343  39
  -6  -2  -8 1361.01 345.982  18
  -6  -2  -9 3873.60 419.768  25
  -6  -2  -9 3398.11 492.546  46
  -6  -2  -9 3881.55 477.190  44
  -6  -2  -9 4102.35 470.921  39
  -6  -2  -9 4310.92 469.073  18
  -6  -2 -10 1467.51 317.475  39
  -6  -2 -10 1726.67 332.153  18
  -6  -2 -10 1391.74 290.395  28
  -6  -2 -11 11856.8 592.794  18
  -6  -2 -11 12852.4 618.136  28
  -6  -2 -12 1249.14 227.774  28
   6  -1 -14 276.134 220.726  32
   6  -1 -13 488.926 251.684  32
   6  -1 -12 2277.65 406.254  32
   6  -1 -10 2676.05 399.154  49
   6  -1 -10 2082.77 418.361  31
   6  -1  -9 4976.13 522.613  49
   6  -1  -9 4145.83 831.399  12
   6  -1  -9 4420.24 562.875  19
   6  -1  -9 4900.73 545.121  31
   6  -1  -8 11118.7 731.568  49
   6  -1  -8 10403.4 1138.98  12
   6  -1  -8 10585.3 827.791  19
   6  -1  -8 11983.2 841.161  36
   6  -1  -8 10992.0 832.756  35
   6  -1  -8 9663.31 767.502  31
   6  -1  -7 3089.85 711.394  15
   6  -1  -7 4532.86 781.598  12
   6  -1  -6 21823.1 1488.06  12
   6  -1  -6 23978.6 1605.68  15
   6  -1  -5 8587.13 960.707  12
   6  -1  -5 8959.00 1022.31  15
   6  -1  -4 966.327 445.800  15
   6  -1  -3 3524.43 663.405  15
   6  -1  -3 3316.98 586.510  14
   6  -1  -2 37989.3 1826.60  14
   6  -1  -2 38086.8 1878.84  15
   6  -1  -1 11642.9 1013.97  14
   6  -1  -1 12863.0 1114.75  15
   6  -1   0 11999.5 1074.97  15
  -6  -1  -1 16333.7 1151.28  13
   6  -1   1 15427.3 1217.99  15
  -6  -1  -2 7280.73 850.304  13
   6  -1   2 7268.38 878.066  15
  -6  -1  -3 13525.2 1157.80  13
   6  -1   3 13755.6 1185.49  15
  -6  -1  -4 602.621 440.840  13
   6  -1   4 337.825 379.889  15
  -6  -1  -5 2801.76 631.867  13
  -6  -1  -6 5625.72 610.281  46
  -6  -1  -6 5722.64 877.381  13
  -6  -1  -6 6843.45 595.568  44
  -6  -1  -6 5849.27 542.102  25
  -6  -1  -6 5976.30 539.311  40
  -6  -1  -6 5838.26 572.723  39
  -6  -1  -6 6085.58 558.985  18
  -6  -1  -7 960.305 298.195  25
  -6  -1  -7 847.059 318.752  44
  -6  -1  -7 1130.47 305.526  46
  -6  -1  -7 1015.31 518.839  13
  -6  -1  -7 1212.60 346.365  39
  -6  -1  -7 1082.56 320.647  18
  -6  -1  -8 2499.40 396.525  25
  -6  -1  -8 2316.65 406.807  39
  -6  -1  -8 2132.56 371.070  18
  -6  -1  -9 12409.3 769.380  39
  -6  -1  -9 12165.1 737.894  18
  -6  -1  -9 12363.3 749.172  28
  -6  -1 -10 7869.38 567.785  18
  -6  -1 -10 7730.29 577.221  28
  -6  -1 -11 5387.13 460.275  28
  -6  -1 -12 305.386 237.454  43
  -6  -1 -12 1468.86 267.093  28
   6   0 -15 1411.88 228.834  32
   6   0 -14-102.963 207.570  32
   6   0 -13 3541.31 434.516  32
   6   0 -12 2607.09 390.901  49
   6   0 -12 3260.08 459.895  32
   6   0 -11 3371.65 447.798  49
   6   0 -11 3364.77 456.975  32
   6   0 -10 1942.96 378.671  49
   6   0  -9 9309.51 711.074  49
   6   0  -8 12340.0 788.916  49
   6   0  -7 310.679 395.922  15
   6   0  -6 4306.99 777.946  15
   6   0  -5 1134.54 492.090  15
   6   0  -4 284.434 363.529  15
   6   0  -4-195.375 334.678  11
   6   0  -3 11316.9 992.262  11
   6   0  -3 10773.8 1030.57  15
   6   0  -2 29611.7 1559.73  11
   6   0  -2 30243.3 1653.28  15
   6   0  -1 1514.14 508.686  15
   6   0  -1 1516.70 416.240  11
   6   0   0 2474.34 554.880  15
  -6   0   0 2258.03 467.277  13
   6   0   0 2274.98 465.498  11
  -6   0  -1 19477.7 1254.38  13
   6   0   1 18084.9 1258.10  11
   6   0   1 17904.6 1275.84  15
  -6   0  -2 9723.47 954.783  13
   6   0   2 10169.8 988.876  11
   6   0   2 10989.5 1017.43  15
  -6   0  -3 18455.4 1351.81  13
  -6   0  -3 17987.4 1261.73   6
  -6   0  -4 1954.74 498.339   6
  -6   0  -4 1991.07 547.171  13
  -6   0  -5 25342.8 1668.47  13
  -6   0  -5 23161.3 1526.39   6
  -6   0  -6 10002.3 686.282  25
  -6   0  -6 12105.3 1218.97  13
  -6   0  -6 11533.6 739.260  18
  -6   0  -6 11075.3 1116.28   6
  -6   0  -7 18330.4 902.213  25
  -6   0  -7 17484.1 1492.07  13
  -6   0  -7 18533.6 936.399  18
  -6   0  -7 16932.1 1380.64   6
  -6   0  -7 19478.0 917.694  28
  -6   0  -8 25764.3 1083.06  18
  -6   0  -8 26372.1 1078.60  28
  -6   0  -9 1075.52 292.541  28
  -6   0 -10-36.9184 241.978  28
  -6   0 -11 1207.45 378.451  43
  -6   0 -11 3550.23 404.965  28
  -6   0 -12-493.764 264.651  43
  -6   0 -12 5147.39 421.360  28
  -6   0 -13 1044.57 209.406  28
   6   1 -14 83.4548 183.013  32
   6   1 -13 275.452 208.495  49
   6   1 -13 118.663 238.565  32
   6   1 -12 1115.19 315.882  49
   6   1 -12 1455.07 347.857  32
   6   1 -11 3387.63 473.996  49
   6   1 -11 3578.54 488.431  32
   6   1 -10 2429.10 414.017  49
   6   1 -10 3000.19 486.735  32
   6   1  -9 5455.86 576.051  49
   6   1  -9 5479.08 577.152  32
   6   1  -8 10769.6 761.665  49
   6   1  -8 10836.2 1230.15  11
   6   1  -7 5024.95 851.793  11
   6   1  -6 23728.5 1645.61  11
   6   1  -5 9428.74 1040.49  11
   6   1  -5 11021.3 1115.38  15
   6   1  -4 405.043 363.105  15
   6   1  -4 521.355 334.110  11
   6   1  -3 4114.42 715.756  15
   6   1  -3 4457.96 712.476  11
   6   1  -2 36373.7 1841.65  11
   6   1  -2 36863.1 1853.35  15
   6   1  -1 12778.3 1116.68  11
   6   1  -1 13057.7 1104.89  15
   6   1   0 11939.5 1067.07  11
   6   1   0 11752.4 1046.08  15
   6   1   1 15260.3 1216.58  11
  -6   1  -2 7985.75 908.441  13
   6   1   2 8016.78 938.130  11
  -6   1  -3 13258.2 1160.42  13
  -6   1  -3 11605.8 1091.18   6
  -6   1  -4 504.720 384.324  13
  -6   1  -4 359.517 332.289   6
  -6   1  -5 1971.95 593.129  13
  -6   1  -5 2085.94 566.644   6
  -6   1  -6 6483.83 976.862  13
  -6   1  -6 6169.79 568.805  18
  -6   1  -6 6382.42 901.280   6
  -6   1  -6 5828.54 568.571  28
  -6   1  -7 1116.09 451.006   6
  -6   1  -7 1639.09 563.193  13
  -6   1  -7 1328.85 323.190  18
  -6   1  -7 1546.77 365.608  28
  -6   1  -8 1996.38 374.067  28
  -6   1  -9 12236.8 946.016  43
  -6   1  -9 11766.6 751.273  28
  -6   1 -10 7330.19 704.449  43
  -6   1 -10 7791.46 600.205  28
  -6   1 -11 2941.74 437.972  43
  -6   1 -11 5522.94 482.858  28
  -6   1 -12 1621.85 285.503  28
  -6   1 -13 395.134 184.265  28
   6   2 -14 269.067 194.830  32
   6   2 -13 157.279 208.419  32
   6   2 -12-123.288 243.715  49
   6   2 -12 80.7348 233.135  32
   6   2 -11 1001.11 319.733  49
   6   2 -11 1055.20 338.921  32
  -6   2  10 4662.81 536.146  50
   6   2 -10 5137.17 567.005  49
   6   2 -10 6158.20 611.810  32
  -6   2   9 1449.12 341.873  50
   6   2  -9 1494.94 357.782  49
   6   2  -9 1456.94 538.502  11
  -6   2   8 12688.6 885.580  50
   6   2  -8 12056.3 839.958  49
  -6   2   8 13408.8 893.736  23
   6   2  -8 13035.8 1402.12  11
  -6   2   7 10112.1 785.664  50
   6   2  -7 9963.29 759.509  49
  -6   2   7 11199.5 789.347  23
   6   2  -7 9791.17 1192.78  11
   6   2  -6 1568.85 565.911  11
   6   2  -5 4113.43 748.045  11
   6   2  -4 22625.5 1601.87  11
   6   2  -3 2823.79 600.571  15
   6   2  -3 2565.03 636.943  11
   6   2  -2 9847.62 1051.57  11
   6   2  -2 9981.27 1025.41  15
   6   2  -1 7789.65 950.774  11
   6   2   0 8533.33 998.627  11
   6   2   1 55553.6 2405.80  11
   6   2   2 322.797 341.873  11
  -6   2  -3 20390.3 1495.52   6
   6   2   3 20169.3 1551.51  11
  -6   2  -4 3101.46 647.161   6
  -6   2  -5 3752.65 729.081   6
  -6   2  -5 3822.59 562.714  43
   6   2   5 3297.42 422.896  30
  -6   2  -5 3453.38 450.447  28
  -6   2  -6 9458.46 873.431  43
   6   2   6 9966.36 700.766  30
  -6   2  -6 9650.50 1112.54   6
  -6   2  -6 10006.5 708.560  28
  -6   2  -7 21330.3 1245.32  43
   6   2   7 21278.5 991.602  30
  -6   2  -7 22273.3 1676.34   6
  -6   2  -7 19657.5 973.942  28
  -6   2  -8 635.962 373.976  43
  -6   2  -8 847.018 290.899  28
  -6   2  -9 3821.14 569.293  43
  -6   2  -9 3859.22 463.016  28
  -6   2 -10 1644.14 397.325  43
  -6   2 -10 1557.52 325.668  28
  -6   2 -11 8489.50 624.609  43
  -6   2 -11 12843.9 679.451  28
  -6   2 -12 1194.71 267.736  28
   6   3 -13 698.718 231.658  32
  -6   3  12 2735.75 363.479  50
   6   3 -12 2833.09 384.702  32
  -6   3  11 7205.44 622.252  50
   6   3 -11 6819.70 622.959  49
  -6   3  10 166.793 260.728  50
   6   3 -10 657.949 296.458  49
  -6   3   9 927.071 323.641  50
   6   3  -9 474.490 282.713  49
  -6   3   8 14113.0 957.349  50
   6   3  -8 14622.6 922.367  49
  -6   3   7 4636.74 582.824  50
   6   3  -7 4057.15 524.814  49
  -6   3   7 5737.83 595.612  23
   6   3  -7 3634.27 830.709  11
  -6   3   6 18840.0 1091.88  50
   6   3  -6 16700.5 975.526  49
  -6   3   6 17955.1 1039.06  23
   6   3  -6 17515.7 1600.49  11
  -6   3   5 23726.4 1127.30  23
   6   3  -5 20882.5 1655.58  11
   6   3  -4 2423.87 651.460  11
   6   3  -3 730.563 394.196  11
   6   3  -2 10627.4 1149.83  11
   6   3  -1 34204.2 2004.87  11
   6   3   0 4353.84 796.934  11
   6   3   1 4291.85 772.060  11
   6   3   2 10995.2 1209.03  11
   6   3   3 21379.1 1665.79  11
  -6   3  -4 11615.2 890.115  43
   6   3   4 10138.5 1196.85  11
   6   3   4 9244.77 679.393  30
  -6   3  -4 8740.84 712.234  29
  -6   3  -4 10668.1 726.517  28
  -6   3  -5 12052.3 916.637  43
  -6   3  -5 11548.0 1205.54   6
   6   3   5 9965.29 1206.94  11
   6   3   5 10418.2 721.540  30
  -6   3  -5 11142.0 752.154  28
  -6   3  -6 37730.2 1562.64  43
  -6   3  -6 34718.1 2090.17   6
   6   3   6 35092.4 2221.53  11
   6   3   6 30835.0 1216.53  30
  -6   3  -6 30985.2 1254.80  28
  -6   3  -7 4011.64 580.314  43
   6   3   7 4134.98 480.450  30
  -6   3  -7 4241.99 492.110  28
  -6   3  -8 1138.22 379.223  43
   6   3   8 1620.50 322.499  30
  -6   3  -8 955.099 315.634  28
  -6   3  -9 11905.9 825.278  43
  -6   3  -9 10257.3 700.269  28
  -6   3 -10 913.973 327.632  43
   6   3  10 981.551 243.517  30
  -6   3 -10 869.037 286.992  28
  -6   3 -11 1844.41 310.380  28
  -6   3 -12 2019.08 278.671  28
  -6   4  12 1762.17 292.455  50
  -6   4  11 2424.19 377.827  50
  -6   4  11 3001.01 381.556  21
  -6   4  10 393.166 231.379  50
   6   4 -10 578.768 289.726  49
   6   4  -9 1259.82 360.360  49
  -6   4   9 1506.61 381.068  50
  -6   4   8 12050.9 881.015  50
   6   4  -8 10168.3 777.390  49
  -6   4   7 32337.4 1448.32  50
   6   4  -7 32056.5 1326.14  49
  -6   4   6 2806.52 475.241  50
   6   4  -6 3077.61 462.542  49
   6   4  -6 1927.08 637.177  11
  -6   4   5 24935.0 1275.99  50
  -6   4   5 26144.1 1219.90  23
  -6   4   5 26740.6 1207.38  29
  -6   4   4 9482.06 754.061  23
   6   4  -4 10033.8 1234.77  11
  -6   4   4 10655.0 781.661  29
  -6   4   3 979.685 341.836  23
   6   4  -3 342.583 418.969  11
  -6   4   3 666.477 290.869  29
  -6   4   2 6081.61 605.951  23
  -6   4   2 5967.75 727.140  43
  -6   4   2 6081.50 607.805  29
   6   4  -2 4774.19 879.442  11
  -6   4   1 17325.8 1028.15  43
   6   4  -1 14575.6 1423.49  11
  -6   4   1 17354.3 1005.61  29
  -6   4   0 11213.3 863.640  43
   6   4   0 8109.14 1099.98  11
   6   4   0 8430.20 658.412  30
  -6   4   0 10791.5 792.826  29
  -6   4  -1 15123.3 1040.51  43
   6   4   1 16738.1 1516.10  11
   6   4   1 14415.3 844.840  30
  -6   4  -1 16320.4 966.025  29
   6   4   2 21277.6 1262.89  51
   6   4   2 22078.9 1720.13  11
   6   4   2 19293.4 959.211  30
  -6   4  -2 21462.0 1097.12  29
   6   4   3 33797.7 1680.63  51
  -6   4  -3 41649.2 1627.33  43
   6   4   3 41879.8 2399.76  11
   6   4   3 37168.8 1359.79  30
  -6   4  -3 35800.7 1407.16  29
  -6   4  -3 36968.9 1326.61  28
  -6   4  -4 7404.86 756.807  43
   6   4   4 6240.67 1006.36  11
   6   4   4 7018.99 615.203  30
  -6   4  -4 6456.27 610.307  29
  -6   4  -4 6359.03 597.085  28
  -6   4  -5 7012.72 719.835  43
   6   4   5 6333.81 593.238  30
  -6   4  -5 7397.58 641.300  28
  -6   4  -6 2964.57 548.631  43
   6   4   6 3850.33 483.752  30
  -6   4  -6 3738.77 478.855  28
  -6   4  -7 1127.07 383.355  43
   6   4   7 1285.57 329.758  30
  -6   4  -7 1357.09 369.241  28
  -6   4  -8 80.7125 300.536  43
   6   4   8-106.270 238.774  30
  -6   4  -8 325.733 265.977  28
  -6   4  -9 2177.00 410.486  43
  -6   4  -9 3083.71 408.863  28
   6   4  10 2535.82 315.560  30
  -6   4 -10 1511.99 319.754  28
  -6   4 -11 448.567 213.549  28
  -6   5  11 254.772 203.041  50
  -6   5  11 11.7722 174.019  21
  -6   5  10 1138.32 293.204  50
  -6   5  10 1087.86 283.764  21
  -6   5   9 336.805 261.811  50
  -6   5   8 2529.34 448.412  50
  -6   5   7 1090.46 333.019  50
  -6   5   6 2767.23 480.495  50
  -6   5   5 454.816 309.905  50
  -6   5   4 708.201 302.448  50
  -6   5   3 620.908 265.435  51
  -6   5   3 629.195 274.134  50
  -6   5   2 2346.86 429.855  51
   6   5  -2 2409.24 721.458  11
  -6   5   2 2591.56 478.626  29
   6   5  -1-869.569 562.169  11
  -6   5   1 235.675 266.562  29
  -6   5   0 25206.2 1412.22  43
   6   5   0 23351.9 1856.12  11
  -6   5   0 22667.2 1161.42  29
  -6   5  -1 6114.00 732.568  43
   6   5   1 4895.72 524.345  30
  -6   5  -1 5476.14 607.826  29
  -6   5  -2 749.000 399.717  43
   6   5   2 315.366 239.413  30
  -6   5  -2 609.285 303.061  29
   6   5   3 1221.17 441.027  51
  -6   5  -3 2884.46 502.400  43
   6   5   3 2130.57 382.485  30
  -6   5  -3 2669.33 433.603  29
   6   5   4 503.585 367.794  51
  -6   5  -4 803.655 383.432  43
   6   5   4 792.307 284.112  30
  -6   5  -5 1433.58 448.140  43
   6   5   5 2186.08 371.130  30
   6   5   5 692.479 397.127  51
  -6   5  -6 215.093 334.888  43
   6   5   6 1438.75 333.234  30
  -6   5  -7 58.5144 264.299  43
   6   5   7 394.256 242.402  30
  -6   5  -8 396.048 306.740  43
   6   5   8 945.291 262.776  30
   6   5   9 4094.94 381.036  30
   6   5  10 750.239 183.285  30
  -6   6  10 1680.46 270.401  50
  -6   6  10 1581.02 253.570  21
  -6   6   9 493.805 227.180  50
  -6   6   9 417.781 218.151  21
  -6   6   8 746.034 260.356  50
  -6   6   8 446.533 245.857  21
  -6   6   7 6819.09 611.216  50
  -6   6   6 3432.14 465.683  50
  -6   6   5 8179.58 703.923  50
  -6   6   4 4327.43 506.164  51
  -6   6   4 3921.54 516.296  50
  -6   6   3 121.174 241.756  51
  -6   6   3 321.542 264.290  50
  -6   6   2 1801.92 392.297  51
  -6   6   1 580.868 318.192  51
  -6   6   0 2765.60 481.882  51
  -6   6  -1 9341.56 789.980  51
  -6   6  -2 1740.06 392.527  51
   6   6   2 2212.77 356.289  30
  -6   6  -3 3504.19 501.909  51
   6   6   3 4194.56 457.288  30
  -6   6  -4 1547.29 341.873  51
   6   6   4 1316.23 302.150  30
  -6   6  -5 417.740 262.171  51
   6   6   5 362.099 249.236  30
  -6   6  -6 1483.52 310.559  51
   6   6   6 2676.04 354.673  30
  -6   6  -7 245.824 175.412  51
   6   6   7 301.255 197.464  30
   6   6   8 2917.55 309.221  30
  -6   7   8 1960.75 254.905  21
  -6   7   7-48.7482 148.872  50
  -6   7   7 282.705 180.825  21
  -6   7   6 6035.24 476.753  21
  -6   7   5 1874.30 310.339  51
  -6   7   5 1512.29 284.929  21
  -6   7   4 343.459 215.110  51
  -6   7   3 549.483 247.194  51
  -6   7   2 1060.72 304.033  51
  -6   7   1 3878.64 461.875  51
  -6   7   0 2148.28 381.901  51
  -6   7  -1 122.340 243.616  51
  -6   7  -2 1007.95 294.258  51
  -6   7  -3 529.904 243.318  51
  -6   7  -4-106.675 204.796  51
  -6   7  -5 64.4201 178.759  51
  -6   8   2-136.335 180.869  51
  -6   8   1 1249.15 254.167  51
  -6   8   0 687.840 223.103  51
  -6   8  -1 743.290 212.142  51
   7  -7  -6 1515.26 224.760  27
   7  -7  -5 891.225 242.074  35
   7  -7  -5 665.893 172.982  31
   7  -7  -4 1729.22 467.055  35
   7  -7  -4 1963.67 272.011  31
   7  -7  -3 2216.99 597.755  35
   7  -7  -2 1113.82 219.498  36
  -7  -7  -1-25.6692 153.269  40
  -7  -7  -2-185.848 166.184  40
   7  -7   2 458.963 171.264  20
   7  -7   3 2611.77 266.542  20
  -7  -7  -3 66.5895 149.069  40
   7  -6  -9 1118.91 212.392  47
   7  -6  -9 1589.19 229.970  27
   7  -6  -8 1884.97 294.481  47
   7  -6  -8 2696.59 319.221  35
   7  -6  -8 2605.07 310.866  31
   7  -6  -8 2656.83 310.383  27
   7  -6  -7 4900.65 426.695  35
   7  -6  -7 4239.74 412.585  31
   7  -6  -7 4460.08 418.306  27
   7  -6  -6 1499.94 284.922  19
   7  -6  -6 1615.90 275.446  36
   7  -6  -6 1964.37 329.280  31
   7  -6  -5 4373.63 450.445  19
   7  -6  -5 4100.32 404.653  36
   7  -6  -5 4794.01 793.820  35
   7  -6  -4 2207.77 341.530  19
   7  -6  -4 2399.64 344.017  36
   7  -6  -3 2970.68 406.766  19
   7  -6  -1 5537.45 468.920  20
   7  -6  -1 4975.66 521.761  38
   7  -6   0 10205.6 633.266  20
  -7  -6  -3 515.526 203.447  25
  -7  -6  -4 928.688 236.860  25
  -7  -6  -4 1855.55 272.529  23
  -7  -6  -5-46.6360 182.064  25
  -7  -6  -5-120.441 166.661  23
  -7  -6  -6 255.116 180.059  25
  -7  -6  -6 549.039 195.660  23
  -7  -6  -6-93.6024 171.013  40
  -7  -6  -6 465.418 169.338  18
   7  -5 -10 1340.72 231.035  48
   7  -5 -10 797.013 225.845  47
   7  -5 -10 945.280 237.754  31
   7  -5 -10 1365.36 258.613  27
   7  -5  -9 483.993 220.421  48
   7  -5  -9 434.183 228.531  47
   7  -5  -9 272.036 202.401  31
   7  -5  -9 323.447 209.175  27
   7  -5  -8 2987.68 406.523  19
   7  -5  -8 2972.09 412.072  35
   7  -5  -8 2938.49 396.648  31
   7  -5  -8 3072.60 391.000  27
   7  -5  -7 906.828 285.388  19
   7  -5  -7 913.759 273.369  36
   7  -5  -7 480.948 413.193  35
   7  -5  -7 809.048 269.712  31
   7  -5  -6 2157.38 359.754  38
   7  -5  -6 2065.83 381.285  19
   7  -5  -6 2292.04 369.567  36
   7  -5  -6 1520.15 797.436  35
   7  -5  -5 2596.78 407.487  38
   7  -5  -5 2296.17 410.783  19
   7  -5  -5 2420.98 389.928  36
   7  -5  -5 2000.57 947.223  35
   7  -5  -4 308.722 248.019  38
   7  -5  -4 213.102 255.480  19
   7  -5  -3 1928.19 320.100  20
   7  -5  -3 2288.04 406.987  38
   7  -5  -2 4107.14 462.893  20
   7  -5  -1 1358.27 338.823  22
   7  -5  -1 1481.47 318.619  20
   7  -5   0 13612.6 836.884  22
   7  -5   1 190.675 210.937  22
  -7  -5  -2 1589.15 321.382  23
  -7  -5  -3-117.034 226.764  23
  -7  -5  -4 1817.92 313.144  18
  -7  -5  -5 862.593 255.219  46
  -7  -5  -5 849.980 244.214  18
  -7  -5  -6 2432.26 350.552  25
  -7  -5  -6 2555.82 355.529  46
  -7  -5  -6 2355.62 322.058  18
  -7  -5  -7 424.433 199.953  25
  -7  -5  -7 466.428 216.832  46
  -7  -5  -7 692.328 227.921  23
  -7  -5  -7-72.4422 179.162  40
  -7  -5  -7 861.978 237.649  18
  -7  -5  -8 1410.43 240.944  25
  -7  -5  -8 1541.18 259.839  23
  -7  -5  -8 1048.36 225.061  18
   7  -4 -12 1794.09 231.181  42
   7  -4 -12 1678.29 224.564  32
   7  -4 -11 1201.55 247.859  47
   7  -4 -11 1450.01 274.872  27
   7  -4 -10 1683.30 314.182  47
   7  -4 -10 2321.32 351.827  31
   7  -4 -10 2088.51 333.258  27
   7  -4  -9 314.630 237.570  19
   7  -4  -9 533.026 287.748  35
   7  -4  -9 356.692 244.422  31
   7  -4  -9 303.765 217.117  27
   7  -4  -8 247.106 280.576  19
   7  -4  -8 209.820 225.997  36
   7  -4  -8 179.312 256.293  35
   7  -4  -8 495.784 266.692  31
   7  -4  -7 1492.48 373.620  19
   7  -4  -7 1832.90 366.961  36
   7  -4  -7 1852.54 644.763  35
   7  -4  -6 404.533 271.369  38
   7  -4  -6 78.4682 246.921  19
   7  -4  -6 189.964 227.042  36
   7  -4  -6 692.044 892.195  35
   7  -4  -5 4585.70 476.005  20
   7  -4  -5 4381.60 544.902  38
   7  -4  -5 4889.13 566.389  19
   7  -4  -5 4894.75 561.406  36
   7  -4  -4 1491.76 338.597  22
   7  -4  -4 1165.77 295.303  20
   7  -4  -4 1243.29 326.602  38
   7  -4  -3 4012.94 491.099  22
   7  -4  -3 3963.85 478.523  20
   7  -4  -2 4415.92 872.398  15
   7  -4  -2 4109.62 844.133  14
   7  -4  -2 5006.13 567.654  22
   7  -4  -2 4853.68 527.951  20
   7  -4  -1 50298.5 2693.88  14
   7  -4  -1 52191.9 1711.73  22
   7  -4   0 4685.66 849.531  15
   7  -4   0 4336.25 848.446  14
  -7  -4  -1 12050.3 807.125  23
  -7  -4  -2 1830.96 377.463  23
  -7  -4  -3 922.592 286.472  18
  -7  -4  -4 4172.77 476.864  46
  -7  -4  -4 4895.08 474.888  39
  -7  -4  -4 4879.94 510.471  18
  -7  -4  -5 4163.26 472.976  46
  -7  -4  -5 3897.91 433.854  39
  -7  -4  -5 3991.35 456.162  18
  -7  -4  -6 2720.41 395.399  46
  -7  -4  -6 2898.81 381.923  44
  -7  -4  -6 3278.76 398.373  39
  -7  -4  -6 3447.48 430.302  18
  -7  -4  -7 2552.79 359.448  25
  -7  -4  -7 2554.91 377.145  46
  -7  -4  -7 1843.98 319.373  40
  -7  -4  -7 2672.34 364.212  39
  -7  -4  -7 2983.92 383.115  18
  -7  -4  -8 706.787 245.895  25
  -7  -4  -8 830.339 282.603  46
  -7  -4  -8 364.175 217.681  23
  -7  -4  -8 300.438 185.342  40
  -7  -4  -8 640.155 244.307  18
  -7  -4  -9-130.710 190.657  25
  -7  -4  -9 344.415 198.034  23
  -7  -4  -9 296.302 205.596  18
   7  -3 -13 2240.57 248.350  32
   7  -3 -12 256.610 167.080  47
   7  -3 -12 381.989 198.041  42
   7  -3 -12 537.755 218.796  32
   7  -3 -11 459.046 229.111  47
   7  -3 -11 183.870 206.370  31
   7  -3 -11 362.906 227.712  27
   7  -3 -10 2.64181 220.147  47
   7  -3 -10 19.8192 186.808  31
   7  -3 -10 334.496 224.110  27
   7  -3  -9 373.210 295.715  19
   7  -3  -9 17.1565 260.996  35
   7  -3  -9-67.6830 220.569  31
   7  -3  -9 182.811 233.985  27
   7  -3  -8 10256.7 803.497  19
   7  -3  -8 10048.0 754.619  36
   7  -3  -8 8672.20 716.352  35
   7  -3  -8 9788.77 753.633  31
   7  -3  -8 8929.82 667.201  27
   7  -3  -7 11003.1 836.627  38
   7  -3  -7 10495.2 832.643  19
   7  -3  -7 10123.6 773.600  36
   7  -3  -7 11560.3 930.707  35
   7  -3  -6 9979.62 803.338  38
   7  -3  -6 9327.93 777.739  19
   7  -3  -6 10046.2 760.584  36
   7  -3  -6 11249.6 1101.31  35
   7  -3  -5-174.920 372.068  15
   7  -3  -5 151.411 222.172  22
   7  -3  -5 129.522 205.150  20
   7  -3  -5-109.390 233.583  38
   7  -3  -4 875.208 460.405  15
   7  -3  -4 838.594 290.396  22
   7  -3  -4 1095.28 308.191  20
   7  -3  -4 1249.53 338.662  38
   7  -3  -3 9659.14 1192.43  14
   7  -3  -3 9653.37 761.452  22
   7  -3  -3 10110.3 717.082  20
   7  -3  -3 10643.5 1190.99  15
   7  -3  -2 14719.9 1433.78  14
   7  -3  -2 12816.4 882.734  22
   7  -3  -2 13667.2 840.465  20
   7  -3  -2 14882.1 1378.48  15
   7  -3  -1 25425.8 1857.24  14
  -7  -3   1 24265.4 1113.51  23
   7  -3  -1 27262.2 1859.55  15
  -7  -3   0 31901.0 1172.09  25
   7  -3   0 35487.2 2183.23  14
  -7  -3   0 33569.3 1306.68  23
   7  -3   0 36951.8 2150.93  15
  -7  -3  -1 6044.15 545.511  25
  -7  -3  -1 6228.29 617.444  23
   7  -3   1 6238.81 958.286  15
   7  -3   2 1760.33 561.185  15
  -7  -3  -2 2209.10 367.692  18
  -7  -3  -3 7872.49 624.615  18
   7  -3   3 9211.95 1113.78  15
  -7  -3  -4 26007.7 1099.33  46
  -7  -3  -4 25219.4 1069.26  39
  -7  -3  -4 23036.9 1032.63  18
  -7  -3  -5 2457.31 419.064  46
  -7  -3  -5 3055.79 415.268  44
  -7  -3  -5 3384.27 449.649  39
  -7  -3  -5 3207.84 437.852  18
  -7  -3  -6 3607.77 451.135  25
  -7  -3  -6 4252.39 494.051  46
  -7  -3  -6 4025.75 461.051  44
  -7  -3  -6 3715.94 465.187  40
  -7  -3  -6 3312.31 450.197  39
  -7  -3  -6 3919.52 460.050  18
  -7  -3  -7 5969.50 525.054  25
  -7  -3  -7 6499.94 602.660  46
  -7  -3  -7 5343.71 503.163  40
  -7  -3  -7 6018.33 538.386  39
  -7  -3  -7 6132.54 557.084  18
  -7  -3  -8 554.424 256.032  25
  -7  -3  -8 706.070 273.285  23
  -7  -3  -8 469.063 271.000  18
  -7  -3  -9 1429.68 266.736  25
  -7  -3  -9 1511.95 295.215  23
  -7  -3  -9 1752.80 316.552  18
  -7  -3 -10 1278.82 243.781  23
  -7  -3 -10 1348.08 246.283  18
   7  -2 -13 44.0119 197.218  32
   7  -2 -12 1723.54 312.606  32
   7  -2 -11 438.084 211.030  27
   7  -2 -10-108.650 218.387  31
   7  -2 -10-8.52993 203.116  27
   7  -2  -9 3441.11 421.182  49
   7  -2  -9 2856.48 460.169  19
   7  -2  -9 3061.16 473.542  35
   7  -2  -9 3609.85 479.920  31
   7  -2  -8 962.283 297.660  49
   7  -2  -8 949.607 321.774  19
   7  -2  -8 880.952 289.367  36
   7  -2  -8 998.101 336.750  35
   7  -2  -8 1070.06 294.843  31
   7  -2  -7 5663.34 880.840  12
   7  -2  -7 6505.35 655.662  38
   7  -2  -7 5004.86 584.099  19
   7  -2  -7 5807.98 600.584  36
   7  -2  -7 6628.78 644.202  35
   7  -2  -7 5644.25 590.361  31
   7  -2  -6 128.166 362.508  15
   7  -2  -6-252.976 475.850  12
   7  -2  -6 166.031 228.899  38
   7  -2  -6 223.414 227.297  19
   7  -2  -6 125.631 215.426  36
   7  -2  -6 564.451 634.139  35
   7  -2  -5 8583.31 723.115  22
   7  -2  -5 7453.44 618.043  20
   7  -2  -5 8408.46 1051.09  12
   7  -2  -5 9125.59 770.025  38
   7  -2  -5 8502.69 714.821  36
   7  -2  -5 10539.2 1076.29  35
   7  -2  -5 7387.00 1009.34  15
   7  -2  -4 1413.87 545.766  15
   7  -2  -4 1324.39 339.262  22
   7  -2  -4 1069.80 299.440  20
   7  -2  -4 2365.16 428.168  38
   7  -2  -3 6343.06 935.517  14
   7  -2  -3 6878.57 933.247  15
   7  -2  -2 3153.02 685.834  15
   7  -2  -2 2805.51 655.483  14
   7  -2  -1 6327.32 920.663  14
   7  -2  -1 6220.58 941.025  15
   7  -2   0 3152.47 694.684  15
   7  -2   0 3047.18 674.443  14
   7  -2   1 937.220 562.848  15
  -7  -2  -2 16666.8 861.681  25
  -7  -2  -2 16936.8 959.931  23
  -7  -2  -2 16293.9 863.980  18
   7  -2   2 16273.3 1434.05  15
  -7  -2  -3 5965.13 563.496  25
  -7  -2  -3 7686.63 679.091  23
  -7  -2  -3 5455.66 592.364  46
  -7  -2  -3 7799.78 968.577  13
  -7  -2  -3 7817.41 622.672  18
   7  -2   3 6510.79 980.779  15
  -7  -2  -4 13478.9 818.150  25
  -7  -2  -4 11630.2 836.139  46
  -7  -2  -4 13278.9 1258.27  13
  -7  -2  -4 13797.9 809.313  40
  -7  -2  -4 13049.6 790.627  18
   7  -2   4 13404.3 1337.35  15
  -7  -2  -5 157.375 244.211  25
  -7  -2  -5 285.124 250.011  46
  -7  -2  -5-257.738 482.689  13
  -7  -2  -5 98.4012 235.026  40
  -7  -2  -5 129.608 260.140  39
  -7  -2  -5 171.932 264.982  18
   7  -2   5 209.266 450.505  15
  -7  -2  -6 1564.75 351.158  25
  -7  -2  -6 1404.22 367.714  46
  -7  -2  -6 1666.67 352.913  40
  -7  -2  -6 1531.30 352.359  39
  -7  -2  -6 1524.53 360.869  18
  -7  -2  -7 2489.36 386.305  25
  -7  -2  -7 2134.39 405.901  23
  -7  -2  -7 2070.03 374.440  40
  -7  -2  -7 2319.15 396.297  18
  -7  -2  -8 3342.77 416.340  25
  -7  -2  -8 3394.22 453.371  23
  -7  -2  -8 3684.86 444.040  18
  -7  -2  -9 2466.44 330.130  25
  -7  -2  -9 1700.32 336.529  23
  -7  -2  -9 2604.98 372.541  18
  -7  -2 -10 3845.96 367.303  18
   7  -1 -14 92.5198 161.714  32
   7  -1 -13 497.149 225.484  32
   7  -1 -12 637.589 274.542  32
   7  -1 -11 4670.47 457.347  49
   7  -1 -11 5486.96 541.706  32
   7  -1 -10 74.9623 200.686  49
   7  -1 -10 220.819 216.690  31
   7  -1  -9 400.311 237.466  49
   7  -1  -9 381.140 277.070  19
   7  -1  -8 2579.29 397.545  49
   7  -1  -8 2849.92 451.347  19
   7  -1  -8 1201.38 341.229  36
   7  -1  -8 2526.03 436.958  35
   7  -1  -7 3806.71 782.700  15
   7  -1  -7 5588.96 553.341  49
   7  -1  -7 4979.19 575.795  19
   7  -1  -7 4872.17 554.588  36
   7  -1  -7 4969.17 568.744  35
   7  -1  -6 193.115 343.226  15
   7  -1  -6 392.434 243.330  38
   7  -1  -6 645.612 278.433  19
   7  -1  -6 337.795 238.455  36
   7  -1  -6 826.635 347.930  35
   7  -1  -5 6608.53 639.830  22
   7  -1  -5 5763.85 564.700  20
   7  -1  -5 6405.38 640.413  38
   7  -1  -5 6917.85 630.865  36
   7  -1  -5 6445.03 969.216  15
   7  -1  -4 2372.47 595.758  15
   7  -1  -3 5117.86 819.461  15
   7  -1  -2 2375.06 633.005  15
   7  -1  -1 3211.07 721.063  15
   7  -1   0 1956.38 578.932  15
   7  -1   1 185.816 372.894  15
  -7  -1  -2 11573.9 1112.69  13
   7  -1   2 11619.4 1180.58  15
  -7  -1  -3 3558.35 455.914  25
   7  -1   3 3056.43 701.905  15
  -7  -1  -3 4008.29 516.456  23
  -7  -1  -3 3401.16 676.843  13
  -7  -1  -3 3521.54 455.983  40
  -7  -1  -3 4314.13 487.984  18
  -7  -1  -4 1695.72 344.074  25
  -7  -1  -4 1895.32 405.251  23
  -7  -1  -4 2289.86 616.489  13
  -7  -1  -4 1752.89 348.190  40
  -7  -1  -4 2212.25 379.643  18
  -7  -1  -5 6174.17 577.050  25
  -7  -1  -5 5832.81 615.780  23
  -7  -1  -5 6758.08 985.268  13
  -7  -1  -5 6423.11 574.597  40
  -7  -1  -5 6596.44 597.317  18
  -7  -1  -6 6405.90 580.569  25
  -7  -1  -6 6458.29 637.218  23
  -7  -1  -6 6577.06 573.318  40
  -7  -1  -6 5951.46 577.313  18
  -7  -1  -7 10763.2 713.881  25
  -7  -1  -7 11425.7 799.625  23
  -7  -1  -7 11079.8 726.366  18
  -7  -1  -8 11299.7 686.863  25
  -7  -1  -8 10855.0 719.130  23
  -7  -1  -8 11594.1 732.507  18
  -7  -1  -9 2336.75 360.151  18
  -7  -1 -10 2997.79 343.233  18
  -7  -1 -11 224.982 241.228  43
   7   0 -14 241.932 172.870  32
   7   0 -13-38.7457 159.674  49
   7   0 -13-32.6746 203.564  32
   7   0 -12 478.218 224.969  49
   7   0 -12 727.416 282.573  32
   7   0 -11 2275.17 365.233  49
   7   0 -11 2840.16 427.762  32
   7   0 -10 6299.13 573.734  49
   7   0 -10 6197.86 577.756  32
   7   0  -9 10237.7 737.086  49
   7   0  -8 8457.04 678.822  49
   7   0  -7 3907.62 469.567  49
   7   0  -7 2324.48 459.101  36
   7   0  -6 4838.18 847.899  15
  -7   0   6 4999.10 533.088  23
   7   0  -6 4193.89 555.932  38
   7   0  -6 4983.16 572.543  36
   7   0  -5 9026.70 1068.13  15
   7   0  -4 85.8819 369.119  15
   7   0  -3 10056.7 1111.79  15
   7   0  -2 670.735 375.714  15
   7   0  -1 17560.1 1404.87  15
   7   0   0 1343.73 535.360  15
  -7   0  -1 17282.8 1285.48  13
   7   0   1 17980.1 1442.35  15
  -7   0  -2 26928.4 1654.74  13
  -7   0  -3 2263.15 389.223  25
  -7   0  -3 2026.17 586.908  13
  -7   0  -3 1976.42 406.193  40
  -7   0  -3 2528.59 408.581  18
  -7   0  -4 1628.01 335.034  25
  -7   0  -4 2342.60 414.258  23
  -7   0  -4 1961.59 561.552  13
  -7   0  -4 1500.80 328.183  40
  -7   0  -4 2077.74 375.689  18
  -7   0  -5 154.081 231.197  25
  -7   0  -5 131.383 248.424  23
  -7   0  -5 241.125 415.542  13
  -7   0  -5 348.821 265.807  40
  -7   0  -5 95.1870 234.976  18
  -7   0  -6 11362.0 733.863  25
  -7   0  -6 10606.1 782.591  23
  -7   0  -6 11319.0 1209.73  13
  -7   0  -6 9780.07 731.963  40
  -7   0  -6 11182.4 751.040  18
  -7   0  -7 611.313 273.040  25
  -7   0  -7 176.423 250.801  18
  -7   0  -8 19211.7 906.738  18
  -7   0  -9 1234.13 307.344  18
  -7   0  -9 1125.68 268.901  28
  -7   0 -10 13405.7 876.043  43
  -7   0 -10 21193.3 808.314  28
  -7   0 -11 555.527 291.744  43
  -7   0 -11 3207.06 323.741  28
   7   1 -13 549.249 212.409  49
   7   1 -13 458.255 218.507  32
   7   1 -12 945.571 267.397  49
   7   1 -12 1083.49 286.492  32
   7   1 -11 3924.41 472.147  49
   7   1 -11 4678.73 482.275  32
   7   1 -10 167.400 256.950  49
   7   1 -10 399.215 273.797  32
   7   1  -9 410.570 275.487  49
   7   1  -9 662.885 273.084  32
   7   1  -8 2878.33 435.547  49
  -7   1   8 1879.19 370.643  23
   7   1  -7 4987.93 553.618  49
  -7   1   7 5446.77 553.401  23
   7   1  -7 5524.25 929.951  11
   7   1  -6 605.676 265.925  49
  -7   1   6 494.408 261.800  23
   7   1  -6 29.9799 357.744  11
   7   1  -5 5831.52 574.450  49
  -7   1   5 6048.83 609.599  23
   7   1  -5 7954.82 1019.98  11
   7   1  -5 6316.23 953.217  15
   7   1  -4 1509.33 524.472  15
   7   1  -4 2703.16 625.437  11
   7   1  -3 5627.91 850.858  11
   7   1  -3 5273.56 856.605  15
   7   1  -2 2365.02 595.901  15
   7   1  -2 2281.18 581.646  11
   7   1  -1 3771.24 740.867  15
   7   1  -1 3244.66 660.906  11
   7   1   0 2093.57 582.781  11
   7   1   1 644.238 392.370  11
   7   1   2 10304.2 1150.51  11
  -7   1  -3 3587.79 453.534  25
  -7   1  -3 3612.52 486.002  23
  -7   1  -3 2058.97 502.309  43
  -7   1  -3 4121.22 480.186  18
   7   1   3 4216.14 790.428  11
  -7   1  -4 1968.39 381.668  25
  -7   1  -4 2052.05 398.659  23
  -7   1  -4 2594.30 433.823  18
   7   1   4 1886.64 558.006  11
  -7   1  -5 5625.24 539.441  25
  -7   1  -5 6096.47 584.431  18
   7   1   5 6715.84 1013.58  11
  -7   1  -6 5603.45 543.171  25
  -7   1  -6 5916.24 696.540  43
  -7   1  -6 6577.88 587.739  18
  -7   1  -7 10505.0 897.820  43
  -7   1  -8 12078.4 929.585  43
  -7   1  -8 11844.5 705.491  28
  -7   1  -9 1988.53 435.950  43
  -7   1  -9 2230.80 359.369  28
  -7   1 -10 1913.05 389.112  43
  -7   1 -10 3202.66 366.052  28
  -7   1 -11 340.130 236.967  43
  -7   1 -11 1213.18 237.229  28
   7   2 -13 132.671 176.479  32
   7   2 -12 1215.44 285.492  49
   7   2 -12 1403.92 273.503  32
   7   2 -11-12.2291 224.598  49
  -7   2  10 27.9984 188.648  50
   7   2 -10 87.5275 243.555  49
  -7   2   9 3146.58 450.346  50
   7   2  -9 3761.83 502.794  49
  -7   2   8 914.988 323.001  50
  -7   2   8 1004.76 319.828  23
   7   2  -8 953.165 325.439  49
  -7   2   7 5825.17 610.295  50
   7   2  -7 6220.04 607.926  49
  -7   2   7 5653.96 588.609  23
   7   2  -7 5041.61 919.192  11
   7   2  -6-14.4543 230.043  49
  -7   2   6 313.644 301.592  23
   7   2  -6 91.5905 371.586  11
   7   2  -5 8358.31 676.234  49
  -7   2   5 8506.86 720.799  23
   7   2  -5 8848.94 1111.22  11
   7   2  -4 1662.26 376.572  49
  -7   2   4 1464.09 381.576  23
   7   2  -4 1501.45 562.121  11
   7   2  -3 6534.68 952.840  11
   7   2  -3 6447.45 928.012  15
   7   2  -2 2485.31 635.101  11
   7   2  -1 6769.76 952.996  11
   7   2   0 2304.69 590.848  11
   7   2   1 1750.13 569.594  11
  -7   2  -2 15121.8 896.657  23
  -7   2  -2 15265.3 972.596  43
   7   2   2 16839.5 1492.31  11
   7   2   2 15495.7 868.556  30
  -7   2  -3 7242.15 715.107  43
   7   2   3 6368.93 971.680  11
   7   2   3 6796.80 610.346  30
  -7   2  -4 14968.7 998.385  43
   7   2   4 13378.2 1409.62  11
   7   2   4 12958.0 811.359  30
  -7   2  -5 430.597 336.108  43
   7   2   5 24.1886 234.694  30
   7   2   5 213.292 387.997  11
  -7   2  -6 1508.01 433.373  43
   7   2   6 1641.52 347.687  30
  -7   2  -6 1482.03 315.909  28
  -7   2  -7 1932.06 432.552  43
   7   2   7 2201.28 362.717  30
  -7   2  -7 1879.84 369.443  28
  -7   2  -8 3103.78 544.551  43
  -7   2  -8 3973.44 449.093  28
  -7   2  -9 1710.82 414.376  43
  -7   2  -9 1916.99 335.734  28
  -7   2 -10 3190.54 437.411  43
  -7   2 -10 4091.42 392.259  28
  -7   2 -11 534.088 239.698  43
  -7   2 -11 1711.08 263.466  28
  -7   3  12 193.270 168.255  50
  -7   3  11 627.031 214.296  50
   7   3 -11 295.042 228.183  49
  -7   3  10 176.853 216.706  50
   7   3 -10 289.725 244.332  49
  -7   3   9 60.0310 217.540  50
   7   3  -9 105.751 265.299  49
  -7   3   8 9220.85 763.534  50
   7   3  -8 10640.9 786.037  49
  -7   3   7 10687.6 829.480  50
   7   3  -7 10438.8 777.971  49
  -7   3   7 12052.6 843.951  23
  -7   3   6 10078.7 831.128  50
   7   3  -6 10350.9 767.338  49
  -7   3   6 10975.5 817.538  23
   7   3  -6 10685.1 1304.81  11
   7   3  -5-183.314 255.482  49
  -7   3   5 8.94370 253.332  23
   7   3  -5 14.2374 385.157  11
  -7   3   4 731.657 307.358  23
   7   3  -4 974.398 506.121  11
  -7   3   4 988.239 318.887  29
  -7   3   3 9170.86 744.374  23
   7   3  -3 10435.2 1231.69  11
  -7   3   3 10035.3 759.054  29
  -7   3   2 15202.3 922.443  23
   7   3  -2 13357.0 1393.91  11
  -7   3   2 15337.3 924.937  29
  -7   3   1 23496.8 1135.94  23
   7   3  -1 24643.2 1829.98  11
  -7   3   1 28032.5 1228.64  29
  -7   3   0 33499.7 1327.63  23
  -7   3   0 34012.5 1366.02  43
   7   3   0 32871.8 2129.99  11
  -7   3   0 35590.7 1399.25  29
  -7   3  -1 6022.06 647.839  43
   7   3   1 7095.34 1035.53  11
  -7   3  -1 6164.65 608.051  29
  -7   3  -2 2566.85 458.852  43
   7   3   2 2011.75 380.135  30
  -7   3  -2 1787.21 387.706  29
   7   3   2 2758.80 705.930  11
  -7   3  -3 8459.27 743.494  43
   7   3   3 7803.84 1065.84  11
   7   3   3 7723.65 656.505  30
  -7   3  -3 6847.88 642.526  29
  -7   3  -4 26924.8 1295.49  43
   7   3   4 23936.8 1097.22  30
  -7   3  -4 23029.6 1123.51  29
  -7   3  -5 2795.67 506.680  43
   7   3   5 3086.90 434.916  30
  -7   3  -5 2866.82 427.627  29
  -7   3  -5 3426.41 458.439  28
  -7   3  -6 3198.41 544.136  43
   7   3   6 3797.35 459.607  30
  -7   3  -6 4443.37 483.243  28
  -7   3  -7 5645.43 624.468  43
   7   3   7 5847.43 537.440  30
  -7   3  -7 5535.79 535.888  28
  -7   3  -8 443.591 313.465  43
   7   3   8 397.384 229.458  30
  -7   3  -8 1020.23 281.344  28
  -7   3  -9 663.780 311.379  43
  -7   3  -9 1713.11 325.625  28
  -7   3 -10 748.370 259.196  43
  -7   3 -10 944.835 259.576  28
  -7   4  11 1211.42 266.096  50
  -7   4  11 1181.36 227.153  21
  -7   4  10 1867.71 338.735  50
  -7   4  10 1896.47 318.325  21
  -7   4   9 189.359 220.243  50
   7   4  -9 228.274 225.126  49
  -7   4   8 243.409 252.996  50
   7   4  -8-2.32355 231.156  49
  -7   4   7 1552.48 379.671  50
   7   4  -7 1566.13 358.967  49
  -7   4   6 423.000 273.369  50
  -7   4   5 5044.39 599.899  50
  -7   4   5 4448.04 538.007  23
  -7   4   5 4655.53 518.942  29
  -7   4   4 1562.95 361.624  23
  -7   4   4 1120.25 319.389  29
  -7   4   3 4192.16 522.618  23
  -7   4   3 3328.39 487.902  29
  -7   4   2 4005.41 499.294  23
  -7   4   2 4173.99 533.240  29
   7   4  -2 4360.49 859.577  11
  -7   4   1 47876.8 1580.05  23
  -7   4   1 48647.9 1797.58  43
   7   4  -1 52288.3 2727.78  11
  -7   4   1 49429.6 1686.70  29
  -7   4   0 3410.72 554.129  43
  -7   4   0 4284.55 536.751  29
   7   4   0 4265.83 873.576  11
  -7   4  -1 10437.9 833.779  43
  -7   4  -1 10794.8 806.705  29
  -7   4  -2 1867.90 449.412  43
   7   4   2 1700.38 338.977  30
  -7   4  -2 1882.21 391.864  29
  -7   4  -3 566.363 334.182  43
   7   4   3 616.562 272.614  30
  -7   4  -3 604.506 293.836  29
   7   4   4 4376.48 498.995  30
  -7   4  -4 5110.82 546.422  29
   7   4   5 4051.81 489.129  30
  -7   4  -5 3417.73 446.106  28
   7   4   6 3533.06 457.202  30
  -7   4  -6 3074.32 431.355  28
   7   4   7 2848.73 385.693  30
  -7   4  -7 2931.65 414.919  28
  -7   4  -8 40.2869 266.288  43
   7   4   8 794.730 242.131  30
  -7   4  -8 832.305 278.626  28
  -7   4  -9 92.0309 219.045  43
  -7   5  10 890.314 241.667  50
  -7   5  10 959.912 235.888  21
  -7   5   9 482.666 233.586  50
  -7   5   9 425.976 241.653  21
  -7   5   8 2915.16 411.036  50
  -7   5   7 736.029 276.655  50
  -7   5   6 1839.27 389.609  50
  -7   5   5 2406.24 439.699  50
  -7   5   4 343.000 275.860  50
  -7   5   3 2427.50 458.928  50
  -7   5   3 2111.52 390.828  51
  -7   5   2 4921.51 561.840  51
  -7   5   2 3958.16 499.220  29
  -7   5   1 1493.99 365.544  51
  -7   5   1 1400.58 368.246  29
  -7   5   0 15411.6 1049.27  43
  -7   5   0 14060.8 894.745  29
  -7   5  -1-383.493 392.504  43
  -7   5  -1-101.143 273.015  29
  -7   5  -2 1293.94 486.496  43
  -7   5  -2 2190.74 416.722  29
  -7   5  -3 130.410 314.615  43
   7   5   3-34.5004 228.562  30
  -7   5  -3 12.4169 224.100  29
   7   5   4 1800.09 350.425  30
  -7   5  -4 1914.79 367.548  29
  -7   5  -5 402.378 337.956  43
   7   5   5 628.387 263.976  30
  -7   5  -6 1297.26 404.384  43
   7   5   6 2754.08 377.905  30
  -7   5  -7 392.965 276.555  43
   7   5   7 861.831 234.497  30
  -7   5  -8-2.68332 153.419  51
[truncated: 59,065 more chars]
