# Supplementary material for: Crystal structures of hibiscus acid and hibiscus acid dimethyl ester isolated from Hibiscus sabdariffa (Malvaceae)
Source: Acta Crystallogr E Crystallogr Commun. 2017 Aug 21;73(Pt 9):1368–71. doi: 10.1107/S2056989017011902 (PMC5588582; doi:10.1107/S2056989017011902)
Supplement: Supplementary file 2 [file e-73-01368-Isup2.hkl]

data_I                                                                          
_shelx_title ' sibs_cyclic_try2 in P 21'                                        
_shelx_refln_list_code          4                                               
_shelx_F_calc_maximum       62.54                                               
_exptl_crystal_F_000       280.00                                               
_reflns_d_resolution_high  0.8071                                               
                                                                                
loop_                                                                           
 _space_group_symop_operation_xyz                                               
 'x, y, z'                                                                      
 '-x, y+1/2, -z'                                                                
                                                                                
_cell_length_a     5.4258                                                       
_cell_length_b     8.9491                                                       
_cell_length_c    11.4365                                                       
_cell_angle_alpha  90.000                                                       
_cell_angle_beta   94.092                                                       
_cell_angle_gamma  90.000                                                       
                                                                                
_shelx_F_squared_multiplier     1.000                                           
                                                                                
loop_                                                                           
 _refln_index_h                                                                 
 _refln_index_k                                                                 
 _refln_index_l                                                                 
 _refln_F_squared_calc                                                          
 _refln_F_squared_meas                                                          
 _refln_F_squared_sigma                                                         
 _refln_observed_status                                                         
   1 -10   0         49.64         57.03         7.07 o                         
   2 -10   0         21.93         79.90        43.38 o                         
   1  -9   0         49.14         29.23        34.93 o                         
   2  -9   0         43.28         23.92        25.60 o                         
   3  -9   0        119.66        122.28        42.42 o                         
   0  -8   0        217.21        204.09        21.26 o                         
   1  -8   0        183.63        179.38         8.60 o                         
   2  -8   0         23.24         24.04         3.62 o                         
   3  -8   0         69.45         77.98         4.88 o                         
   4  -8   0         54.31         60.69         5.14 o                         
   1  -7   0        111.84         59.32        25.63 o                         
   2  -7   0          4.39         10.13         3.03 o                         
   3  -7   0        550.12        582.48        13.34 o                         
   4  -7   0         86.74         98.78         5.05 o                         
   5  -7   0         33.92         31.53         3.04 o                         
   0  -6   0        643.44        607.09        48.93 o                         
   1  -6   0        738.75        676.59        52.99 o                         
   2  -6   0         37.63         40.19        11.68 o                         
   3  -6   0         77.11         70.07         4.00 o                         
   4  -6   0        197.48        196.90         8.12 o                         
   5  -6   0        104.92        123.73         6.81 o                         
   1  -5   0         35.92         26.47         8.32 o                         
   2  -5   0        210.69        242.06        27.81 o                         
   3  -5   0        100.12         86.03        14.78 o                         
   4  -5   0        351.80        311.77         8.24 o                         
   5  -5   0         78.99         77.03         5.19 o                         
   0  -4   0        315.44        392.17        16.80 o                         
   1  -4   0        276.08        296.84        15.11 o                         
   2  -4   0        259.24        307.78        28.61 o                         
   3  -4   0         34.42         37.99        10.97 o                         
   4  -4   0         69.32         60.60         3.76 o                         
   5  -4   0        111.29        105.09         4.98 o                         
   6  -4   0         72.85         83.15         3.74 o                         
   1  -3   0        710.32        753.38        29.20 o                         
   2  -3   0       1255.94       1409.27        45.04 o                         
   3  -3   0        115.63        114.19        11.44 o                         
   4  -3   0        277.89        246.80        10.00 o                         
   5  -3   0        150.38        138.88         4.87 o                         
   6  -3   0         32.83         41.08         3.20 o                         
   0  -2   0       3902.20       4275.61        97.81 o                         
   1  -2   0       3877.18       4289.50        70.34 o                         
   2  -2   0         92.23         98.42         8.46 o                         
   3  -2   0         75.27         94.30        10.00 o                         
   4  -2   0        127.33        124.93        13.31 o                         
   5  -2   0         54.76         49.09         3.34 o                         
   6  -2   0          9.63         12.98         3.46 o                         
   1  -1   0        225.41        246.72        13.71 o                         
   2  -1   0       1582.53       1697.55        27.10 o                         
   3  -1   0        396.05        394.68        15.21 o                         
   4  -1   0         36.04         29.60         9.44 o                         
   5  -1   0        103.13         95.79         4.80 o                         
   6  -1   0         34.49         34.36         3.40 o                         
   1   0   0          0.76          0.99         2.59 o                         
   2   0   0        361.98        352.67         9.37 o                         
   3   0   0          0.39          3.54         4.91 o                         
   4   0   0       1572.73       1613.77        52.50 o                         
   5   0   0        157.40        147.31        11.61 o                         
   6   0   0         84.55         95.84         4.48 o                         
   2   1   0       1526.07       1633.85        26.07 o                         
   3   1   0        421.51        417.62        23.04 o                         
   4   1   0         27.83         31.48        10.06 o                         
   5   1   0        106.02        102.23         4.78 o                         
   6   1   0         36.40         37.62         4.36 o                         
   0   2   0       3911.50       4668.84       242.64 o                         
   1   2   0       3698.48       4285.00       100.67 o                         
   2   2   0         98.35        109.98        10.55 o                         
   3   2   0         76.96         93.88        23.22 o                         
   4   2   0        116.03         76.07        35.65 o                         
   5   2   0         38.67         35.28         4.54 o                         
   6   2   0          5.28          6.03         4.82 o                         
   1   3   0        657.33        719.81        17.77 o                         
   2   3   0       1197.38       1285.62        35.64 o                         
   3   3   0        107.10        104.87        28.46 o                         
   4   3   0        274.28        193.38        20.85 o                         
   5   3   0        153.60        129.65         9.25 o                         
   6   3   0         32.68         39.99         5.35 o                         
   0   4   0        324.15        411.52        24.74 o                         
   1   4   0        297.79        355.65        25.76 o                         
   2   4   0        281.21        292.69        27.71 o                         
   3   4   0         36.76        128.13        29.65 o                         
   4   4   0         53.50         28.31        33.09 o                         
   5   4   0        133.10        126.94         8.76 o                         
   1   5   0         39.63         52.00        13.41 o                         
   2   5   0        253.43        200.89        26.72 o                         
   3   5   0        104.48        152.24        33.61 o                         
   1   6   0        770.03        850.24        49.52 o                         
   2   6   0         39.89         14.26        22.05 o                         
   3   6   0         81.18        160.99        33.88 o                         
   1   7   0        111.64         92.06        21.15 o                         
  -2 -10   1         85.58         81.05         7.85 o                         
  -1 -10   1         35.82         32.15         6.03 o                         
   1 -10   1          0.72         -0.35         6.28 o                         
   2 -10   1         16.00        104.63        61.39 o                         
  -3  -9   1         34.87         31.82         6.88 o                         
  -2  -9   1         16.01         52.36        41.38 o                         
  -1  -9   1          4.41         -0.74         6.54 o                         
   0  -9   1        290.54        287.37        18.39 o                         
   1  -9   1        119.68        137.37        18.11 o                         
   2  -9   1         56.50         71.14        29.38 o                         
   3  -9   1         41.43         51.15         4.85 o                         
  -4  -8   1          7.25         16.44         5.72 o                         
  -3  -8   1         22.25         22.38         3.76 o                         
  -2  -8   1        423.54        427.85        24.20 o                         
  -1  -8   1          4.66          8.11         4.97 o                         
   0  -8   1        119.07        112.65         8.08 o                         
   1  -8   1         72.36         24.75        17.29 o                         
   2  -8   1        210.12        212.56        23.24 o                         
   3  -8   1        100.94        118.24         7.00 o                         
   4  -8   1         69.73         88.44         5.58 o                         
  -5  -7   1         22.41         24.64         2.95 o                         
  -4  -7   1         38.22         41.43         3.96 o                         
  -3  -7   1         15.35         19.92         2.93 o                         
  -2  -7   1        121.49        114.16        11.68 o                         
  -1  -7   1         31.03        -24.82        24.82 o                         
   0  -7   1         98.74        120.52        21.44 o                         
   1  -7   1          7.21        -25.86        25.86 o                         
   2  -7   1        140.31        137.83         8.23 o                         
   3  -7   1        130.15        126.92         5.78 o                         
   4  -7   1          1.83          4.82         4.37 o                         
   5  -7   1         60.85         76.12         4.29 o                         
  -5  -6   1         10.46         13.52         3.68 o                         
  -4  -6   1         66.66         73.50         4.61 o                         
  -3  -6   1         80.99         74.66         4.08 o                         
  -2  -6   1        338.85        332.93        25.01 o                         
  -1  -6   1         28.01         12.83         6.97 o                         
   0  -6   1        233.54        204.16        26.45 o                         
   1  -6   1        196.33        228.75        33.43 o                         
   2  -6   1        101.11         92.39        14.69 o                         
   3  -6   1         59.21         50.43         3.61 o                         
   4  -6   1        101.88        104.74         6.07 o                         
   5  -6   1         54.61         60.59         3.87 o                         
  -5  -5   1        129.43        124.99         5.00 o                         
  -4  -5   1         70.21         62.20         3.56 o                         
  -3  -5   1         45.58         39.39        12.06 o                         
  -2  -5   1        285.40        282.16        22.47 o                         
  -1  -5   1        212.01        216.49        17.06 o                         
   0  -5   1        228.56        226.10        19.84 o                         
   1  -5   1        180.37        229.75        17.01 o                         
   2  -5   1       1148.45       1147.62        40.12 o                         
   3  -5   1         52.13         42.74         9.11 o                         
   4  -5   1         15.24         13.22         2.76 o                         
   5  -5   1         63.22         67.30         4.98 o                         
  -6  -4   1          9.76          9.71         2.42 o                         
  -5  -4   1         21.35         24.25         3.30 o                         
  -4  -4   1         41.95         41.77         2.95 o                         
  -3  -4   1        443.61        434.29        27.30 o                         
  -2  -4   1        184.28        199.99        17.18 o                         
  -1  -4   1        653.77        663.33        17.39 o                         
   0  -4   1         95.32         95.57         7.16 o                         
   1  -4   1        307.79        332.98        16.50 o                         
   2  -4   1         53.87         53.98        10.77 o                         
   3  -4   1        492.96        533.75        31.21 o                         
   4  -4   1        143.55        125.91         6.82 o                         
   5  -4   1         87.69         85.56         4.57 o                         
   6  -4   1         35.48         42.65         3.67 o                         
  -6  -3   1         91.00        110.41         4.44 o                         
  -5  -3   1        323.52        322.80         8.40 o                         
  -4  -3   1         63.74         59.69        10.09 o                         
  -3  -3   1        111.83        126.98        11.93 o                         
  -2  -3   1        190.75        193.56        11.38 o                         
  -1  -3   1       3819.42       4058.06        57.58 o                         
   0  -3   1       3048.10       3254.44        60.63 o                         
   1  -3   1        307.91        337.61        15.90 o                         
   2  -3   1        844.65        928.38        30.30 o                         
   3  -3   1       1111.37       1262.88        35.07 o                         
   4  -3   1         80.53         75.11         3.81 o                         
   5  -3   1         19.12         16.34         3.07 o                         
   6  -3   1        190.61        210.25         7.36 o                         
  -6  -2   1         33.12         31.63         4.00 o                         
  -5  -2   1        170.57        169.69         5.29 o                         
  -4  -2   1        161.08        143.04        14.24 o                         
  -3  -2   1        119.49        113.42         9.60 o                         
  -2  -2   1        691.88        743.33        18.33 o                         
  -1  -2   1       3851.02       4088.85        40.82 o                         
   0  -2   1        582.25        619.55        21.73 o                         
   1  -2   1        819.51        844.16        18.36 o                         
   2  -2   1        314.79        344.65        14.17 o                         
   3  -2   1       1002.22       1086.35        38.46 o                         
   4  -2   1        114.83         86.39        11.88 o                         
   5  -2   1         22.13         24.29         2.81 o                         
   6  -2   1        123.18        137.26         6.10 o                         
  -6  -1   1         32.81         34.14         3.49 o                         
  -5  -1   1         54.82         51.37         3.87 o                         
  -4  -1   1         25.09         18.53         8.72 o                         
  -3  -1   1       1456.99       1591.45        32.35 o                         
  -2  -1   1       2136.40       2403.02        39.60 o                         
  -1  -1   1        654.05        664.80        24.09 o                         
   0  -1   1        225.94        228.20         9.26 o                         
   1  -1   1       3697.16       4012.94        91.76 o                         
   2  -1   1        471.24        537.59        14.46 o                         
   3  -1   1        459.84        488.61        17.14 o                         
   4  -1   1        110.08         88.69        12.16 o                         
   5  -1   1        112.70        114.27         7.10 o                         
   6  -1   1        109.24        113.12         5.65 o                         
  -6   0   1         77.47         80.77         4.25 o                         
  -5   0   1        358.02        319.02        20.29 o                         
  -4   0   1        309.52        289.93        22.58 o                         
  -3   0   1         52.63         51.26        23.86 o                         
  -2   0   1       1323.52       1480.41        26.12 o                         
  -1   0   1       3194.77       3291.91        49.35 o                         
   0   0   1        730.33        857.53        21.36 o                         
   1   0   1        168.61        203.40        13.35 o                         
   2   0   1        621.66        599.93        13.53 o                         
   3   0   1        719.42        727.39        22.83 o                         
   4   0   1          2.42          6.25         7.53 o                         
   5   0   1        237.12        212.15         6.79 o                         
   6   0   1         70.42         75.54         4.07 o                         
  -6   1   1         37.50         37.69         4.35 o                         
  -5   1   1         62.12         57.40         3.82 o                         
  -4   1   1         12.55         20.88        20.45 o                         
  -3   1   1       1417.49       1538.86        45.92 o                         
  -2   1   1       2114.92       2241.71        49.52 o                         
  -1   1   1        676.84        511.01       116.98 o                         
   0   1   1        217.01        251.00         9.49 o                         
   2   1   1        402.45        452.17        13.00 o                         
   3   1   1        476.41        481.13        23.80 o                         
   4   1   1        113.91         88.36        14.39 o                         
   5   1   1        129.44        128.69         6.70 o                         
   6   1   1        109.64        112.20         5.87 o                         
  -6   2   1         35.65         32.23         5.91 o                         
  -5   2   1        171.46        172.39         7.46 o                         
  -4   2   1        164.20        106.09        35.29 o                         
  -3   2   1        104.79        122.02        32.88 o                         
  -2   2   1        790.43        841.22        27.68 o                         
  -1   2   1       3737.43       3777.09       292.82 o                         
   0   2   1        541.21        721.51        21.60 o                         
   1   2   1        824.13        871.42        22.91 o                         
   2   2   1        345.18        381.09        14.03 o                         
   3   2   1        984.58       1038.21        28.18 o                         
   4   2   1        121.27        118.84        19.56 o                         
   5   2   1         22.65         21.57         3.82 o                         
   6   2   1        124.75        119.32         8.19 o                         
  -6   3   1         91.35        104.84         7.50 o                         
  -5   3   1        321.30        305.15        13.88 o                         
  -4   3   1         64.25         41.79        14.18 o                         
  -3   3   1        104.75        148.26        42.03 o                         
  -2   3   1        177.48        164.42        13.91 o                         
  -1   3   1       3802.94       4308.85        57.82 o                         
   0   3   1       3015.73       3789.00       144.51 o                         
   1   3   1        375.88        418.43        17.19 o                         
   2   3   1        779.35        873.20        33.97 o                         
   3   3   1       1152.21       1108.93        39.03 o                         
   4   3   1         83.16         38.17        31.99 o                         
   5   3   1         24.06         18.28         5.49 o                         
  -6   4   1          7.52          5.88         3.72 o                         
  -5   4   1         16.52         15.30         4.91 o                         
  -4   4   1         43.25         40.06        17.44 o                         
  -3   4   1        445.94        459.89        87.93 o                         
  -2   4   1        160.40        176.91        15.40 o                         
  -1   4   1        596.72        596.94        36.10 o                         
   0   4   1         86.38        101.28        10.05 o                         
   1   4   1        311.47        367.97        24.34 o                         
   2   4   1         67.19         61.68        14.54 o                         
   3   4   1        491.85        546.08        42.69 o                         
   4   4   1        141.91         98.77        36.83 o                         
  -3   5   1         57.48        170.99        37.40 o                         
  -2   5   1        284.47        230.35        31.48 o                         
  -1   5   1        196.56        211.04        24.45 o                         
   1   5   1        144.18        194.90        20.56 o                         
   2   5   1       1118.42       1185.10        55.83 o                         
   3   5   1         59.94         68.83        25.84 o                         
  -3   6   1         85.54        190.86        40.51 o                         
  -2   6   1        305.32        289.21        35.56 o                         
  -1   6   1         44.48         46.56        15.82 o                         
   3   6   1         53.82         42.92        16.89 o                         
  -2   7   1        120.12         88.76        29.30 o                         
  -1   7   1         30.74         31.27        14.97 o                         
   0   7   1        120.36        123.77        22.99 o                         
  -1   8   1          1.32         29.28        17.00 o                         
   0   8   1        115.45         91.90        25.14 o                         
  -2 -10   2        120.37        122.54         8.03 o                         
  -1 -10   2         36.26         10.40        16.28 o                         
   1 -10   2         18.15         26.22         7.46 o                         
   2 -10   2        106.75        182.42        44.48 o                         
  -3  -9   2          3.08          0.70         3.58 o                         
  -2  -9   2         27.68         34.36         3.78 o                         
  -1  -9   2        163.33        144.17        69.31 o                         
   0  -9   2         39.93         46.95         9.68 o                         
   1  -9   2         84.79        145.37        43.53 o                         
   2  -9   2          2.31         11.42        15.21 o                         
   3  -9   2         38.55         45.00         4.71 o                         
  -4  -8   2         50.66         52.15         3.58 o                         
  -3  -8   2        142.99        163.61         6.44 o                         
  -2  -8   2          8.30          5.35         3.17 o                         
  -1  -8   2         17.83         22.72         5.32 o                         
   0  -8   2          1.20         23.55        54.09 o                         
   1  -8   2        178.02        167.46        14.18 o                         
   2  -8   2        204.64        225.11         9.26 o                         
   3  -8   2         38.80         45.01         5.04 o                         
   4  -8   2        101.28        125.56         7.19 o                         
  -5  -7   2         68.01         75.64         4.22 o                         
  -4  -7   2         48.76         52.21         4.37 o                         
  -3  -7   2        187.26        182.41         6.98 o                         
  -2  -7   2         51.95         52.83         3.99 o                         
  -1  -7   2        173.61        163.78         8.96 o                         
   0  -7   2        325.30        340.57        28.52 o                         
   1  -7   2        502.82        565.38        26.60 o                         
   2  -7   2         85.61         85.77         4.67 o                         
   3  -7   2        185.45        214.32        10.88 o                         
   4  -7   2         50.38         62.28         4.22 o                         
   5  -7   2         92.77        108.05         6.63 o                         
  -5  -6   2         22.39         23.77         3.64 o                         
  -4  -6   2         63.77         59.19         4.28 o                         
  -3  -6   2        152.15        142.66         5.94 o                         
  -2  -6   2        144.60        148.51        17.69 o                         
  -1  -6   2         68.52         77.98        11.71 o                         
   0  -6   2         20.87          8.37        12.10 o                         
   1  -6   2        213.55        243.73        33.01 o                         
   2  -6   2        154.57        149.13        16.72 o                         
   3  -6   2        261.04        231.49        12.99 o                         
   4  -6   2         43.32         39.22         3.98 o                         
   5  -6   2         10.14         10.88         2.08 o                         
  -5  -5   2         75.13         76.91         4.87 o                         
  -4  -5   2          9.68          7.52         2.81 o                         
  -3  -5   2        292.32        296.84        24.51 o                         
  -2  -5   2        485.98        538.59        29.99 o                         
  -1  -5   2        126.64        117.42        12.75 o                         
   0  -5   2        790.82        774.35        30.69 o                         
   1  -5   2        551.23        545.18        24.82 o                         
   2  -5   2        122.49        142.68        12.62 o                         
   3  -5   2        185.37        160.81         8.10 o                         
   4  -5   2        131.37        130.83         5.85 o                         
   5  -5   2        131.10        146.75         5.25 o                         
  -6  -4   2          9.37          8.97         2.35 o                         
  -5  -4   2          1.20          1.10         2.65 o                         
  -4  -4   2         44.05         43.15         3.08 o                         
  -3  -4   2        475.19        474.12        28.95 o                         
  -2  -4   2        398.61        394.64        23.71 o                         
  -1  -4   2        192.77        186.24        13.38 o                         
   0  -4   2        356.99        363.82        13.44 o                         
   1  -4   2         31.11         30.26         6.56 o                         
   2  -4   2        203.14        199.03        13.63 o                         
   3  -4   2        504.44        539.81        29.98 o                         
   4  -4   2         24.18         17.49         3.03 o                         
   5  -4   2         39.52         45.05         3.24 o                         
   6  -4   2         28.25         30.56         4.18 o                         
  -6  -3   2        162.64        187.62         6.68 o                         
  -5  -3   2          7.42          5.38         2.72 o                         
  -4  -3   2          6.60          8.23         2.36 o                         
  -3  -3   2        149.28        142.63        15.89 o                         
  -2  -3   2        746.46        747.84        29.81 o                         
  -1  -3   2        724.60        818.71        21.96 o                         
   0  -3   2         18.14         14.51         2.71 o                         
   1  -3   2        153.73        169.02        13.59 o                         
   2  -3   2        413.48        469.84        23.43 o                         
   3  -3   2        206.21        228.86        15.39 o                         
   4  -3   2         92.79         76.34         5.17 o                         
   5  -3   2         43.69         40.89         3.66 o                         
   6  -3   2          0.36          0.66         2.24 o                         
  -6  -2   2         21.37         24.12         3.09 o                         
  -5  -2   2         15.20         16.17         2.99 o                         
  -4  -2   2        196.39        152.94        14.49 o                         
  -3  -2   2        842.61        811.70        31.33 o                         
  -2  -2   2       1180.34       1273.84        22.57 o                         
  -1  -2   2         72.62         74.52         4.68 o                         
   0  -2   2        674.53        768.45        17.02 o                         
   1  -2   2        450.90        468.03        11.11 o                         
   2  -2   2        725.04        723.38        21.87 o                         
   3  -2   2        407.97        395.50        18.68 o                         
   4  -2   2        237.42        189.19        32.06 o                         
   5  -2   2          8.73          7.45         2.77 o                         
   6  -2   2         48.72         53.76         4.34 o                         
  -6  -1   2        227.08        242.40         6.83 o                         
  -5  -1   2         27.95         27.80         4.17 o                         
  -4  -1   2        215.64        199.19        17.05 o                         
  -3  -1   2         82.96         89.30         9.54 o                         
  -2  -1   2       1494.77       1699.11        24.47 o                         
  -1  -1   2       1737.38       1922.62        54.61 o                         
   0  -1   2       1802.95       2106.63        50.88 o                         
   1  -1   2       2478.16       2869.59        75.03 o                         
   2  -1   2        803.70        856.56        16.97 o                         
   3  -1   2        225.64        242.16        12.66 o                         
   4  -1   2         29.89         19.82         9.59 o                         
   5  -1   2        454.91        438.92         8.80 o                         
   6  -1   2         35.38         38.30         3.91 o                         
  -6   0   2          0.00          0.81         2.52 o                         
  -5   0   2          8.85          6.37         3.48 o                         
  -4   0   2        105.31         99.35        18.56 o                         
  -3   0   2        246.15        236.04        33.00 o                         
  -2   0   2          2.46          2.05         2.64 o                         
  -1   0   2       1094.25       1121.50        29.99 o                         
   0   0   2        536.72        668.52        21.92 o                         
   1   0   2         74.74         85.29        10.18 o                         
   2   0   2         14.12         10.73         5.21 o                         
   3   0   2         27.35         28.65         7.38 o                         
   4   0   2        121.15         90.02        11.59 o                         
   5   0   2         13.82         11.78         2.87 o                         
   6   0   2         10.21         10.74         2.95 o                         
  -6   1   2        227.98        246.60         9.91 o                         
  -5   1   2         17.69         17.34         3.73 o                         
  -4   1   2        215.70        195.92       100.03 o                         
  -3   1   2         81.44         92.41        22.69 o                         
  -2   1   2       1413.47       1530.01        23.25 o                         
  -1   1   2       1750.23       1911.96        53.08 o                         
   0   1   2       1735.92       2043.18        56.79 o                         
   2   1   2        810.70        861.33        20.74 o                         
   3   1   2        236.49        236.19        13.62 o                         
   4   1   2         20.26         15.41         7.43 o                         
   5   1   2        436.91        421.11        12.06 o                         
   6   1   2         29.16         32.30         5.23 o                         
  -6   2   2         21.50         21.57         5.58 o                         
  -5   2   2         18.61         16.07         4.21 o                         
  -4   2   2        209.28        142.65        44.43 o                         
  -3   2   2        847.16        916.86        39.49 o                         
  -2   2   2       1163.31       1282.44        32.51 o                         
  -1   2   2         72.61         70.97         5.10 o                         
   0   2   2        653.07        756.80        20.36 o                         
   1   2   2        441.06        432.60        24.62 o                         
   2   2   2        724.52        699.45        19.09 o                         
   3   2   2        383.40        336.48        16.37 o                         
   4   2   2        256.60        219.01        19.06 o                         
   5   2   2          9.09          6.99         3.24 o                         
  -6   3   2        173.38        187.54         9.59 o                         
  -5   3   2          3.73          1.23         4.36 o                         
  -4   3   2          6.19          9.34         3.91 o                         
  -3   3   2        150.46        201.48        74.68 o                         
  -2   3   2        696.18        723.51        27.43 o                         
  -1   3   2        810.33        940.29        27.99 o                         
   0   3   2         29.60         37.16         4.20 o                         
   1   3   2        157.96        162.95        13.97 o                         
   2   3   2        422.70        465.67        28.57 o                         
   3   3   2        223.56        220.38        18.26 o                         
   4   3   2        114.16         97.49        22.00 o                         
   5   3   2         34.63         34.77         6.12 o                         
  -6   4   2         10.03          8.26         4.06 o                         
  -5   4   2          2.23          2.27         4.16 o                         
  -4   4   2         32.66         29.01         4.90 o                         
  -3   4   2        446.14        453.75        67.90 o                         
  -2   4   2        396.99        330.51        35.04 o                         
  -1   4   2        181.52        171.10        21.43 o                         
   0   4   2        343.49        356.28        24.60 o                         
   1   4   2         34.61         34.13        11.74 o                         
   2   4   2        226.18        230.51        22.97 o                         
   3   4   2        495.04        484.95        26.89 o                         
   4   4   2         30.25         34.37        17.03 o                         
  -3   5   2        297.46        410.64        51.43 o                         
  -2   5   2        455.42        414.61        42.04 o                         
  -1   5   2        107.96        112.80        20.16 o                         
   3   5   2        180.40        157.80        25.23 o                         
  -3   6   2        151.72        328.90        48.36 o                         
  -2   6   2        172.52        158.70        32.23 o                         
  -1   6   2         61.49         70.21        19.27 o                         
   3   6   2        279.81        229.60        31.11 o                         
  -2   7   2         40.75        -21.97        38.86 o                         
  -1   7   2        165.86        145.32        25.74 o                         
   1   7   2        480.99        505.66        40.10 o                         
   2   7   2         85.65         77.97        21.69 o                         
   0   8   2          1.02          2.74        10.45 o                         
  -1 -10   3        269.64        396.49        22.24 o                         
   0 -10   3        140.04         26.80        19.90 o                         
   1 -10   3        101.23        165.57         8.60 o                         
   2 -10   3          6.20         16.38         7.63 o                         
  -3  -9   3        103.37        103.21         4.45 o                         
  -2  -9   3          2.30          1.80         4.51 o                         
   0  -9   3         74.10         83.79        11.11 o                         
   1  -9   3         18.31        116.02        75.94 o                         
   2  -9   3         28.52         80.56        45.34 o                         
   3  -9   3         86.76        105.74         6.11 o                         
  -4  -8   3         34.99         36.66         3.14 o                         
  -3  -8   3          6.10          5.50         3.25 o                         
  -2  -8   3        155.41        162.25         6.43 o                         
  -1  -8   3        169.50        156.73        69.21 o                         
   0  -8   3         66.80        115.63        51.64 o                         
   1  -8   3        101.93        119.19        14.81 o                         
   2  -8   3         57.81         54.17         5.42 o                         
   3  -8   3         33.35         40.18         4.87 o                         
   4  -8   3         22.79         17.99         3.49 o                         
  -5  -7   3         22.97         19.55         2.42 o                         
  -4  -7   3         23.54         21.12         3.00 o                         
  -3  -7   3        186.97        185.71         5.97 o                         
  -2  -7   3        261.03        252.05         8.08 o                         
  -1  -7   3        345.00        341.10        12.22 o                         
   0  -7   3        332.74        332.73        22.01 o                         
   1  -7   3         30.23         16.33        14.24 o                         
   2  -7   3        242.54        231.58        26.26 o                         
   3  -7   3        116.52        114.50         7.93 o                         
   4  -7   3        126.24        141.97         4.94 o                         
  -5  -6   3          7.40          8.44         3.27 o                         
  -4  -6   3        148.86        151.25         6.13 o                         
  -3  -6   3         92.36         92.46         4.76 o                         
  -2  -6   3        374.29        399.57        37.25 o                         
  -1  -6   3         23.71         18.41        12.61 o                         
   0  -6   3        123.11        138.97        28.39 o                         
   1  -6   3        355.11        349.36        38.31 o                         
   2  -6   3        142.73        138.19         6.19 o                         
   3  -6   3        215.96        210.00         7.22 o                         
   4  -6   3         91.76         87.74         4.77 o                         
   5  -6   3         13.52         16.37         4.39 o                         
  -5  -5   3         27.88         27.58         3.24 o                         
  -4  -5   3         25.21         24.59         3.45 o                         
  -3  -5   3        167.90        183.89         7.54 o                         
  -2  -5   3        172.91        151.36        17.11 o                         
  -1  -5   3        195.93        185.57        13.24 o                         
   0  -5   3        201.88        192.55        14.02 o                         
   1  -5   3        446.69        457.10        20.26 o                         
   2  -5   3        358.39        326.08        18.97 o                         
   3  -5   3        369.25        329.24         9.72 o                         
   4  -5   3         69.38         65.88         5.21 o                         
   5  -5   3         39.82         42.68         3.34 o                         
  -6  -4   3         58.52         66.14         3.18 o                         
  -5  -4   3         28.72         27.03         2.90 o                         
  -4  -4   3        413.14        380.57         8.02 o                         
  -3  -4   3        435.15        437.17        46.35 o                         
  -2  -4   3         97.33         87.58        10.48 o                         
  -1  -4   3        219.85        220.05        13.27 o                         
   0  -4   3       2450.21       2584.32        64.96 o                         
   1  -4   3        884.56        926.48        32.71 o                         
   2  -4   3        132.21        121.99        12.19 o                         
   3  -4   3         19.08         14.47         7.33 o                         
   4  -4   3        261.09        242.53         7.25 o                         
   5  -4   3        149.29        152.40         5.08 o                         
  -6  -3   3         62.27         66.01         3.50 o                         
  -5  -3   3          1.85          2.86         3.24 o                         
  -4  -3   3         84.64         82.73         3.79 o                         
  -3  -3   3         68.87         61.65        12.20 o                         
  -2  -3   3         63.32         49.29         8.25 o                         
  -1  -3   3          2.52          2.18         4.80 o                         
   0  -3   3        358.35        358.30        10.70 o                         
   1  -3   3         31.51         26.55         6.14 o                         
   2  -3   3        157.45        143.83        11.41 o                         
   3  -3   3        392.38        371.89        23.23 o                         
   4  -3   3        388.42        376.71         8.96 o                         
   5  -3   3         16.48         14.28         3.14 o                         
   6  -3   3         15.27         13.26         2.40 o                         
  -6  -2   3         51.65         57.11         4.63 o                         
  -5  -2   3         42.02         42.97         3.76 o                         
  -4  -2   3        419.35        339.63        26.53 o                         
  -3  -2   3         66.62         72.99         8.39 o                         
  -2  -2   3        271.37        305.20        10.11 o                         
  -1  -2   3        163.73        172.50         8.03 o                         
   0  -2   3       3105.15       3298.00        38.03 o                         
   1  -2   3         71.00         74.32         5.79 o                         
   2  -2   3        186.81        167.09        11.33 o                         
   3  -2   3        234.92        230.25        32.54 o                         
   4  -2   3         51.03         48.49         3.10 o                         
   5  -2   3        166.44        160.11         6.07 o                         
   6  -2   3         52.41         52.34         3.33 o                         
  -6  -1   3         22.08         22.44         3.13 o                         
  -5  -1   3        301.93        302.60         8.32 o                         
  -4  -1   3        136.60        101.11        13.39 o                         
  -3  -1   3        999.13       1032.45        30.01 o                         
  -2  -1   3        372.40        356.87        11.15 o                         
  -1  -1   3         97.90         88.16         4.20 o                         
   0  -1   3        594.66        673.29        20.96 o                         
   1  -1   3        250.29        249.88        12.46 o                         
   2  -1   3        323.18        301.29        21.75 o                         
   3  -1   3         27.01         17.55         8.66 o                         
   4  -1   3        313.65        213.25        39.44 o                         
   5  -1   3          6.39          5.28         2.65 o                         
   6  -1   3          5.94          5.24         2.31 o                         
  -6   0   3          2.57          2.52         2.66 o                         
  -5   0   3         69.84         69.43         5.46 o                         
  -4   0   3        150.62        134.82        17.25 o                         
  -3   0   3        252.86        268.02        29.56 o                         
  -2   0   3        674.75        756.56        16.00 o                         
  -1   0   3        181.70        151.57         5.82 o                         
   0   0   3        432.01        537.71        22.62 o                         
   1   0   3        177.75        167.53         9.41 o                         
   2   0   3       1645.06       1619.28        32.00 o                         
   3   0   3        466.40        469.93        23.66 o                         
   4   0   3        201.18        131.67        32.02 o                         
   5   0   3          2.66          3.55         2.66 o                         
   6   0   3        117.95        127.14         8.12 o                         
  -6   1   3         19.33         15.30         2.74 o                         
  -5   1   3        304.24        306.40        10.18 o                         
  -4   1   3        139.54        104.72        21.44 o                         
  -3   1   3        993.38       1005.75        39.72 o                         
  -2   1   3        395.58        364.87        12.97 o                         
  -1   1   3        114.42        111.10         5.79 o                         
   0   1   3        589.46        497.21        52.01 o                         
   1   1   3        256.24        228.81        11.38 o                         
   2   1   3        363.94        358.08        13.85 o                         
   3   1   3         39.79         30.27         7.02 o                         
   4   1   3        307.05        229.05        19.72 o                         
   5   1   3          3.51          4.67         3.42 o                         
   6   1   3          6.38          6.81         4.11 o                         
  -6   2   3         52.04         57.28         6.66 o                         
  -5   2   3         47.62         44.95         4.51 o                         
  -4   2   3        376.02        361.57        36.79 o                         
  -3   2   3         56.39         82.47        41.19 o                         
  -2   2   3        274.29        287.15        15.87 o                         
  -1   2   3        179.80        192.15         8.15 o                         
   0   2   3       3145.11       3172.14       171.37 o                         
   1   2   3         62.45         56.89         9.64 o                         
   2   2   3        220.28        194.32        10.75 o                         
   3   2   3        225.17        220.53        13.54 o                         
   4   2   3         57.55         45.62         5.71 o                         
   5   2   3        188.31        185.70        12.54 o                         
   6   2   3         52.67         46.95         4.84 o                         
  -6   3   3         53.71         55.67         6.17 o                         
  -5   3   3          2.31          2.63         4.73 o                         
  -4   3   3         92.53         83.81        14.55 o                         
  -3   3   3         58.34        103.60        72.89 o                         
  -2   3   3         45.68         20.20        16.62 o                         
  -1   3   3          0.24          1.01         5.20 o                         
   0   3   3        341.50        329.63        12.73 o                         
   1   3   3         32.02         27.50         8.00 o                         
   2   3   3        181.85        186.76        21.68 o                         
   3   3   3        418.27        431.87        34.90 o                         
   5   3   3         11.98          7.69         4.68 o                         
  -6   4   3         59.42         67.43         5.64 o                         
  -5   4   3         32.04         26.03         5.73 o                         
  -4   4   3        401.03        353.53        39.60 o                         
  -3   4   3        468.79        531.19        66.72 o                         
  -2   4   3         97.86         81.82        12.74 o                         
  -1   4   3        194.57        190.36        13.05 o                         
   0   4   3       2466.59       2576.33        73.26 o                         
   1   4   3        913.46        977.28        33.46 o                         
   2   4   3        154.94        157.42        22.60 o                         
   3   4   3         17.39         10.02        12.85 o                         
   4   4   3        250.37        244.13        31.42 o                         
  -5   5   3         28.15         28.11         5.01 o                         
  -3   5   3        145.39        169.88        63.60 o                         
  -2   5   3        179.95        154.08        28.62 o                         
  -1   5   3        232.05        259.90        30.74 o                         
   1   5   3        430.68        467.74        24.62 o                         
   2   5   3        338.72        276.67        21.21 o                         
   3   5   3        409.73        383.00        61.56 o                         
  -3   6   3        108.18        196.34        50.41 o                         
  -2   6   3        378.20        204.12        40.03 o                         
  -1   6   3         18.69         14.95         9.32 o                         
   1   6   3        360.61        355.64        32.31 o                         
   2   6   3        122.20        114.61        23.09 o                         
   3   6   3        214.61        198.48        29.39 o                         
  -2   7   3        262.35        195.54        41.88 o                         
  -1   7   3        338.52        319.67        36.61 o                         
   1   7   3         29.04         24.24        16.89 o                         
   2   7   3        237.66        265.80        32.15 o                         
  -1 -10   4         69.18        155.18        16.91 o                         
   1 -10   4         13.54         40.93        10.68 o                         
  -3  -9   4         42.49         42.42         4.07 o                         
  -2  -9   4        141.17        196.94        80.49 o                         
  -1  -9   4         65.23         58.77        45.69 o                         
   0  -9   4         73.33        113.09         9.49 o                         
   1  -9   4         84.12        100.18        18.71 o                         
   2  -9   4         70.45        166.20        80.90 o                         
   3  -9   4        131.87        147.03         5.24 o                         
  -4  -8   4         17.72         15.91         2.24 o                         
  -3  -8   4         32.12         32.20         3.60 o                         
  -2  -8   4         77.37         72.77         5.72 o                         
  -1  -8   4         20.77         22.93         6.45 o                         
   0  -8   4        241.26        246.78        12.06 o                         
   1  -8   4         31.37         75.20        43.44 o                         
   2  -8   4         36.36         39.80         5.09 o                         
   3  -8   4         84.24         95.65         6.00 o                         
   4  -8   4          4.89          4.29         4.08 o                         
  -4  -7   4         51.72         53.82         3.46 o                         
  -3  -7   4         95.14         93.48         4.47 o                         
  -2  -7   4         66.16         72.10         5.82 o                         
  -1  -7   4          2.02          6.99         5.28 o                         
   0  -7   4        440.61        453.90        14.23 o                         
   1  -7   4         31.10         26.36         4.16 o                         
   2  -7   4         83.91         87.62         8.12 o                         
   3  -7   4          1.81         -2.49         3.42 o                         
   4  -7   4         34.36         55.93        15.54 o                         
  -5  -6   4         19.81         16.45         3.41 o                         
  -4  -6   4         29.19         26.06         3.67 o                         
  -3  -6   4         85.44         88.14         6.19 o                         
  -2  -6   4         40.02         38.23         4.42 o                         
  -1  -6   4        439.35        395.52        38.45 o                         
   0  -6   4        348.16        304.29        27.00 o                         
   1  -6   4         68.98         47.64        14.86 o                         
   2  -6   4         37.04         29.40         5.25 o                         
   3  -6   4        579.64        575.57        10.75 o                         
   4  -6   4         20.62         21.20         3.44 o                         
   5  -6   4         36.32         38.22         4.76 o                         
  -5  -5   4         13.32         13.94         3.78 o                         
  -4  -5   4         41.50         44.93         4.07 o                         
  -3  -5   4        341.28        320.66        16.16 o                         
  -2  -5   4        138.45        106.32        14.42 o                         
  -1  -5   4         93.81         91.18        12.94 o                         
   0  -5   4         28.74         18.17         7.75 o                         
   1  -5   4        365.94        367.86        24.45 o                         
   2  -5   4        264.86        239.21        21.43 o                         
   3  -5   4         33.01         32.03         3.59 o                         
   4  -5   4         90.80         87.01         4.60 o                         
   5  -5   4         65.36         69.84         4.32 o                         
  -6  -4   4        109.25         87.42         5.73 o                         
  -5  -4   4        282.51        267.84         7.71 o                         
  -4  -4   4        205.07        199.37         8.13 o                         
  -3  -4   4         32.18         30.98        14.59 o                         
  -2  -4   4        154.59        154.68        16.12 o                         
  -1  -4   4       2157.35       2282.25       163.93 o                         
   0  -4   4         62.97         59.36         9.21 o                         
   1  -4   4         68.37         69.32        11.25 o                         
   2  -4   4        352.68        298.38        21.83 o                         
   3  -4   4        420.18        334.14        37.80 o                         
   4  -4   4        180.96        172.92         4.88 o                         
   5  -4   4         42.97         43.73         3.50 o                         
  -6  -3   4         19.81         20.08         3.37 o                         
  -5  -3   4         69.99         70.39         3.83 o                         
  -4  -3   4        122.94        117.14        11.30 o                         
  -3  -3   4        612.14        573.13        61.24 o                         
  -2  -3   4       1234.76       1299.59        35.22 o                         
  -1  -3   4        203.38        229.02        14.05 o                         
   0  -3   4          6.77          3.55         5.83 o                         
   1  -3   4       1103.07       1122.65        36.14 o                         
   2  -3   4        814.02        768.48        31.70 o                         
   3  -3   4        318.62        269.43        42.44 o                         
   4  -3   4        156.75        146.36         5.95 o                         
   5  -3   4        135.77        133.86         5.50 o                         
  -6  -2   4         35.62         37.00         4.02 o                         
  -5  -2   4        163.15        161.20         6.11 o                         
  -4  -2   4        291.78        288.33         9.88 o                         
  -3  -2   4        100.47        102.00        11.65 o                         
  -2  -2   4          1.08          5.22         5.08 o                         
  -1  -2   4        747.83        770.45        18.94 o                         
   0  -2   4       2209.97       2546.92        51.77 o                         
   1  -2   4        219.25        211.01        11.77 o                         
   2  -2   4         88.32         79.46         8.79 o                         
   3  -2   4         54.72         26.91         9.90 o                         
   4  -2   4        122.55        117.50         5.14 o                         
   5  -2   4         10.94          7.36         3.67 o                         
   6  -2   4        114.05        117.17         6.43 o                         
  -6  -1   4         21.05         21.32         2.98 o                         
  -5  -1   4        198.14        195.45         6.73 o                         
  -4  -1   4        141.53         96.06        15.09 o                         
  -3  -1   4         78.12         68.36         7.51 o                         
  -2  -1   4         29.26         32.04         5.23 o                         
  -1  -1   4        544.75        566.68        13.94 o                         
   0  -1   4       1553.12       1534.44        26.57 o                         
   1  -1   4        385.12        450.74        19.58 o                         
   2  -1   4         54.91         48.55         9.99 o                         
   3  -1   4        340.51        331.44        30.72 o                         
   4  -1   4         55.05         51.95         3.76 o                         
   5  -1   4         80.50         85.85         5.72 o                         
   6  -1   4        112.30        106.51         5.04 o                         
  -6   0   4         17.17         15.18         2.86 o                         
  -5   0   4          4.89          4.22         2.85 o                         
  -4   0   4        125.05        117.46        16.97 o                         
  -3   0   4        356.43        337.69        31.21 o                         
  -2   0   4         88.54         95.57         7.97 o                         
  -1   0   4         52.27         40.54         4.47 o                         
   0   0   4        383.74        449.98        11.27 o                         
   1   0   4          0.13          2.55         4.07 o                         
   2   0   4          5.12          2.55         7.21 o                         
   3   0   4        359.64        375.48        31.46 o                         
   4   0   4        105.01        101.31         4.95 o                         
   5   0   4         72.78         71.41         5.23 o                         
   6   0   4         52.62         51.25         4.02 o                         
  -6   1   4         22.10         23.35         2.85 o                         
  -5   1   4        205.06        190.80         8.16 o                         
  -4   1   4        163.50        134.65        24.13 o                         
  -3   1   4        105.65         94.68        13.91 o                         
  -2   1   4         35.47         37.82         8.43 o                         
  -1   1   4        545.31        610.94        20.18 o                         
   0   1   4       1601.08       1576.62        52.42 o                         
   1   1   4        407.53        471.56        18.02 o                         
   2   1   4         83.36         76.39        10.49 o                         
   3   1   4        356.86        323.94        20.98 o                         
   4   1   4         50.97         48.28         4.53 o                         
   5   1   4         74.69         79.43         8.03 o                         
   6   1   4        118.33        113.21         9.45 o                         
  -6   2   4         36.73         40.09         6.12 o                         
  -5   2   4        155.25        153.15         7.31 o                         
  -4   2   4        304.80        278.67         9.18 o                         
  -3   2   4        105.31         98.79        14.47 o                         
  -2   2   4          0.61          4.11         6.89 o                         
  -1   2   4        790.21        769.98        22.59 o                         
   0   2   4       2351.44       2458.58        51.07 o                         
   1   2   4        230.35        220.52        14.87 o                         
   2   2   4         90.05         82.31        16.16 o                         
   3   2   4         64.63         65.87        17.02 o                         
   4   2   4        144.93        131.88         6.88 o                         
   5   2   4         11.44          8.59         3.55 o                         
  -6   3   4         19.99         26.47         5.24 o                         
  -5   3   4         65.62         61.72         7.66 o                         
  -4   3   4        115.09        102.23         7.85 o                         
  -3   3   4        618.84        609.55        31.33 o                         
  -2   3   4       1259.68       1325.54        40.71 o                         
  -1   3   4        206.58        218.44        13.11 o                         
   0   3   4          3.59          8.45         7.35 o                         
   1   3   4       1098.90       1140.27        35.93 o                         
   2   3   4        811.63        902.56        48.00 o                         
   3   3   4        327.83        312.64        32.47 o                         
  -6   4   4        104.33        105.32         6.34 o                         
  -5   4   4        282.48        285.87        13.13 o                         
  -4   4   4        203.88        185.28        10.54 o                         
  -3   4   4         31.71         52.72        51.62 o                         
  -2   4   4        157.87        178.14        47.99 o                         
  -1   4   4       2135.74       2211.69        55.48 o                         
   0   4   4         72.62         76.64        11.01 o                         
   1   4   4         68.27         72.82        12.24 o                         
   2   4   4        358.71        340.71        40.82 o                         
   3   4   4        404.28        399.08        37.74 o                         
  -5   5   4          8.80          7.29         4.31 o                         
  -4   5   4         28.89         28.75         5.49 o                         
  -3   5   4        337.04        348.78        86.97 o                         
  -2   5   4        138.02        110.26        29.89 o                         
  -1   5   4         91.55        107.72        14.41 o                         
   0   5   4         20.93         12.91        12.43 o                         
   1   5   4        400.41        404.75        36.08 o                         
   2   5   4        264.78        252.95        21.76 o                         
   3   5   4         23.62         30.69        10.77 o                         
  -3   6   4         81.00        191.84        57.50 o                         
  -1   6   4        405.99        442.89        27.63 o                         
   1   6   4         77.80         73.81        18.85 o                         
   2   6   4         40.15         48.54        18.63 o                         
   5   6   4         28.80         31.49         5.03 o                         
  -2   7   4         55.43        -49.85        53.30 o                         
  -1   7   4          2.03         -2.77        14.70 o                         
   0   7   4        437.72        425.27        43.41 o                         
  -1 -10   5          8.62        101.33        13.06 o                         
   0 -10   5         27.30         24.12        12.35 o                         
   1 -10   5         14.79         -6.04         6.49 o                         
  -3  -9   5         34.85         29.94         5.00 o                         
  -2  -9   5         16.20         54.32        49.48 o                         
  -1  -9   5         33.47         16.67        14.41 o                         
   0  -9   5        160.87        191.61        15.64 o                         
   1  -9   5         72.22         99.87         7.81 o                         
   2  -9   5         38.92         44.66         6.64 o                         
  -4  -8   5         18.79         15.60         3.09 o                         
  -3  -8   5         66.15         61.39        12.66 o                         
  -2  -8   5        222.09        225.17        24.16 o                         
  -1  -8   5        191.82        157.74        30.39 o                         
   0  -8   5         30.47         25.72         6.15 o                         
   1  -8   5         82.98        112.42        39.46 o                         
   2  -8   5        118.68        133.88         9.44 o                         
   3  -8   5         83.50         90.79         9.30 o                         
  -4  -7   5         19.54         14.52         2.48 o                         
  -3  -7   5         94.60         89.28         5.15 o                         
  -2  -7   5        245.08        241.80         9.31 o                         
  -1  -7   5         12.23          9.15         5.64 o                         
   0  -7   5        114.85         86.83        10.69 o                         
   1  -7   5        195.30        201.97        21.18 o                         
   2  -7   5         85.21         92.50         6.35 o                         
   3  -7   5          9.23         28.29        21.07 o                         
   4  -7   5         20.21         20.10         5.09 o                         
  -5  -6   5          0.70          0.81         2.30 o                         
  -4  -6   5         24.66         24.83         3.61 o                         
  -3  -6   5        207.71        198.52         9.07 o                         
  -2  -6   5        792.41        743.92        18.86 o                         
  -1  -6   5         33.75         22.09         6.10 o                         
   0  -6   5         64.68         86.67        44.88 o                         
   1  -6   5        132.48        128.26         9.40 o                         
   2  -6   5        336.00        313.32        10.80 o                         
   3  -6   5        160.65        181.91         9.08 o                         
   4  -6   5         41.72         45.38         6.46 o                         
  -5  -5   5         95.95         95.50         8.47 o                         
  -4  -5   5        160.96        161.79         5.48 o                         
  -3  -5   5        341.19        343.45        11.21 o                         
  -2  -5   5        102.78         82.02        14.37 o                         
  -1  -5   5        499.77        463.12        29.03 o                         
   0  -5   5        907.38        795.27        73.02 o                         
   1  -5   5        392.91        389.54        31.58 o                         
   2  -5   5         30.26         27.83         4.76 o                         
   3  -5   5        133.05        126.27         6.14 o                         
   4  -5   5         30.91         31.61         3.32 o                         
  -5  -4   5          5.62          5.90         2.12 o                         
  -4  -4   5          2.96          4.19         2.43 o                         
  -3  -4   5         50.53         36.19        15.50 o                         
  -2  -4   5         34.41         27.86        11.03 o                         
  -1  -4   5         39.77         46.00         9.75 o                         
   0  -4   5         40.11         43.47         7.47 o                         
   1  -4   5         46.65         41.39        10.65 o                         
   2  -4   5        246.45        206.95        27.47 o                         
   3  -4   5         40.30         33.29         2.89 o                         
   4  -4   5          5.05          6.26         2.28 o                         
   5  -4   5         43.48         42.56         3.22 o                         
  -6  -3   5         78.93         79.36         8.16 o                         
  -5  -3   5         49.12         51.77         3.53 o                         
  -4  -3   5        267.32        271.89        10.01 o                         
  -3  -3   5        146.64        135.04        22.71 o                         
  -2  -3   5         34.39         36.23         9.14 o                         
  -1  -3   5        340.01        331.89        18.16 o                         
   0  -3   5        461.01        494.37        19.13 o                         
   1  -3   5        405.80        397.19        23.08 o                         
   2  -3   5         36.60         36.66        16.21 o                         
   3  -3   5        153.78        128.36        23.16 o                         
   4  -3   5          7.53          5.37         2.44 o                         
   5  -3   5        131.05        138.10         5.95 o                         
  -6  -2   5        126.27        130.84         5.73 o                         
  -5  -2   5         12.06         10.34         2.98 o                         
  -4  -2   5         79.66         80.48         5.92 o                         
  -3  -2   5        288.73        269.81        21.06 o                         
  -2  -2   5        244.33        258.63        13.51 o                         
  -1  -2   5        160.87        167.32        10.16 o                         
   0  -2   5         38.08         38.08         8.03 o                         
   1  -2   5        440.65        463.38        23.72 o                         
   2  -2   5        213.32        215.62        17.82 o                         
   3  -2   5        385.36        306.20        32.68 o                         
   4  -2   5        156.30        151.17         7.37 o                         
   5  -2   5        190.86        198.83         6.58 o                         
  -6  -1   5        337.85        345.25         9.15 o                         
  -5  -1   5         41.81         41.33         3.92 o                         
  -4  -1   5         38.06         36.36         3.33 o                         
  -3  -1   5        214.80        195.52        14.14 o                         
  -2  -1   5        630.12        665.67        19.20 o                         
  -1  -1   5        427.32        416.08        14.75 o                         
   0  -1   5        329.89        335.24        10.48 o                         
   1  -1   5       1917.95       2020.34        41.57 o                         
   2  -1   5        257.05        247.53        13.87 o                         
   3  -1   5         68.60         62.91        12.09 o                         
   4  -1   5         18.94         16.05         3.51 o                         
   5  -1   5        247.87        243.12         7.33 o                         
   6  -1   5         48.52         44.19         4.79 o                         
  -6   0   5         73.05         79.47         3.92 o                         
  -5   0   5          9.08          9.67         3.16 o                         
  -4   0   5        282.97        259.18         8.84 o                         
  -3   0   5        379.44        349.95        23.08 o                         
  -2   0   5        362.50        303.40        15.65 o                         
  -1   0   5          4.79          6.05         5.14 o                         
   0   0   5          2.01          3.80         4.64 o                         
   1   0   5        146.67        149.18         8.95 o                         
   2   0   5         36.12         34.09         9.33 o                         
   3   0   5        595.38        558.24        36.55 o                         
   4   0   5        118.82        106.27        10.55 o                         
   5   0   5         10.94         10.19         2.88 o                         
   6   0   5          5.40          3.64         2.30 o                         
  -6   1   5        336.89        366.30         9.34 o                         
  -5   1   5         28.78         27.37         3.50 o                         
  -4   1   5         28.08         23.74         3.17 o                         
  -3   1   5        223.74        239.61        17.96 o                         
  -2   1   5        634.12        718.75        24.84 o                         
  -1   1   5        381.20        416.40        13.86 o                         
   0   1   5        275.38        269.16        13.41 o                         
   1   1   5       1942.60       1897.89        44.98 o                         
   2   1   5        232.37        212.38        24.87 o                         
   3   1   5         68.15         58.08        11.67 o                         
   4   1   5         15.62         12.02         3.83 o                         
   5   1   5        249.20        241.56         8.83 o                         
  -6   2   5        136.33        159.59         9.04 o                         
  -5   2   5         11.54         13.26         3.74 o                         
  -4   2   5         76.19         74.71         5.40 o                         
  -3   2   5        275.40        276.59        22.55 o                         
  -2   2   5        285.64        296.92        23.69 o                         
  -1   2   5        178.20        186.72        12.50 o                         
   0   2   5         35.79         31.77         7.38 o                         
   1   2   5        473.20        483.64        18.74 o                         
   2   2   5        197.88        174.13        16.58 o                         
   3   2   5        395.82        370.15        36.05 o                         
   4   2   5        142.30        136.03         9.95 o                         
   5   2   5        181.05        188.51         7.43 o                         
  -6   3   5         83.02         94.19         6.76 o                         
  -5   3   5         37.64         42.15         6.89 o                         
  -4   3   5        287.16        263.35        18.48 o                         
  -3   3   5        154.18        151.70        17.87 o                         
  -2   3   5         32.16         30.62        10.15 o                         
  -1   3   5        336.88        311.97        16.56 o                         
   0   3   5        484.71        476.71        19.02 o                         
   1   3   5        454.36        474.13        19.86 o                         
   2   3   5         28.76         27.12         8.34 o                         
   3   3   5        153.59        140.80        29.60 o                         
   5   3   5        140.27        148.49         9.54 o                         
  -5   4   5          6.10          4.32         4.99 o                         
  -4   4   5          3.41          4.34         4.53 o                         
  -3   4   5         50.06         33.80        11.17 o                         
  -2   4   5         26.05         28.46        13.68 o                         
  -1   4   5         53.87         53.74         9.17 o                         
   0   4   5         37.80         40.64         8.55 o                         
   1   4   5         49.23         58.78        12.08 o                         
   2   4   5        236.18        224.23        22.47 o                         
   3   4   5         51.20         28.84        17.89 o                         
   5   4   5         42.72         45.37         5.99 o                         
  -5   5   5         84.54         94.06         6.97 o                         
  -4   5   5        174.49        177.05        10.47 o                         
  -3   5   5        328.10        315.81        13.06 o                         
  -1   5   5        536.66        533.02        30.45 o                         
   0   5   5        931.40        964.10        73.26 o                         
   1   5   5        357.61        378.12        24.90 o                         
   2   5   5         30.82         28.52        11.10 o                         
   3   5   5        136.30        105.74        26.06 o                         
   5   5   5         48.49         50.85         5.93 o                         
  -2   6   5        786.48        767.62        69.35 o                         
  -1   6   5         39.02         18.95        10.75 o                         
   0   6   5         66.26         41.69        16.01 o                         
   1   6   5        128.16        121.99        25.48 o                         
   2   6   5        336.99        352.30        37.52 o                         
  -1   7   5         19.75          1.78        13.59 o                         
   0   7   5        121.37        118.93        29.02 o                         
   1   7   5        169.46        154.82        26.03 o                         
   4   7   5         22.23         19.52         4.90 o                         
  -2  -9   6         48.54         48.37         6.00 o                         
  -1  -9   6        215.51        174.23        41.89 o                         
   0  -9   6         24.89          6.63         5.25 o                         
   1  -9   6        129.93        129.90        41.82 o                         
   2  -9   6         39.41         42.08         7.77 o                         
  -3  -8   6         81.14         83.15        10.80 o                         
  -2  -8   6          4.22          9.22        25.19 o                         
  -1  -8   6        123.02        112.40        10.50 o                         
   0  -8   6         13.84         16.22         7.83 o                         
   1  -8   6        200.61        194.08        11.47 o                         
   2  -8   6          0.94          2.66        11.44 o                         
   3  -8   6          8.20         11.64         5.21 o                         
  -4  -7   6         27.25         23.53         3.17 o                         
  -3  -7   6          2.21          2.16         2.96 o                         
  -2  -7   6         35.09         42.75        21.75 o                         
  -1  -7   6        277.05        220.64         9.60 o                         
   0  -7   6         24.75         29.99         8.77 o                         
   1  -7   6        105.31         98.87        12.29 o                         
   2  -7   6         11.25         29.56        29.88 o                         
   3  -7   6         52.19         47.67         6.38 o                         
   4  -7   6         15.96         12.20         4.27 o                         
  -5  -6   6         13.18         11.55         2.66 o                         
  -4  -6   6        193.83        189.60         8.19 o                         
  -3  -6   6        114.56        102.81         6.89 o                         
  -2  -6   6         42.79         41.03         5.74 o                         
  -1  -6   6        128.23        101.45         6.46 o                         
   0  -6   6        202.20        175.82         7.21 o                         
   1  -6   6        115.03         96.86         8.38 o                         
   2  -6   6          3.67         16.88        22.17 o                         
   3  -6   6          3.11         29.63        28.47 o                         
   4  -6   6         13.80         13.10         4.87 o                         
  -5  -5   6         15.72         10.58         3.29 o                         
  -4  -5   6         12.66         12.43         3.10 o                         
  -3  -5   6        228.35        214.11         9.44 o                         
  -2  -5   6        110.22         95.31        10.87 o                         
  -1  -5   6        265.61        221.30        30.64 o                         
   0  -5   6        132.75        105.00        17.94 o                         
   1  -5   6         53.75         50.53        18.26 o                         
   2  -5   6        191.84        194.65        11.55 o                         
   3  -5   6         95.53         88.93         5.84 o                         
   4  -5   6        164.11        157.48         8.69 o                         
  -5  -4   6          5.20          5.62         2.29 o                         
  -4  -4   6        164.48        168.29         6.69 o                         
  -3  -4   6        286.35        285.99         9.62 o                         
  -2  -4   6        132.77        119.51        13.92 o                         
  -1  -4   6        108.45         97.61        12.72 o                         
   0  -4   6        423.61        419.49        27.70 o                         
   1  -4   6        152.65        127.20        23.22 o                         
   2  -4   6        100.81         85.75        20.97 o                         
   3  -4   6        451.33        397.99        10.20 o                         
   4  -4   6         22.33         18.05         2.69 o                         
   5  -4   6         12.83         12.74         2.81 o                         
  -5  -3   6         73.19         69.99         3.77 o                         
  -4  -3   6         58.01         56.49         5.48 o                         
  -3  -3   6        328.22        288.23        24.52 o                         
  -2  -3   6        545.98        522.87        25.36 o                         
  -1  -3   6        150.21        161.06        14.31 o                         
   0  -3   6        905.58       1011.98        37.56 o                         
   1  -3   6        231.39        237.83        19.99 o                         
   2  -3   6         99.27         87.44        20.40 o                         
   3  -3   6         90.63         82.64         3.91 o                         
   4  -3   6        257.40        239.66         7.52 o                         
   5  -3   6         27.20         29.62         3.82 o                         
  -6  -2   6          6.18          4.41         2.68 o                         
  -5  -2   6         49.32         51.18         3.55 o                         
  -4  -2   6        163.91        148.60         7.78 o                         
  -3  -2   6         86.17         74.24        13.77 o                         
  -2  -2   6          9.92          6.06         5.63 o                         
  -1  -2   6        640.88        588.44        29.93 o                         
   0  -2   6        768.67        848.93        26.87 o                         
   1  -2   6        110.45        121.84        14.29 o                         
   2  -2   6        300.80        289.28        22.00 o                         
   3  -2   6        475.88        449.44        13.05 o                         
   4  -2   6        108.57        101.78         5.31 o                         
   5  -2   6         78.27         80.29         4.22 o                         
  -6  -1   6         27.84         27.27         3.57 o                         
  -5  -1   6         67.30         63.53         4.41 o                         
  -4  -1   6          6.39          6.47         3.87 o                         
  -3  -1   6         27.01         26.15        15.91 o                         
  -2  -1   6         20.10         15.68         6.27 o                         
  -1  -1   6        430.97        473.21        17.15 o                         
   0  -1   6       1018.50       1150.08        27.81 o                         
   1  -1   6         58.52         49.19         7.60 o                         
   2  -1   6         20.42          9.75         8.18 o                         
   3  -1   6         44.53         35.91        14.92 o                         
   4  -1   6        343.58        355.40        10.87 o                         
   5  -1   6         17.33         17.44         4.07 o                         
  -6   0   6          3.90          2.18         2.23 o                         
  -5   0   6         42.69         40.62         3.95 o                         
  -4   0   6        239.77        225.87        10.35 o                         
  -3   0   6         32.58         25.85         8.25 o                         
  -2   0   6         46.49         43.08         8.48 o                         
  -1   0   6          4.44          3.53         5.29 o                         
   0   0   6        132.47        136.19         9.51 o                         
   1   0   6         89.91        101.77         8.34 o                         
   2   0   6        283.13        234.81        18.12 o                         
   3   0   6          7.09          6.30         7.90 o                         
   4   0   6         94.96         88.42         4.25 o                         
   5   0   6         41.32         38.75         4.43 o                         
  -6   1   6         21.62         20.72         2.52 o                         
  -5   1   6         76.51         75.58         4.60 o                         
  -4   1   6          6.23          5.47         2.84 o                         
  -3   1   6         20.94         16.99         8.85 o                         
  -2   1   6         13.17         15.17         9.88 o                         
  -1   1   6        502.54        578.19        21.05 o                         
   0   1   6       1046.82       1119.05        29.71 o                         
   1   1   6         62.10         49.70         8.79 o                         
   2   1   6         16.58          9.86         8.73 o                         
   3   1   6         54.87         35.48        11.66 o                         
   4   1   6        362.41        352.77         9.28 o                         
   5   1   6         25.32         24.02         3.02 o                         
  -6   2   6          6.78          5.32         4.23 o                         
  -5   2   6         55.55         60.54         5.16 o                         
  -4   2   6        153.76        132.16         6.94 o                         
  -3   2   6        103.49         93.51        15.19 o                         
  -2   2   6          6.95         12.58         9.65 o                         
  -1   2   6        658.59        702.49        30.69 o                         
   0   2   6        765.96        803.24        25.70 o                         
   1   2   6        116.26        104.32        10.88 o                         
   2   2   6        323.75        279.19        21.51 o                         
   3   2   6        446.58        400.07        27.07 o                         
   4   2   6        106.35         93.29         6.23 o                         
   5   2   6         74.45         76.52         6.92 o                         
  -6   3   6        114.92        126.40         6.85 o                         
  -5   3   6         82.22         85.73         8.25 o                         
  -4   3   6         57.48         47.15         7.00 o                         
  -3   3   6        325.53        286.91        24.87 o                         
  -2   3   6        554.35        565.82        29.52 o                         
  -1   3   6        188.70        203.94        14.62 o                         
   0   3   6        910.90        959.38        29.26 o                         
   1   3   6        225.14        221.47        15.62 o                         
   2   3   6        100.62         90.76        12.02 o                         
   3   3   6        101.45         81.66        17.11 o                         
   4   3   6        265.71        251.46        13.32 o                         
   5   3   6         23.55         25.71         5.34 o                         
  -5   4   6          8.45         12.12         5.30 o                         
  -4   4   6        142.61        148.80        10.21 o                         
  -3   4   6        314.56        303.31        12.42 o                         
  -2   4   6        137.18        142.20        17.28 o                         
  -1   4   6        108.44         93.66        11.78 o                         
   0   4   6        416.22        394.88        19.78 o                         
   1   4   6        141.51        150.17        14.17 o                         
   2   4   6        114.31        100.88        13.06 o                         
   3   4   6        437.63        357.88        27.00 o                         
   4   4   6         21.61         14.67         6.60 o                         
   5   4   6         10.11         12.96         4.95 o                         
  -5   5   6         18.33         17.15         4.34 o                         
  -4   5   6         12.49         13.52         5.11 o                         
  -3   5   6        219.85        210.99        15.20 o                         
  -2   5   6        111.53         89.65         7.96 o                         
  -1   5   6        234.00        249.11        17.85 o                         
   0   5   6        125.15        128.57        16.70 o                         
   1   5   6         51.71         60.89        11.24 o                         
   2   5   6        183.36        169.81        17.15 o                         
   4   5   6        144.33        154.12        10.08 o                         
   5   5   6         37.23         43.06         4.62 o                         
  -4   6   6        187.12        211.61        10.09 o                         
  -1   6   6        127.93        123.02        17.97 o                         
   0   6   6        216.74        163.98        19.40 o                         
   1   6   6        110.91        114.18        25.83 o                         
   3   6   6          2.53          2.16         5.40 o                         
   4   6   6         14.03         15.38         5.24 o                         
  -2  -9   7         51.96         48.96         5.01 o                         
  -1  -9   7          4.98          0.28         4.12 o                         
   0  -9   7         22.72         10.19         3.58 o                         
  -3  -8   7         32.41         33.55         5.31 o                         
  -2  -8   7         26.27         21.78         6.30 o                         
  -1  -8   7        114.37         91.49        17.44 o                         
   0  -8   7        204.32        168.18         9.84 o                         
   1  -8   7         23.33         21.02         4.33 o                         
   2  -8   7         14.17         20.16         8.18 o                         
   3  -8   7         48.41         48.57         4.96 o                         
  -4  -7   7         63.51         58.24         4.94 o                         
  -3  -7   7        181.03        181.94        15.54 o                         
  -2  -7   7        250.60        254.53        14.11 o                         
  -1  -7   7          2.10          3.14         5.18 o                         
   0  -7   7         85.23         75.37         5.64 o                         
   1  -7   7         67.22         63.85        10.83 o                         
   2  -7   7        228.29        242.60        21.84 o                         
   3  -7   7         61.16         74.74         7.89 o                         
  -4  -6   7          2.93          3.23         2.48 o                         
  -3  -6   7         30.30         27.32         4.68 o                         
  -2  -6   7        254.41        265.92        13.20 o                         
  -1  -6   7        101.28         79.69         7.62 o                         
   0  -6   7        109.22        108.63         7.68 o                         
   1  -6   7         27.42         32.73        18.33 o                         
   2  -6   7        249.33        222.33        21.91 o                         
   3  -6   7         43.50         54.78         8.23 o                         
   4  -6   7          7.04          4.76         4.11 o                         
  -5  -5   7          2.65          2.38         2.75 o                         
  -4  -5   7         63.47         64.89         5.41 o                         
  -3  -5   7         72.49         66.20         5.04 o                         
  -2  -5   7         51.17         46.72         8.72 o                         
  -1  -5   7         10.43          4.75         3.31 o                         
   0  -5   7        126.43        101.59         6.58 o                         
   1  -5   7          7.65          5.25         3.14 o                         
   2  -5   7         21.59         16.22         3.88 o                         
   3  -5   7         94.68         88.63         5.74 o                         
   4  -5   7         43.36         37.19         3.64 o                         
  -5  -4   7        106.19        115.05         6.22 o                         
  -4  -4   7         88.87         86.83         5.14 o                         
  -3  -4   7        179.67        160.90         9.90 o                         
  -2  -4   7        240.36        227.87         8.15 o                         
  -1  -4   7        311.86        274.11        20.09 o                         
   0  -4   7        231.32        215.71        39.51 o                         
   1  -4   7        328.96        304.09        33.95 o                         
   2  -4   7        431.01        416.02        12.82 o                         
   3  -4   7         40.91         33.58         3.69 o                         
   4  -4   7          5.18          5.07         3.15 o                         
   5  -4   7         42.13         33.28         3.60 o                         
  -5  -3   7         33.47         35.04         3.22 o                         
  -4  -3   7         91.69         89.86         6.46 o                         
  -3  -3   7        169.13        155.33         7.40 o                         
  -2  -3   7         33.05         20.58         8.60 o                         
  -1  -3   7        105.18         98.27        12.35 o                         
   0  -3   7         76.73         75.34        12.67 o                         
   1  -3   7         55.52         60.68        18.05 o                         
   2  -3   7         57.01         58.56         5.98 o                         
   3  -3   7        237.68        215.06         7.76 o                         
   4  -3   7        111.39        103.87         6.31 o                         
   5  -3   7         35.62         39.31         3.60 o                         
  -5  -2   7        108.92        102.06         7.68 o                         
  -4  -2   7         14.94         12.96         4.36 o                         
  -3  -2   7         19.56         15.92         3.95 o                         
  -2  -2   7        220.70        196.57        16.67 o                         
  -1  -2   7        604.85        635.88        27.83 o                         
   0  -2   7        141.64        144.24        12.83 o                         
   1  -2   7        159.42        183.61        17.58 o                         
   2  -2   7         47.91         40.63        11.59 o                         
   3  -2   7        442.59        418.25         9.91 o                         
   4  -2   7         79.14         76.83         5.90 o                         
   5  -2   7          8.78          6.77         3.03 o                         
  -6  -1   7          9.38          9.36         2.40 o                         
  -5  -1   7         11.60         10.27         4.02 o                         
  -4  -1   7         35.76         31.74         4.99 o                         
  -3  -1   7        273.41        235.97        31.33 o                         
  -2  -1   7        267.78        247.36        14.53 o                         
  -1  -1   7         25.38         29.80         7.40 o                         
   0  -1   7          3.80          2.43         4.77 o                         
   1  -1   7        152.69        161.70        16.51 o                         
   2  -1   7        330.87        290.83        21.51 o                         
   3  -1   7        382.26        367.88         7.90 o                         
   4  -1   7         18.02         15.60         4.20 o                         
   5  -1   7          7.82          8.42         3.29 o                         
  -6   0   7         17.41         15.45         2.50 o                         
  -5   0   7        212.43        221.77         6.85 o                         
  -4   0   7        115.23        104.18         5.47 o                         
  -3   0   7        256.86        199.75        16.20 o                         
  -2   0   7         55.25         49.51         9.60 o                         
  -1   0   7       1408.05       1615.78        33.62 o                         
   0   0   7        205.19        199.97        11.85 o                         
   1   0   7         95.36         86.55         9.96 o                         
   2   0   7         18.80          9.74         7.74 o                         
   3   0   7        180.54        171.70         6.24 o                         
   4   0   7        353.16        349.68         9.07 o                         
   5   0   7         31.77         34.12         3.92 o                         
  -5   1   7          9.30         11.63         2.95 o                         
  -4   1   7         42.11         41.58         4.04 o                         
  -3   1   7        288.29        238.39        18.06 o                         
  -2   1   7        297.36        296.79        36.58 o                         
  -1   1   7         31.01         35.70         8.75 o                         
   0   1   7          4.87          5.09         7.15 o                         
   1   1   7        154.43        151.61        12.54 o                         
   2   1   7        338.26        318.25        22.71 o                         
   3   1   7        390.84        372.63        11.06 o                         
   4   1   7         12.63         12.19         3.08 o                         
   5   1   7          7.79          9.43         2.27 o                         
  -5   2   7        106.70        108.88         5.88 o                         
  -4   2   7         20.69         20.19         4.49 o                         
  -3   2   7         20.86         15.86         3.74 o                         
  -2   2   7        210.17        237.59        21.13 o                         
  -1   2   7        564.60        627.99        31.10 o                         
   0   2   7        110.58         93.48        11.17 o                         
   1   2   7        168.59        159.59        13.56 o                         
   2   2   7         47.93         32.78        11.85 o                         
   3   2   7        422.30        386.99        10.99 o                         
   4   2   7         65.84         69.05         5.54 o                         
   5   2   7          4.48          6.22         3.97 o                         
  -5   3   7         29.62         36.90         6.53 o                         
  -4   3   7         98.26        100.04         9.35 o                         
  -3   3   7        161.33        147.56         9.19 o                         
  -2   3   7         34.90         34.27        11.41 o                         
  -1   3   7        103.71        114.54        15.69 o                         
   0   3   7         80.03         82.23        11.40 o                         
   1   3   7         41.01         32.49         9.27 o                         
   2   3   7         39.20         37.77        12.25 o                         
   3   3   7        240.94        209.16        11.01 o                         
   4   3   7        101.87         97.57         9.23 o                         
   5   3   7         36.02         44.41         5.20 o                         
  -5   4   7        100.72        119.24         8.02 o                         
  -4   4   7         92.40         99.30         8.98 o                         
  -3   4   7        180.78        161.51         9.61 o                         
  -2   4   7        264.84        246.62        21.11 o                         
  -1   4   7        328.86        336.05        20.08 o                         
   0   4   7        232.03        230.65        21.14 o                         
   1   4   7        347.30        350.25        20.57 o                         
   2   4   7        418.91        429.31        16.91 o                         
   3   4   7         38.61         34.38         7.42 o                         
   4   4   7         10.48         10.24         5.92 o                         
   5   4   7         49.21         62.13         4.93 o                         
  -5   5   7          2.13          1.74         3.79 o                         
  -4   5   7         73.69         76.14         7.46 o                         
  -3   5   7         70.61         65.94         7.36 o                         
  -2   5   7         40.93         34.32         5.96 o                         
  -1   5   7         11.09          2.12         8.24 o                         
   0   5   7        129.78        115.27        15.38 o                         
   1   5   7          8.66          4.10         7.72 o                         
   2   5   7         12.07         10.55         5.39 o                         
   3   5   7        107.99        107.35         9.65 o                         
   4   5   7         43.02         51.81         6.47 o                         
  -4   6   7          1.46          2.69         3.62 o                         
  -3   6   7         30.60         25.82         5.37 o                         
  -2   6   7        265.91        243.93        12.39 o                         
  -1   6   7         95.43         96.75        16.23 o                         
   0   6   7        106.16         67.60        14.54 o                         
   3   6   7         43.77         48.16         6.68 o                         
   4   6   7          8.87          8.72         4.31 o                         
  -1  -9   8          8.86         10.51         3.23 o                         
  -2  -8   8         70.60         73.56         6.62 o                         
  -1  -8   8         42.15         42.79         6.13 o                         
   0  -8   8         14.04          9.19         4.58 o                         
   1  -8   8         16.38         14.80         3.10 o                         
   2  -8   8         37.80         33.15         6.73 o                         
  -3  -7   8         71.68         70.70         6.18 o                         
  -2  -7   8         27.10         19.96         5.95 o                         
  -1  -7   8         92.93         75.99        42.52 o                         
   0  -7   8        229.73        202.03         7.65 o                         
   1  -7   8         29.91         25.12         5.65 o                         
   2  -7   8         13.95         16.33         5.82 o                         
   3  -7   8         18.46         23.10         4.68 o                         
  -4  -6   8         17.90         13.66         3.34 o                         
  -3  -6   8         53.18         54.85         5.04 o                         
  -2  -6   8         62.20         67.72         8.12 o                         
  -1  -6   8         25.86         21.78         4.31 o                         
   0  -6   8        124.48        118.28         6.84 o                         
   1  -6   8         95.01         84.34        14.99 o                         
   2  -6   8         36.95         33.68         4.06 o                         
   3  -6   8         32.74         35.10         3.97 o                         
  -4  -5   8          7.69         10.74         3.45 o                         
  -3  -5   8        177.06        172.69         7.22 o                         
  -2  -5   8        157.04        143.19         7.43 o                         
  -1  -5   8        162.20        134.07        11.66 o                         
   0  -5   8          7.95          8.78         3.93 o                         
   1  -5   8        111.05        105.02         4.79 o                         
   2  -5   8        140.09        138.38         7.06 o                         
   3  -5   8         30.86         27.62         3.82 o                         
   4  -5   8         12.76         11.27         2.41 o                         
  -5  -4   8         33.59         29.10         3.62 o                         
  -4  -4   8        112.08        108.77         5.27 o                         
  -3  -4   8        241.43        225.33        13.05 o                         
  -2  -4   8        194.56        197.07        11.23 o                         
  -1  -4   8         73.17         67.93         4.23 o                         
   0  -4   8          5.23          3.43         2.24 o                         
   1  -4   8        174.98        176.73         5.65 o                         
   2  -4   8        129.38        119.48         6.81 o                         
   3  -4   8         86.03         79.87         4.57 o                         
   4  -4   8         40.61         43.87         3.79 o                         
  -5  -3   8          0.02         -0.40         1.92 o                         
  -4  -3   8         48.76         46.90         5.35 o                         
  -3  -3   8        152.46        138.88         7.78 o                         
  -2  -3   8         50.36         44.84         4.29 o                         
  -1  -3   8        135.36        134.21        13.94 o                         
   0  -3   8          4.03         18.87        10.94 o                         
   1  -3   8        461.18        430.56        15.47 o                         
   2  -3   8         15.61         15.53         2.66 o                         
   3  -3   8          0.91          0.19         2.76 o                         
   4  -3   8         19.98         24.69         3.88 o                         
  -5  -2   8         22.71         21.08         3.19 o                         
  -4  -2   8        114.45        120.49         7.40 o                         
  -3  -2   8         57.44         53.13         5.24 o                         
  -2  -2   8        353.58        349.83        21.32 o                         
  -1  -2   8        112.41         99.37        12.44 o                         
   0  -2   8        119.26        119.02        12.19 o                         
   1  -2   8         83.23         72.87        14.06 o                         
   2  -2   8        164.10        152.30         5.00 o                         
   3  -2   8        187.81        163.38         6.20 o                         
   4  -2   8         53.29         62.29         7.42 o                         
   5  -2   8         38.86         39.45         3.14 o                         
  -5  -1   8          8.13         10.23         3.81 o                         
  -4  -1   8        322.45        317.83        16.65 o                         
  -3  -1   8        411.02        394.80        11.97 o                         
  -2  -1   8         81.91         75.81        11.15 o                         
  -1  -1   8         68.40         73.87        10.03 o                         
   0  -1   8        516.01        592.01        23.61 o                         
   1  -1   8        813.21        819.15        35.72 o                         
   2  -1   8        108.23        105.05         5.07 o                         
   3  -1   8         71.87         69.78         4.54 o                         
   4  -1   8          8.69          8.80         3.90 o                         
   5  -1   8        101.98        104.23         4.67 o                         
  -5   0   8         50.74         53.47         3.69 o                         
  -4   0   8          2.15          0.71         3.03 o                         
  -3   0   8         20.84         14.14         3.02 o                         
  -2   0   8        142.81        138.85        17.29 o                         
  -1   0   8        223.35        225.04        15.83 o                         
   0   0   8         16.79         18.88         7.97 o                         
   1   0   8        195.43        202.52        18.19 o                         
   2   0   8        332.24        290.40        12.26 o                         
   3   0   8        371.03        348.96         9.18 o                         
   4   0   8          1.12          1.55         2.87 o                         
   5   0   8         19.11         19.09         2.88 o                         
  -5   1   8          4.07          4.52         3.21 o                         
  -4   1   8        324.42        341.85        15.72 o                         
  -3   1   8        383.07        358.66        13.49 o                         
  -2   1   8         81.47         80.23        14.39 o                         
  -1   1   8         78.91         95.40        12.05 o                         
   0   1   8        523.12        541.76        23.11 o                         
   1   1   8        761.10        807.78        28.20 o                         
   2   1   8         92.93         91.04         5.96 o                         
   3   1   8         65.08         58.35         5.54 o                         
   4   1   8          9.94         11.71         3.86 o                         
   5   1   8        100.50         96.55         5.27 o                         
  -5   2   8         19.97         18.85         3.27 o                         
  -4   2   8        108.10        111.26         6.65 o                         
  -3   2   8         70.27         58.28         5.13 o                         
  -2   2   8        326.58        338.23        24.91 o                         
  -1   2   8        107.11         96.64        15.89 o                         
   0   2   8        124.16        126.54        12.86 o                         
   1   2   8         83.34         79.31        11.51 o                         
   2   2   8        155.67        146.67         6.74 o                         
   3   2   8        186.71        177.37         8.07 o                         
   4   2   8         64.98         66.77         6.25 o                         
   5   2   8         42.89         43.34         4.14 o                         
  -5   3   8          0.79          2.34         4.67 o                         
  -4   3   8         59.49         62.46         7.92 o                         
  -3   3   8        135.34        124.22        10.00 o                         
  -2   3   8         51.66         51.11         7.95 o                         
  -1   3   8        143.88        160.28        18.92 o                         
   0   3   8          8.71          0.51         8.09 o                         
   1   3   8        416.26        436.43        22.75 o                         
   2   3   8         25.23         23.74         5.59 o                         
   3   3   8          0.57          1.12         5.80 o                         
   4   3   8         17.03         35.87        23.18 o                         
  -5   4   8         31.30         36.15         5.26 o                         
  -4   4   8        108.68        114.00         9.02 o                         
  -3   4   8        265.38        260.10        13.76 o                         
  -2   4   8        184.55        179.28        11.97 o                         
  -1   4   8         54.17         59.51        13.99 o                         
   0   4   8          7.76          4.80         6.23 o                         
   1   4   8        178.54        176.66        16.22 o                         
   2   4   8        119.12        115.59         9.80 o                         
   3   4   8         72.53         72.43         8.56 o                         
   4   4   8         46.29         65.43        17.48 o                         
  -4   5   8         11.22         12.18         4.97 o                         
  -3   5   8        180.44        187.93        11.17 o                         
  -2   5   8        160.73        151.94        10.54 o                         
  -1   5   8        173.30        182.97        24.27 o                         
   0   5   8          4.19         11.89        12.10 o                         
   3   5   8         31.04         37.81         6.55 o                         
   4   5   8         11.89         24.06        16.46 o                         
  -4   6   8         17.51         17.66         3.86 o                         
  -3   6   8         60.82         65.98         6.55 o                         
  -2   6   8         61.65         59.98         6.91 o                         
  -1   6   8         24.99         20.18         5.32 o                         
   1   6   8         96.83         73.08        10.00 o                         
   3   6   8         31.56         37.84         5.29 o                         
   2   7   8         14.43         11.26         8.51 o                         
   3   7   8         16.78         31.22         8.30 o                         
  -2  -8   9         22.50         20.76         3.74 o                         
  -1  -8   9          6.19         -0.86         4.27 o                         
   0  -8   9          0.13          1.60         3.54 o                         
   1  -8   9        152.97        134.45         7.66 o                         
  -3  -7   9         18.46         12.11         3.63 o                         
  -2  -7   9         27.81         20.69         5.17 o                         
  -1  -7   9         29.58         32.52         5.78 o                         
   0  -7   9          5.44          8.42         3.42 o                         
   1  -7   9         19.22         17.87         3.51 o                         
   2  -7   9          0.34          0.43         2.51 o                         
  -4  -6   9         25.48         20.24         3.41 o                         
  -3  -6   9         67.48         71.00         7.76 o                         
  -2  -6   9         21.09         15.17         5.22 o                         
  -1  -6   9          5.17          4.39         5.34 o                         
   0  -6   9         31.87         28.64         4.17 o                         
   1  -6   9        126.36        130.08        16.62 o                         
   2  -6   9         27.63         32.30         3.91 o                         
   3  -6   9         83.94         88.47         4.25 o                         
  -4  -5   9         37.16         37.90         3.76 o                         
  -3  -5   9        139.05        139.05         6.84 o                         
  -2  -5   9          5.13          2.07         3.25 o                         
  -1  -5   9        138.89        129.76         6.40 o                         
   0  -5   9        134.89        128.57         7.82 o                         
   1  -5   9         36.40         32.29         3.00 o                         
   2  -5   9         27.99         21.79         3.21 o                         
   3  -5   9         72.19         76.32         3.73 o                         
  -4  -4   9        137.92        143.72         8.38 o                         
  -3  -4   9         33.61         28.37         6.52 o                         
  -2  -4   9        169.97        152.76         6.43 o                         
  -1  -4   9         37.62         34.49         3.55 o                         
   0  -4   9         32.22         29.32         4.20 o                         
   1  -4   9        135.61        130.33         4.81 o                         
   2  -4   9        154.14        147.44         7.19 o                         
   3  -4   9         22.14         17.70         2.82 o                         
   4  -4   9         76.14         82.86         4.63 o                         
  -5  -3   9         28.56         29.37         3.33 o                         
  -4  -3   9        209.55        230.49         8.63 o                         
  -3  -3   9        125.73        123.72         7.33 o                         
  -2  -3   9        188.53        177.39        11.05 o                         
  -1  -3   9         96.02         89.26         4.89 o                         
   0  -3   9        476.51        445.43        10.38 o                         
   1  -3   9         77.89         78.89         3.50 o                         
   2  -3   9         15.83         15.76         2.63 o                         
   3  -3   9         11.29         13.08         3.78 o                         
   4  -3   9         74.45         79.59         4.50 o                         
  -5  -2   9         12.51         13.02         2.73 o                         
  -4  -2   9        160.56        181.66         8.25 o                         
  -3  -2   9        278.46        286.20        10.79 o                         
  -2  -2   9        170.45        159.32        10.62 o                         
  -1  -2   9         75.86         70.24         4.80 o                         
   0  -2   9        180.51        175.54         4.72 o                         
   1  -2   9        162.04        155.46         4.21 o                         
   2  -2   9        280.77        268.34         6.55 o                         
   3  -2   9        146.27        147.18         5.73 o                         
   4  -2   9         22.22         25.31         4.50 o                         
  -5  -1   9         27.36         25.02         3.56 o                         
  -4  -1   9         71.61         70.15         6.09 o                         
  -3  -1   9        100.16         95.70         6.78 o                         
  -2  -1   9        283.55        260.56        18.39 o                         
  -1  -1   9        221.74        208.31        27.28 o                         
   0  -1   9        883.61        962.42        38.08 o                         
   1  -1   9         13.22         12.02         2.19 o                         
   2  -1   9        136.13        132.09         5.53 o                         
   3  -1   9         66.13         70.60         4.49 o                         
   4  -1   9        202.23        209.77         7.19 o                         
  -5   0   9         20.09         15.82         3.14 o                         
  -4   0   9          4.88          4.47         2.99 o                         
  -3   0   9        199.79        192.84         9.43 o                         
  -2   0   9         29.09         23.16         5.15 o                         
  -1   0   9        126.58        122.41        12.85 o                         
   0   0   9         26.97         18.51         7.50 o                         
   1   0   9        210.92        209.84         5.32 o                         
   2   0   9         20.47         17.50         2.92 o                         
   3   0   9         54.88         55.24         4.16 o                         
   4   0   9          1.37          2.28         2.33 o                         
  -5   1   9         23.43         21.97         3.07 o                         
  -4   1   9         64.05         68.15         5.48 o                         
  -3   1   9         94.61         88.61         5.03 o                         
  -2   1   9        293.38        281.86         8.86 o                         
  -1   1   9        182.87        181.55        18.73 o                         
   0   1   9        865.38        923.60        33.16 o                         
   1   1   9         17.06         16.84         3.24 o                         
   2   1   9        135.23        127.94         7.29 o                         
   3   1   9         58.49         64.93         5.10 o                         
   4   1   9        187.50        199.46         7.20 o                         
  -5   2   9         14.78         17.54         4.65 o                         
  -4   2   9        169.48        183.62         7.62 o                         
  -3   2   9        302.21        303.32        12.17 o                         
  -2   2   9        153.56        139.43         9.58 o                         
  -1   2   9         80.36         83.10         7.91 o                         
   0   2   9        184.86        184.45        10.03 o                         
   1   2   9        184.07        177.80         6.24 o                         
   2   2   9        264.60        261.84         7.93 o                         
   3   2   9        165.16        179.55        11.59 o                         
   4   2   9         22.33         23.02         3.99 o                         
  -5   3   9         30.28         35.64         4.70 o                         
  -4   3   9        198.49        226.06        11.90 o                         
  -3   3   9        118.84        108.40         9.62 o                         
  -2   3   9        214.56        202.40        18.62 o                         
  -1   3   9         81.07         78.40        15.33 o                         
   0   3   9        455.66        450.09        15.99 o                         
   1   3   9         85.70         87.48         6.00 o                         
   2   3   9         15.58         18.87         5.84 o                         
   3   3   9         16.11         24.49        13.43 o                         
   4   3   9         62.35         74.41         5.49 o                         
  -4   4   9        140.60        165.23         9.70 o                         
  -3   4   9         24.87         27.79         6.39 o                         
  -2   4   9        151.93        138.15        10.40 o                         
  -1   4   9         39.18         43.06        13.37 o                         
   0   4   9         34.35         53.13         8.00 o                         
   1   4   9        114.02        111.01        13.23 o                         
   2   4   9        138.91        144.60         8.47 o                         
   3   4   9         24.19         27.89        11.02 o                         
   4   4   9         78.30         97.89         5.40 o                         
  -4   5   9         33.67         43.20         5.33 o                         
  -3   5   9        135.42        149.68         9.62 o                         
  -2   5   9          8.55          6.74         5.14 o                         
  -1   5   9        152.02        142.99         9.98 o                         
   1   5   9         41.57         40.56        11.11 o                         
   2   5   9         28.12         26.22        13.17 o                         
   3   5   9         82.11        104.53        11.80 o                         
  -3   6   9         65.42         83.32         6.41 o                         
  -2   6   9         23.02         20.76         5.30 o                         
  -1   6   9          4.17          5.45         4.66 o                         
   1   6   9        113.39        138.90        11.54 o                         
   2   6   9         39.02         55.40        11.16 o                         
   3   6   9         80.96        115.86        10.86 o                         
   2   7   9          0.33          7.90         6.71 o                         
  -2  -7  10         74.20         72.47         5.31 o                         
  -1  -7  10         26.92         29.64         4.64 o                         
   0  -7  10         26.53         20.86         4.56 o                         
   1  -7  10         39.36         34.10         3.39 o                         
  -2  -6  10          8.65          5.54         3.96 o                         
  -1  -6  10         99.93         97.99         7.74 o                         
   0  -6  10        198.88        199.62         6.00 o                         
   1  -6  10         33.35         24.90        24.63 o                         
   2  -6  10         74.83         77.36        30.88 o                         
  -4  -5  10         25.75         19.22         3.22 o                         
  -3  -5  10        107.87        107.59         6.41 o                         
  -2  -5  10         17.88         16.16         3.28 o                         
  -1  -5  10         16.84         11.87         3.71 o                         
   0  -5  10         11.91         12.17         2.95 o                         
   1  -5  10          7.61          7.15         2.78 o                         
   2  -5  10         37.20         38.29         3.11 o                         
   3  -5  10        110.26        103.10         4.30 o                         
  -4  -4  10          5.24          6.54         3.14 o                         
  -3  -4  10          0.24         -2.98         5.08 o                         
  -2  -4  10         19.59         17.25         5.32 o                         
  -1  -4  10         10.04          6.83         3.40 o                         
   0  -4  10        144.38        131.72         5.60 o                         
   1  -4  10         30.42         31.96         3.04 o                         
   2  -4  10         46.26         43.48         3.01 o                         
   3  -4  10         87.92         95.41         3.80 o                         
  -4  -3  10          0.62          0.89         2.96 o                         
  -3  -3  10        133.62        142.38         7.26 o                         
  -2  -3  10         48.33         50.97         9.57 o                         
  -1  -3  10        235.78        226.19         8.50 o                         
   0  -3  10         39.14         38.58         3.97 o                         
   1  -3  10         14.43         11.34         2.60 o                         
   2  -3  10          2.96          2.03         2.04 o                         
   3  -3  10        228.55        267.95         8.36 o                         
   4  -3  10         12.00         12.85         2.26 o                         
  -4  -2  10         38.42         46.43         4.59 o                         
  -3  -2  10         93.08         94.32         6.57 o                         
  -2  -2  10         21.32         16.43         4.00 o                         
  -1  -2  10        343.15        319.09         9.33 o                         
   0  -2  10        213.77        217.65         6.99 o                         
   1  -2  10         64.39         63.19         3.29 o                         
   2  -2  10         72.02         66.36         3.72 o                         
   3  -2  10         27.29         25.06         2.70 o                         
   4  -2  10         23.27         23.38         2.40 o                         
  -5  -1  10         38.92         39.42         4.17 o                         
  -4  -1  10         61.21         65.89         8.75 o                         
  -3  -1  10        135.86        144.82         7.62 o                         
  -2  -1  10         50.57         42.50         6.83 o                         
  -1  -1  10        163.33        141.84         6.45 o                         
   0  -1  10         93.76         87.04         5.45 o                         
   1  -1  10        111.40        113.14         3.75 o                         
   2  -1  10         28.72         26.70         2.82 o                         
   3  -1  10        178.88        195.80         5.30 o                         
   4  -1  10        102.08        110.18         3.40 o                         
  -5   0  10        259.73        259.23         9.11 o                         
  -4   0  10         51.93         64.08         5.01 o                         
  -3   0  10        165.43        180.18         8.31 o                         
  -2   0  10        219.37        197.57        11.67 o                         
  -1   0  10       1156.54       1114.81        39.31 o                         
   0   0  10         57.97         60.87         4.20 o                         
   1   0  10        563.71        549.04        10.13 o                         
   2   0  10         84.27         85.67         4.05 o                         
   3   0  10          4.92          4.98         2.33 o                         
   4   0  10          0.62          0.34         2.50 o                         
  -4   1  10         58.81         65.18         4.74 o                         
  -3   1  10        126.37        132.59         6.86 o                         
  -2   1  10         46.56         38.06         4.51 o                         
  -1   1  10        158.83        145.14         6.76 o                         
   0   1  10         99.43         94.36         5.19 o                         
   1   1  10        104.77        104.89         7.59 o                         
   2   1  10         30.20         30.09         4.25 o                         
   3   1  10        168.80        180.94         9.12 o                         
   4   1  10        111.84        129.30         5.03 o                         
  -4   2  10         28.84         33.39         3.76 o                         
  -3   2  10         84.63         86.00         5.74 o                         
  -2   2  10         20.73         21.09         6.17 o                         
  -1   2  10        363.80        367.42        13.92 o                         
   0   2  10        181.10        173.04        11.99 o                         
   1   2  10         52.67         52.64         6.03 o                         
   2   2  10         60.02         57.11         4.95 o                         
   3   2  10         27.23         24.65         3.85 o                         
   4   2  10         27.20         26.42         4.55 o                         
  -4   3  10          0.19          1.31         4.32 o                         
  -3   3  10        133.69        153.66        10.29 o                         
  -2   3  10         38.87         33.67         6.58 o                         
   0   3  10         42.15         39.88        10.78 o                         
   1   3  10         13.11         12.04         4.56 o                         
   2   3  10          7.09         14.13        12.35 o                         
   3   3  10        215.49        273.64         9.76 o                         
   4   3  10         17.87         21.22         3.73 o                         
  -4   4  10          7.54         10.00         4.49 o                         
  -3   4  10          0.58         -0.13         5.22 o                         
  -2   4  10         18.45         15.90         5.92 o                         
   0   4  10        147.60        150.15        12.54 o                         
   1   4  10         43.66         56.22        12.73 o                         
   2   4  10         52.22         57.24        13.71 o                         
   3   4  10         89.07        101.01         6.30 o                         
  -3   5  10        121.74        141.67         8.47 o                         
  -2   5  10         23.80         26.59         5.78 o                         
  -1   5  10         12.87         12.35         5.40 o                         
   1   5  10          9.18         20.31        10.45 o                         
   2   5  10         41.40         59.75        12.53 o                         
   3   5  10        115.97        129.95        11.74 o                         
  -3   6  10          4.48          3.66         3.46 o                         
  -2   6  10          9.95          9.07         4.13 o                         
  -1   6  10         87.89         88.76         7.14 o                         
   0   6  10        209.00        213.82        10.39 o                         
   1   6  10         36.19         46.25         8.09 o                         
   2   6  10         72.75         96.95         9.51 o                         
  -2  -6  11         28.36         16.39         3.21 o                         
  -1  -6  11         22.16         18.56         3.87 o                         
   0  -6  11         64.74         68.04         5.80 o                         
   1  -6  11         17.22         17.74         3.94 o                         
  -3  -5  11        102.38        106.78         5.83 o                         
  -2  -5  11          1.65         -2.18         3.72 o                         
  -1  -5  11          0.35          1.01         3.64 o                         
   0  -5  11         42.55         38.20         3.61 o                         
   1  -5  11        114.94        113.69         4.64 o                         
   2  -5  11         42.38         45.60         3.50 o                         
  -3  -4  11          1.79          0.44         2.84 o                         
  -2  -4  11        150.30        154.62        13.84 o                         
  -1  -4  11         77.56         76.75         4.98 o                         
   0  -4  11         42.06         34.27         4.02 o                         
   1  -4  11         23.31         27.11         3.19 o                         
   2  -4  11         52.19         47.74         2.66 o                         
   3  -4  11        151.88        184.96         7.27 o                         
  -4  -3  11        100.83        110.64        20.17 o                         
  -3  -3  11        107.41        119.28         7.76 o                         
  -2  -3  11          5.87          5.17         2.68 o                         
  -1  -3  11         98.03         91.44         5.69 o                         
   0  -3  11         73.31         68.97         5.17 o                         
   1  -3  11        205.54        207.26         6.45 o                         
   2  -3  11         42.45         47.24         2.92 o                         
   3  -3  11         20.78         24.45         3.16 o                         
  -4  -2  11          4.80          5.19         2.91 o                         
  -3  -2  11         54.96         58.99         5.04 o                         
  -2  -2  11        122.00        119.95         6.12 o                         
  -1  -2  11         35.52         31.97         4.33 o                         
   0  -2  11         43.38         39.01         4.62 o                         
   1  -2  11         91.55         90.68         4.60 o                         
   2  -2  11         64.30         65.88         3.92 o                         
   3  -2  11         18.27         20.30         2.40 o                         
  -4  -1  11         58.05         69.48         4.42 o                         
  -3  -1  11         45.25         52.49         4.95 o                         
  -2  -1  11        108.34        106.64         8.74 o                         
  -1  -1  11          3.96          2.75         3.28 o                         
   0  -1  11        169.33        158.60         7.10 o                         
   1  -1  11         15.46         14.72         2.90 o                         
   2  -1  11        117.11        117.58         4.84 o                         
   3  -1  11         19.63         20.15         2.20 o                         
  -4   0  11         28.10         30.63         3.35 o                         
  -3   0  11         56.88         61.93         5.20 o                         
  -2   0  11        140.96        159.17        10.17 o                         
  -1   0  11         26.86         25.38         3.94 o                         
   0   0  11         45.37         43.71         4.49 o                         
   1   0  11         59.27         62.86         4.41 o                         
   2   0  11         90.41         95.93         4.00 o                         
   3   0  11          6.78          5.04         3.09 o                         
  -4   1  11         66.56         69.36         3.89 o                         
  -3   1  11         47.19         50.61         4.48 o                         
  -2   1  11        108.46         99.83        11.96 o                         
  -1   1  11          4.29          6.39         3.27 o                         
   0   1  11        184.14        174.69         7.66 o                         
   1   1  11         25.82         37.09        15.55 o                         
   2   1  11        132.90        125.75         7.32 o                         
   3   1  11         20.94         22.99         3.88 o                         
  -4   2  11          4.40          4.59         2.30 o                         
  -3   2  11         61.32         63.05         4.64 o                         
  -2   2  11        111.97        111.67         8.72 o                         
  -1   2  11         29.35         14.17         7.84 o                         
   0   2  11         37.79         30.33         9.18 o                         
   1   2  11         89.75         82.53        19.87 o                         
   2   2  11         63.48         55.25        23.30 o                         
   3   2  11         21.35         34.17        10.80 o                         
  -4   3  11        105.72        135.59         6.79 o                         
  -3   3  11        100.90        102.25         7.79 o                         
  -2   3  11          8.14          7.41         5.41 o                         
  -1   3  11         96.82         97.62         6.14 o                         
   0   3  11         74.55         81.25        10.13 o                         
   1   3  11        201.43        185.22        15.51 o                         
   2   3  11         50.08         46.65        13.21 o                         
   3   3  11         22.25         29.41         4.76 o                         
  -3   4  11          2.75          3.67         4.09 o                         
  -2   4  11        144.94        163.54         9.91 o                         
  -1   4  11         85.59         90.63         8.11 o                         
   0   4  11         46.97         43.18         8.17 o                         
   1   4  11         25.01         14.31        11.35 o                         
   2   4  11         51.72         43.97        10.77 o                         
   3   4  11        158.63        165.88         8.73 o                         
  -3   5  11         95.48        117.95         6.53 o                         
  -2   5  11          0.93         -0.04         4.00 o                         
  -1   5  11          0.42          0.10         4.17 o                         
   1   5  11        110.80        113.45        10.05 o                         
   2   5  11         32.44         18.09         8.74 o                         
  -2   6  11         22.37         23.16         3.85 o                         
  -1   6  11         22.76         25.22         4.32 o                         
   0   6  11         71.57         72.03         5.63 o                         
   1   6  11         17.94         17.81         3.69 o                         
  -1  -5  12         59.04         51.10         8.32 o                         
   0  -5  12        142.82        135.31         4.18 o                         
   1  -5  12         77.51         78.46         3.50 o                         
  -2  -4  12         56.38         64.14         5.73 o                         
  -1  -4  12          3.28          3.20         2.77 o                         
   0  -4  12         23.24         22.52         2.50 o                         
   1  -4  12         23.49         24.05         2.94 o                         
   2  -4  12         67.29         75.28         4.87 o                         
  -3  -3  12         12.49         11.48         2.66 o                         
  -2  -3  12          2.38          2.24         2.77 o                         
  -1  -3  12         14.77         13.61         3.39 o                         
   0  -3  12        175.75        203.75         7.13 o                         
   1  -3  12          8.97          9.36         3.18 o                         
   2  -3  12          6.67         10.44         2.67 o                         
  -3  -2  12        152.19        185.23        19.25 o                         
  -2  -2  12         47.70         53.30         4.41 o                         
  -1  -2  12         46.90         45.58         4.34 o                         
   0  -2  12          9.52         11.12         3.63 o                         
   1  -2  12         60.75         65.35         4.60 o                         
   2  -2  12         34.97         37.70         3.45 o                         
  -3  -1  12          2.54          2.33         2.93 o                         
  -2  -1  12         45.81         50.28         4.57 o                         
  -1  -1  12          5.17          3.36         3.19 o                         
   0  -1  12        221.28        224.22         7.89 o                         
   1  -1  12          5.55          6.76         3.28 o                         
   2  -1  12         14.45         11.82         3.04 o                         
   3  -1  12         12.27         11.90         2.99 o                         
  -3   0  12         45.60         52.83         4.86 o                         
  -2   0  12          1.36          1.16         4.47 o                         
  -1   0  12          0.81          3.58         4.85 o                         
   0   0  12         14.61         19.57         3.70 o                         
   1   0  12         12.62         11.35         3.31 o                         
   2   0  12          6.75          8.01         2.79 o                         
   3   0  12         23.17         21.31         3.61 o                         
  -3   1  12          2.45          1.25         3.80 o                         
  -2   1  12         48.30         46.41         5.36 o                         
  -1   1  12          5.54          4.68         2.90 o                         
   0   1  12        226.92        213.54         8.00 o                         
   1   1  12          2.53          0.44         3.73 o                         
   2   1  12         12.38          7.58         4.77 o                         
   3   1  12         13.59         18.71         3.55 o                         
  -3   2  12        147.50        167.23        10.43 o                         
  -2   2  12         50.05         54.63         4.18 o                         
  -1   2  12         52.87         54.43         6.13 o                         
   0   2  12          9.53         -7.17         8.39 o                         
   1   2  12         53.47         55.65         4.86 o                         
   2   2  12         36.96         44.65         4.20 o                         
  -3   3  12         13.57         12.42         3.81 o                         
  -2   3  12          3.23          3.13         3.96 o                         
  -1   3  12         14.07         13.68         4.84 o                         
   0   3  12        190.43        206.52        11.54 o                         
   1   3  12         11.90         12.45         7.37 o                         
   2   3  12          8.23         13.16         3.96 o                         
  -3   4  12         82.57         99.12         5.46 o                         
  -2   4  12         53.41         62.41         5.71 o                         
  -1   4  12          1.93          1.53         3.94 o                         
   0   4  12         23.65         11.59         5.93 o                         
   1   4  12         23.60         22.58         6.46 o                         
   2   4  12         72.76         87.18         6.47 o                         
  -2   5  12          8.95         11.12         3.27 o                         
  -1   5  12         53.39         58.39         5.34 o                         
   0   5  12        139.25        151.77         7.68 o                         
   1   5  12         75.04         77.79         3.83 o                         
  -1  -4  13         35.27         40.74         4.05 o                         
   0  -4  13         61.28         58.87         3.07 o                         
  -2  -3  13          9.85          6.66         3.49 o                         
  -1  -3  13         72.96         78.76         4.05 o                         
   0  -3  13          5.19          4.82         2.66 o                         
   1  -3  13          8.05          8.06         2.35 o                         
  -2  -2  13         12.83         14.26         2.91 o                         
  -1  -2  13         74.11         84.34         4.23 o                         
   0  -2  13         50.03         50.69         3.75 o                         
   1  -2  13        112.34        141.74         5.09 o                         
  -3  -1  13         42.53         40.25         3.97 o                         
  -2  -1  13          9.70         11.10         2.92 o                         
  -1  -1  13         45.92         41.47         5.17 o                         
   0  -1  13          6.63          6.96         2.79 o                         
   1  -1  13         11.77         12.31         2.82 o                         
   2  -1  13          6.07          9.39         3.16 o                         
  -3   0  13         41.10         39.15         4.08 o                         
  -2   0  13          9.69          8.53         2.84 o                         
  -1   0  13          0.11          0.55         3.88 o                         
   0   0  13          2.45          3.80         2.59 o                         
   1   0  13         28.56         31.80         3.05 o                         
   2   0  13          2.20          2.78         3.20 o                         
  -2   1  13          8.79         10.29         4.03 o                         
   1   1  13         12.07         12.07         3.78 o                         
   2   1  13          5.71          8.47         3.18 o                         
  -2   2  13         12.31         11.76         2.43 o                         
  -1   2  13         72.04         75.91         5.68 o                         
   0   2  13         52.61         52.08         4.91 o                         
  -2   3  13         13.71         15.55         3.20 o                         
  -1   3  13         75.58         84.06         5.91 o                         
   0   3  13          3.92          1.62         3.33 o                         
  -1   4  13         34.64         40.40         4.11 o                         
   0   4  13         56.93         56.71         4.50 o                         
  -1  -1  14         29.01         28.58         3.69 o                         
   0  -1  14         24.81         31.34         3.53 o                         
  -1   0  14         62.84         64.17         4.87 o                         
  -1   1  14         27.94         28.35         3.67 o                         
                                                                                
