# Supplementary material for: Crystal structures of hibiscus acid and hibiscus acid dimethyl ester isolated from Hibiscus sabdariffa (Malvaceae)
Source: Acta Crystallogr E Crystallogr Commun. 2017 Aug 21;73(Pt 9):1368–71. doi: 10.1107/S2056989017011902 (PMC5588582; doi:10.1107/S2056989017011902)
Supplement: Supplementary file 4 [file e-73-01368-IIsup3.hkl]

data_II                                                                         
_shelx_title ' sipbs_march2017 in P 21'                                         
_shelx_refln_list_code          4                                               
_shelx_F_calc_maximum      109.47                                               
_exptl_crystal_F_000       456.00                                               
_reflns_d_resolution_high  0.8043                                               
                                                                                
loop_                                                                           
 _space_group_symop_operation_xyz                                               
 'x, y, z'                                                                      
 '-x, y+1/2, -z'                                                                
                                                                                
_cell_length_a     9.3057                                                       
_cell_length_b     7.6934                                                       
_cell_length_c    13.4012                                                       
_cell_angle_alpha  90.000                                                       
_cell_angle_beta   96.243                                                       
_cell_angle_gamma  90.000                                                       
                                                                                
_shelx_F_squared_multiplier     1.000                                           
                                                                                
loop_                                                                           
 _refln_index_h                                                                 
 _refln_index_k                                                                 
 _refln_index_l                                                                 
 _refln_F_squared_calc                                                          
 _refln_F_squared_meas                                                          
 _refln_F_squared_sigma                                                         
 _refln_observed_status                                                         
   1  -7   0        149.04         95.94        13.92 o                         
   0  -6   0        742.55        721.53        32.88 o                         
   1  -6   0         97.00         87.74         8.45 o                         
   2  -6   0        487.73        451.14        27.14 o                         
   3  -6   0         50.68         42.82         6.52 o                         
   4  -6   0         61.13         50.56         7.31 o                         
   7  -6   0        130.01        135.59         8.41 o                         
   8  -6   0         11.26         14.63         2.27 o                         
   1  -5   0         17.32         21.46         5.56 o                         
   2  -5   0        191.71        211.70        15.73 o                         
   3  -5   0         35.68         28.12         6.04 o                         
   4  -5   0        234.19        244.09        16.95 o                         
   5  -5   0         43.34         31.03         4.86 o                         
   6  -5   0        313.28        286.17        20.46 o                         
   7  -5   0        197.76        180.85        11.12 o                         
   8  -5   0          5.12          1.73         1.58 o                         
   9  -5   0         36.63         33.93         2.84 o                         
   1  -4   0        233.17        236.86        12.65 o                         
   2  -4   0        805.92        933.39        31.28 o                         
   3  -4   0        249.26        274.06        11.52 o                         
   4  -4   0        303.46        348.12        19.72 o                         
   5  -4   0         44.09         40.68         8.57 o                         
   6  -4   0        133.38        126.87         8.77 o                         
   7  -4   0         66.41         60.02         7.98 o                         
   8  -4   0         52.99         48.91         3.11 o                         
   9  -4   0         19.04         18.68         2.01 o                         
  10  -4   0          8.34          8.23         1.45 o                         
   1  -3   0        247.85        281.43         8.62 o                         
   2  -3   0       2565.07       2992.02        26.99 o                         
   3  -3   0        295.36        300.48        10.68 o                         
   4  -3   0        146.69        133.03        10.42 o                         
   5  -3   0         40.71         25.61         6.58 o                         
   6  -3   0         57.49         53.47         6.95 o                         
   7  -3   0        456.24        446.57        13.36 o                         
   8  -3   0         21.35         15.85         2.13 o                         
   9  -3   0          2.96          2.45         1.66 o                         
  10  -3   0          0.41          0.12         1.18 o                         
   0  -2   0      11983.52      13285.64        80.39 o                         
   1  -2   0          0.51          2.32         1.13 o                         
   2  -2   0       3965.55       4460.65        54.87 o                         
   3  -2   0        592.51        568.93        10.01 o                         
   4  -2   0         47.79         46.40         5.43 o                         
   5  -2   0        401.73        425.45        21.30 o                         
   6  -2   0        109.22        134.61        13.71 o                         
   7  -2   0         47.77         41.17         6.43 o                         
   8  -2   0        104.17        110.70         4.24 o                         
   9  -2   0         69.65         76.79         3.36 o                         
  10  -2   0         15.09         16.76         2.62 o                         
  11  -2   0         12.92         12.33         1.99 o                         
   1  -1   0        350.71        351.70         7.23 o                         
   2  -1   0       5640.76       5490.39        32.89 o                         
   3  -1   0       1342.52       1355.27        35.35 o                         
   4  -1   0        311.71        346.40         8.35 o                         
   5  -1   0        150.45        149.52         8.09 o                         
   6  -1   0        152.62        159.42        14.28 o                         
   7  -1   0         32.99         25.99         7.69 o                         
   8  -1   0         47.33         50.16         2.80 o                         
   9  -1   0         12.39         12.49         1.78 o                         
  10  -1   0          9.08         10.46         2.67 o                         
  11  -1   0          5.07          5.59         2.94 o                         
   1   0   0         11.55         11.93         1.65 o                         
   2   0   0       3286.86       3275.21        30.01 o                         
   3   0   0        188.24        166.43         5.12 o                         
   4   0   0        376.28        341.67         7.33 o                         
   5   0   0        433.31        442.56        11.18 o                         
   6   0   0         30.73         30.88         3.77 o                         
   7   0   0         19.56         17.85         7.11 o                         
   8   0   0          5.26          2.91         1.57 o                         
   9   0   0        158.50        161.66         6.30 o                         
  10   0   0         53.77         67.25         4.79 o                         
  11   0   0         15.95         14.40         2.79 o                         
   1   1   0        350.38        372.63         5.79 o                         
   2   1   0       5617.40       5668.60        37.35 o                         
   3   1   0       1344.88       1372.84        15.18 o                         
   4   1   0        310.52        341.08         9.03 o                         
   5   1   0        150.17        143.94         8.45 o                         
   6   1   0        152.97        157.37         9.92 o                         
   7   1   0         33.66         27.81         7.74 o                         
   8   1   0         47.55         45.46         5.56 o                         
   9   1   0         12.53          9.95         4.12 o                         
  10   1   0          9.19          6.67         3.42 o                         
  11   1   0          5.04          4.16         3.27 o                         
   1   2   0          0.46         -0.09         1.29 o                         
   2   2   0       3961.26       4427.25        27.13 o                         
   3   2   0        598.33        548.21        16.66 o                         
   4   2   0         47.32         48.10         4.77 o                         
   5   2   0        398.57        392.85        20.89 o                         
   6   2   0        110.34        113.37        13.27 o                         
   7   2   0         48.12         30.62         7.85 o                         
   8   2   0        103.62        103.95         7.58 o                         
   9   2   0         68.82         76.41         7.66 o                         
  10   2   0         15.15         13.73         2.62 o                         
  11   2   0         12.85         14.70         2.09 o                         
   1   3   0        248.25        277.68         5.97 o                         
   2   3   0       2576.35       3041.96        59.79 o                         
   3   3   0        292.60        290.28        14.33 o                         
   4   3   0        147.19        131.65        12.09 o                         
   5   3   0         41.76         30.40         7.30 o                         
   6   3   0         58.22         57.84        10.59 o                         
   7   3   0        455.14        454.14         9.81 o                         
   8   3   0         21.63         19.16         3.42 o                         
   9   3   0          3.05          3.07         2.18 o                         
  10   3   0          0.41          0.82         1.92 o                         
   0   4   0       1107.59       1362.42        35.57 o                         
   1   4   0        233.68        238.48        10.76 o                         
   2   4   0        809.90        904.49        17.00 o                         
   3   4   0        250.87        275.99        10.04 o                         
   4   4   0        304.36        328.58        20.98 o                         
   5   4   0         43.67         43.54         9.24 o                         
   6   4   0        133.02        130.27        10.48 o                         
   7   4   0         66.71         52.79         4.69 o                         
   8   4   0         53.36         51.44         4.88 o                         
   9   4   0         19.56         14.53         4.04 o                         
  10   4   0          8.02          7.86         2.91 o                         
   1   5   0         17.57         19.70         4.34 o                         
   2   5   0        191.54        209.52        12.30 o                         
   3   5   0         35.91         34.18         7.43 o                         
   4   5   0        232.48        229.09        19.07 o                         
   5   5   0         42.96         29.61         5.76 o                         
   6   5   0        313.78        314.62        10.73 o                         
   7   5   0        196.12        194.77         9.05 o                         
   8   5   0          4.95          4.12         2.65 o                         
   9   5   0         36.43         24.42        11.99 o                         
   0   6   0        744.54        836.37        38.53 o                         
   1   6   0         96.74         95.07         9.44 o                         
   2   6   0        485.21        475.63        29.49 o                         
   3   6   0         50.19         49.39         8.12 o                         
   4   6   0         60.50         55.72         5.60 o                         
   5   6   0         13.82         11.25         4.58 o                         
   6   6   0         46.29         36.74         6.40 o                         
   7   6   0        130.17        135.00         9.87 o                         
   8   6   0         11.09          8.21         3.11 o                         
   1   7   0        149.32        150.87         8.39 o                         
   2   7   0         85.24         94.44        10.98 o                         
   3   7   0         19.02         18.20         4.16 o                         
   4   7   0         38.27         34.37         6.02 o                         
   5   7   0         11.55         16.75         4.75 o                         
   6   7   0         27.19         28.54         5.07 o                         
   7   7   0          5.40          6.24         2.89 o                         
   0   8   0        261.95        276.71        10.42 o                         
   1   8   0         22.34         21.30         3.96 o                         
   2   8   0          1.33         -1.55         6.60 o                         
   3   8   0          0.44          5.10         3.05 o                         
   4   8   0         12.86         13.40         4.07 o                         
   5   8   0          0.90          0.37         2.56 o                         
   6   8   0         16.39          9.14         2.96 o                         
   1   9   0         94.40        116.64         5.20 o                         
   2   9   0         23.11         19.89         3.69 o                         
   3   9   0          4.41          3.79         2.78 o                         
  -1  -7   1        361.02        328.33        24.27 o                         
   0  -7   1         74.60         64.51        10.99 o                         
   1  -7   1        225.17        183.49        30.99 o                         
   7  -7   1         25.50         -0.34         2.04 o                         
  -8  -6   1         13.05         12.86         1.75 o                         
  -7  -6   1         70.56         70.43         4.63 o                         
  -4  -6   1        374.97        374.51        18.23 o                         
  -3  -6   1         30.81         29.09         5.61 o                         
  -2  -6   1         18.63         13.83         6.48 o                         
  -1  -6   1        123.58        134.44        10.46 o                         
   0  -6   1        298.66        270.89        20.50 o                         
   1  -6   1          0.31         -2.93         5.21 o                         
   2  -6   1        179.42        167.82        16.02 o                         
   3  -6   1         65.24         45.82         9.34 o                         
   4  -6   1        310.86        246.33        15.03 o                         
   8  -6   1         10.88          2.66         2.26 o                         
  -9  -5   1          4.87          3.95         1.46 o                         
  -8  -5   1         74.15         74.52         4.12 o                         
  -7  -5   1         23.90         18.95         3.08 o                         
  -6  -5   1          2.13         -1.50         2.86 o                         
  -5  -5   1         13.58          7.22         3.05 o                         
  -4  -5   1         31.24         23.70         5.01 o                         
  -3  -5   1         85.98         74.18         7.77 o                         
  -2  -5   1        104.04         95.71         8.09 o                         
  -1  -5   1         80.32         54.39         8.77 o                         
   0  -5   1         26.89         26.50         4.45 o                         
   1  -5   1        132.95        141.50        13.06 o                         
   2  -5   1         40.27         40.59         5.17 o                         
   3  -5   1         81.22         87.30         7.68 o                         
   4  -5   1         76.65         73.09        10.21 o                         
   5  -5   1         62.37         57.16        10.12 o                         
   7  -5   1          0.70          2.53         2.80 o                         
   8  -5   1          4.12          5.64         1.77 o                         
   9  -5   1          3.07          4.21         1.26 o                         
 -10  -4   1          7.64          6.32         1.42 o                         
  -9  -4   1         17.58         19.32         2.05 o                         
  -8  -4   1         21.79         22.10         2.77 o                         
  -7  -4   1        635.01        686.36        19.19 o                         
  -6  -4   1        230.45        213.86        13.89 o                         
  -5  -4   1        242.50        226.99        10.75 o                         
  -4  -4   1         22.00         27.59         5.66 o                         
  -3  -4   1         77.70         66.57         8.07 o                         
  -2  -4   1         66.65         61.06         5.06 o                         
  -1  -4   1         27.02         25.46         5.35 o                         
   0  -4   1         27.93         22.99         4.69 o                         
   1  -4   1       1006.85       1157.95        32.15 o                         
   2  -4   1        125.93        118.16         6.16 o                         
   3  -4   1        273.14        294.89        12.30 o                         
   4  -4   1        525.60        577.00        18.19 o                         
   5  -4   1        467.94        532.76        27.26 o                         
   6  -4   1        239.46        209.81        13.38 o                         
   7  -4   1        158.78        160.10        10.72 o                         
   8  -4   1         41.79         40.40         2.82 o                         
   9  -4   1         51.42         56.46         2.96 o                         
  10  -4   1         15.11         17.83         1.63 o                         
 -10  -3   1         15.05         11.43         1.50 o                         
  -9  -3   1         74.21         76.30         3.63 o                         
  -8  -3   1        134.87        138.23         5.08 o                         
  -7  -3   1        338.93        334.66        11.29 o                         
  -6  -3   1        465.77        459.04        18.25 o                         
  -5  -3   1        195.30        189.12        10.92 o                         
  -4  -3   1        690.51        745.50        26.17 o                         
  -3  -3   1       2624.59       2819.53        45.56 o                         
  -2  -3   1        115.28        119.75         6.12 o                         
  -1  -3   1       1283.12       1409.46        15.23 o                         
   0  -3   1        590.94        673.12        13.39 o                         
   1  -3   1       1303.53       1458.93        13.60 o                         
   2  -3   1        607.47        634.37        14.95 o                         
   3  -3   1        915.88        956.60        15.46 o                         
   4  -3   1        395.06        414.64        14.17 o                         
   5  -3   1         22.53         24.95         4.79 o                         
   6  -3   1         65.66         61.20        10.73 o                         
   7  -3   1         91.92         81.62         5.00 o                         
   8  -3   1        182.16        178.74         6.22 o                         
   9  -3   1          9.37          9.70         1.67 o                         
  10  -3   1         13.29         12.41         1.32 o                         
 -11  -2   1         17.24         21.00         2.26 o                         
 -10  -2   1         54.39         60.43         3.22 o                         
  -9  -2   1         29.23         26.83         2.55 o                         
  -8  -2   1          2.04          1.44         1.61 o                         
  -7  -2   1         90.11         83.38         8.74 o                         
  -6  -2   1        130.28        131.68        13.56 o                         
  -5  -2   1       1149.39       1159.46        24.04 o                         
  -4  -2   1        450.34        400.56        18.26 o                         
  -3  -2   1        265.07        239.74         6.20 o                         
  -2  -2   1       3233.86       3388.43        40.98 o                         
  -1  -2   1       1836.25       1963.74        21.59 o                         
   0  -2   1        144.55        151.27         4.66 o                         
   1  -2   1        924.69       1044.31        30.29 o                         
   2  -2   1       3320.70       3728.97        36.66 o                         
   3  -2   1        279.51        290.24         7.75 o                         
   4  -2   1        159.24        145.28         8.05 o                         
   5  -2   1         60.15         57.38         8.64 o                         
   6  -2   1        709.86        756.48        31.67 o                         
   7  -2   1         22.72         12.45         7.48 o                         
   8  -2   1        128.46        125.45         4.30 o                         
   9  -2   1          7.13          9.17         1.66 o                         
  10  -2   1         26.49         29.69         2.39 o                         
  11  -2   1         17.17         17.29         2.11 o                         
 -11  -1   1          6.88          6.63         1.76 o                         
 -10  -1   1         15.11         12.97         2.25 o                         
  -9  -1   1         42.48         42.67         2.44 o                         
  -8  -1   1         37.02         40.92         2.53 o                         
  -7  -1   1         48.71         42.66         9.58 o                         
  -6  -1   1        174.75        162.42         9.97 o                         
  -5  -1   1        366.95        370.51        18.91 o                         
  -4  -1   1        944.90        950.15        19.11 o                         
  -3  -1   1       3954.67       3904.14        37.67 o                         
  -1  -1   1       6584.98       6381.35       383.60 o                         
   0  -1   1       1313.23       1369.62        37.35 o                         
   1  -1   1       2867.16       2872.21        17.19 o                         
   2  -1   1       3270.77       3587.96        38.85 o                         
   3  -1   1        919.36        876.49         8.64 o                         
   4  -1   1        648.82        652.46        21.77 o                         
   5  -1   1        626.00        691.58        17.69 o                         
   6  -1   1        213.27        211.49        11.12 o                         
   7  -1   1          4.08          2.47         4.95 o                         
   8  -1   1         12.51          9.43         1.73 o                         
   9  -1   1         74.55         83.75         3.52 o                         
  10  -1   1         55.71         61.94         4.67 o                         
  11  -1   1          3.92          3.56         1.65 o                         
 -11   0   1          0.71         -1.45         1.76 o                         
 -10   0   1         46.65         53.01         4.44 o                         
  -9   0   1          7.28         10.53         2.74 o                         
  -8   0   1         25.33         25.81         2.12 o                         
  -7   0   1        231.93        233.30        18.66 o                         
  -6   0   1         20.12         20.14         4.28 o                         
  -5   0   1        228.45        220.06         7.82 o                         
  -4   0   1        862.93        815.60         9.69 o                         
  -3   0   1       3330.92       3321.36        28.51 o                         
  -2   0   1         67.22         56.63         3.46 o                         
  -1   0   1        673.23        695.30         9.74 o                         
   0   0   1          7.66         12.89         1.20 o                         
   1   0   1        463.40        415.27         7.68 o                         
   2   0   1         59.39         62.65         4.23 o                         
   3   0   1          3.53          2.96         1.44 o                         
   4   0   1         32.11         25.73         2.16 o                         
   5   0   1        247.42        248.80        10.54 o                         
   6   0   1        250.34        246.09         9.69 o                         
   7   0   1        212.81        233.80        12.75 o                         
   8   0   1          0.01         -0.76         1.98 o                         
   9   0   1          0.62          0.91         2.22 o                         
  10   0   1         34.79         36.05         5.44 o                         
  11   0   1          7.01          5.82         1.89 o                         
 -11   1   1          6.88          8.46         2.28 o                         
 -10   1   1         15.01          6.50         3.40 o                         
  -9   1   1         42.46         37.43         5.91 o                         
  -8   1   1         36.91         33.60         4.86 o                         
  -7   1   1         49.30         46.47         6.55 o                         
  -6   1   1        175.75        171.66        10.43 o                         
  -5   1   1        367.18        374.84        15.45 o                         
  -4   1   1        949.83        995.51        18.96 o                         
  -3   1   1       3953.99       4065.22        44.75 o                         
  -2   1   1       1374.24       1448.48        24.14 o                         
  -1   1   1       6581.35       6594.63        45.57 o                         
   0   1   1       1312.56       1404.11        15.69 o                         
   1   1   1       2869.63       2937.91        34.64 o                         
   2   1   1       3274.19       2978.73       346.51 o                         
   3   1   1        914.35        916.93        17.95 o                         
   4   1   1        646.39        657.86        12.39 o                         
   5   1   1        624.71        729.10        14.92 o                         
   6   1   1        213.68        202.74        16.16 o                         
   7   1   1          3.80          8.56         5.21 o                         
   8   1   1         12.99         11.54         3.44 o                         
   9   1   1         73.91         87.98         8.19 o                         
  10   1   1         55.37         65.86         6.73 o                         
  11   1   1          3.77          3.19         1.70 o                         
 -11   2   1         17.05         16.64         2.27 o                         
 -10   2   1         54.73         57.89         4.45 o                         
  -9   2   1         29.57         24.16         3.57 o                         
  -8   2   1          1.95         -1.31         5.08 o                         
  -7   2   1         92.39         89.94        12.66 o                         
  -6   2   1        130.06        103.49        12.63 o                         
  -5   2   1       1149.76       1136.40        24.11 o                         
  -4   2   1        449.21        439.98        13.39 o                         
  -3   2   1        262.95        241.52         7.92 o                         
  -2   2   1       3238.68       3497.50        20.63 o                         
  -1   2   1       1842.61       1857.17        95.70 o                         
   0   2   1        143.82        153.96         7.54 o                         
   1   2   1        920.09       1054.42        22.85 o                         
   2   2   1       3328.35       3730.74        51.66 o                         
   3   2   1        277.78        241.78        15.50 o                         
   4   2   1        161.62        142.22         8.22 o                         
   5   2   1         61.08         48.83         8.30 o                         
   6   2   1        708.68        738.07        31.96 o                         
   7   2   1         23.65         23.25         7.57 o                         
   8   2   1        128.90        118.96        11.04 o                         
   9   2   1          7.21          5.74         3.49 o                         
  10   2   1         26.94         30.42         3.36 o                         
  11   2   1         17.37         18.35         3.08 o                         
 -10   3   1         14.94         14.39         2.55 o                         
  -9   3   1         73.71         75.69         5.20 o                         
  -8   3   1        134.63        136.78         7.27 o                         
  -7   3   1        338.57        340.06        17.19 o                         
  -6   3   1        463.72        454.43        26.64 o                         
  -5   3   1        194.50        171.74        15.14 o                         
  -4   3   1        688.02        686.70        27.10 o                         
  -3   3   1       2618.31       2614.83        32.37 o                         
  -2   3   1        115.21        120.26         5.43 o                         
  -1   3   1       1283.38       1419.13        16.53 o                         
   0   3   1        590.42        638.16         9.77 o                         
   1   3   1       1311.89       1415.56        12.89 o                         
   2   3   1        604.45        652.00        12.32 o                         
   3   3   1        916.47        935.83        15.52 o                         
   4   3   1        395.25        381.06        20.32 o                         
   5   3   1         22.30         18.86         6.04 o                         
   6   3   1         65.95         57.02        10.26 o                         
   7   3   1         92.23         83.35         5.41 o                         
   8   3   1        180.81        160.68        10.30 o                         
   9   3   1          9.44          6.43         2.14 o                         
  10   3   1         12.57         11.94         3.21 o                         
 -10   4   1          7.60          9.00         2.18 o                         
  -9   4   1         17.52         21.77         3.07 o                         
  -8   4   1         21.89         18.89         3.21 o                         
  -7   4   1        635.06        651.84        12.15 o                         
  -6   4   1        229.16        223.89        10.18 o                         
  -5   4   1        242.77        201.98        17.78 o                         
  -4   4   1         22.13         25.43         6.71 o                         
  -3   4   1         75.42         55.17         4.94 o                         
  -2   4   1         66.79         54.33         4.53 o                         
  -1   4   1         25.93         22.08         4.28 o                         
   0   4   1         27.74         23.07         4.15 o                         
   1   4   1       1010.61       1128.98        23.76 o                         
   2   4   1        126.02        123.65         7.02 o                         
   3   4   1        271.46        279.34        12.20 o                         
   4   4   1        525.89        535.61        26.86 o                         
   5   4   1        469.31        503.35        28.03 o                         
   6   4   1        238.84        205.07         6.79 o                         
   7   4   1        158.52        141.16         7.70 o                         
   8   4   1         41.26         35.72         9.97 o                         
   9   4   1         51.51         53.07         7.47 o                         
  10   4   1         14.93         12.21        11.95 o                         
  -9   5   1          4.81          2.52         3.10 o                         
  -8   5   1         72.64         73.79        12.61 o                         
  -7   5   1         24.19         19.25         3.45 o                         
  -6   5   1          2.13         -1.59         7.34 o                         
  -5   5   1         13.44          9.05         2.88 o                         
  -4   5   1         31.97         23.61         7.39 o                         
  -3   5   1         85.02         81.34        11.51 o                         
  -2   5   1        104.85         96.31         8.73 o                         
  -1   5   1         80.85         66.05         7.36 o                         
   0   5   1         26.98         25.34         4.91 o                         
   1   5   1        132.16        154.06        10.46 o                         
   2   5   1         39.37         41.17         8.39 o                         
   3   5   1         81.29         79.00        10.81 o                         
   4   5   1         77.61         72.80        11.49 o                         
   5   5   1         62.12         49.56         4.12 o                         
   6   5   1         84.90         71.83         4.64 o                         
   7   5   1          0.79         -2.88         2.98 o                         
   8   5   1          4.21          6.51         3.33 o                         
   9   5   1          3.06          4.01         1.73 o                         
  -8   6   1         12.95          5.16         2.90 o                         
  -7   6   1         69.40         71.50         7.42 o                         
  -6   6   1         12.00          7.72         4.23 o                         
  -5   6   1         96.24         93.05         9.30 o                         
  -4   6   1        375.70        370.74        28.43 o                         
  -3   6   1         31.27         35.39         5.31 o                         
  -2   6   1         18.07          9.20         6.10 o                         
  -1   6   1        125.30        125.74        15.49 o                         
   0   6   1        299.01        319.92        23.43 o                         
   1   6   1          0.42         -3.58         5.50 o                         
   2   6   1        179.76        182.31         7.64 o                         
   3   6   1         65.98         61.21         4.30 o                         
   4   6   1        311.43        280.65        21.00 o                         
   5   6   1        120.27        107.60        10.08 o                         
   6   6   1        123.28        124.11        10.50 o                         
   7   6   1         13.05          9.96         3.90 o                         
   8   6   1         11.04          6.07         2.97 o                         
  -7   7   1         23.74         21.88         4.03 o                         
  -6   7   1         52.26         51.53         6.14 o                         
  -5   7   1          8.41          6.54         3.90 o                         
  -4   7   1         57.79         47.73         7.01 o                         
  -3   7   1          6.74          3.71         3.79 o                         
  -2   7   1         75.41         67.43        11.28 o                         
  -1   7   1        361.73        360.53        17.46 o                         
   0   7   1         74.90         68.93         6.42 o                         
   1   7   1        224.29        210.75         8.88 o                         
   2   7   1         45.33         47.06         4.40 o                         
   3   7   1          0.58          2.05         2.63 o                         
   4   7   1         91.10         93.03         9.06 o                         
   5   7   1          7.61          7.53         3.92 o                         
   6   7   1         10.47          1.63         3.24 o                         
   7   7   1         25.45         30.83         4.66 o                         
  -6   8   1         18.56         16.60         3.38 o                         
  -5   8   1         16.39         14.32         3.83 o                         
  -4   8   1         34.44         37.46         5.50 o                         
  -3   8   1          4.82          5.71         3.17 o                         
  -2   8   1         11.69          9.36         4.00 o                         
  -1   8   1         50.51         49.73         6.23 o                         
   0   8   1         52.88         56.86         4.00 o                         
   1   8   1         91.80         98.82         5.94 o                         
   2   8   1          3.46          4.45         3.01 o                         
   3   8   1         25.42         20.35         4.37 o                         
   4   8   1         47.74         46.85         6.03 o                         
   5   8   1          6.95          7.94         3.36 o                         
   6   8   1         12.82          9.88         2.82 o                         
  -3   9   1         34.35         40.80         3.64 o                         
  -2   9   1         12.36          8.21         3.32 o                         
  -1   9   1         89.49        104.49         5.02 o                         
   0   9   1         28.99         36.43         5.08 o                         
   1   9   1         98.22        127.03         5.69 o                         
   2   9   1          8.48          9.57         3.34 o                         
   3   9   1         22.42         22.05         3.09 o                         
  -7  -7   2         11.90         14.80         2.92 o                         
   0  -7   2         13.79         11.76         3.85 o                         
   7  -7   2          7.77          1.75         4.28 o                         
  -8  -6   2         12.89         12.55         1.88 o                         
  -4  -6   2         88.51         69.56         6.75 o                         
  -3  -6   2          1.10         -3.87         3.03 o                         
  -2  -6   2        515.10        504.91        20.28 o                         
  -1  -6   2        301.50        301.76        15.39 o                         
   0  -6   2        334.52        292.25        21.37 o                         
   1  -6   2        192.92        184.57        11.96 o                         
   2  -6   2        102.63        105.29        12.95 o                         
   3  -6   2        126.99        104.93        13.83 o                         
   8  -6   2          6.54          4.06         2.99 o                         
  -9  -5   2          0.60          1.46         1.23 o                         
  -8  -5   2         26.37         30.26         2.79 o                         
  -7  -5   2         65.03         54.57         6.15 o                         
  -6  -5   2         33.66         32.46         6.10 o                         
  -5  -5   2        140.69        127.59        10.89 o                         
  -4  -5   2         18.21         21.37         4.96 o                         
  -3  -5   2         87.63         79.77         7.91 o                         
  -2  -5   2         90.82         74.03         7.26 o                         
  -1  -5   2         97.95        108.69         8.65 o                         
   0  -5   2        426.25        398.61        15.55 o                         
   1  -5   2        185.03        180.26        10.85 o                         
   2  -5   2        229.59        251.96        12.53 o                         
   3  -5   2        503.52        551.33        18.97 o                         
   4  -5   2        231.57        234.15        12.99 o                         
   5  -5   2         35.52         37.61         8.71 o                         
   7  -5   2         32.15         21.11         4.27 o                         
   8  -5   2          9.17          6.02         1.34 o                         
   9  -5   2          7.79          6.79         1.54 o                         
 -10  -4   2         56.87         79.22         3.62 o                         
  -9  -4   2         19.13         22.95         2.48 o                         
  -8  -4   2         54.85         54.94         4.72 o                         
  -7  -4   2         69.59         63.15         4.33 o                         
  -6  -4   2         83.20         71.61         5.01 o                         
  -5  -4   2         11.05         12.22         3.24 o                         
  -4  -4   2        685.15        723.82        17.28 o                         
  -3  -4   2        437.75        449.44        14.39 o                         
  -2  -4   2        411.69        436.60        15.13 o                         
  -1  -4   2         99.52         94.22         6.77 o                         
   0  -4   2         40.04         33.82         4.43 o                         
   1  -4   2         68.80         52.24         7.76 o                         
   2  -4   2        432.89        482.74        12.62 o                         
   3  -4   2        393.13        426.38        12.13 o                         
   4  -4   2         21.76         25.80         7.07 o                         
   5  -4   2         16.77         13.58         4.23 o                         
   6  -4   2        291.88        341.15        23.59 o                         
   7  -4   2         24.09         24.33         5.01 o                         
   8  -4   2         22.05         14.32         2.40 o                         
   9  -4   2         58.15         73.26         3.26 o                         
  10  -4   2          0.83          1.71         1.15 o                         
 -10  -3   2         15.20         15.19         2.14 o                         
  -9  -3   2         14.25         13.20         2.41 o                         
  -8  -3   2          0.96          1.56         2.32 o                         
  -7  -3   2        185.59        182.38         6.90 o                         
  -6  -3   2        173.61        170.89         9.41 o                         
  -5  -3   2         22.08         23.61         3.66 o                         
  -4  -3   2        157.00        148.14         7.32 o                         
  -3  -3   2       1016.51       1094.09        17.60 o                         
  -2  -3   2         66.09         64.25         4.59 o                         
  -1  -3   2       1120.95       1218.43        16.04 o                         
   0  -3   2        682.80        792.43        10.64 o                         
   1  -3   2       1146.13       1379.42        30.63 o                         
   2  -3   2        455.08        471.15        13.47 o                         
   3  -3   2       2798.31       3155.66        30.21 o                         
   4  -3   2        293.13        307.17        10.30 o                         
   5  -3   2        272.28        267.92        27.30 o                         
   6  -3   2        152.16        148.70        16.16 o                         
   7  -3   2         35.90         27.83         4.09 o                         
   8  -3   2          3.79          2.90         1.65 o                         
   9  -3   2        145.83        167.56         5.18 o                         
  10  -3   2          2.46          1.91         1.06 o                         
 -11  -2   2         41.69         58.92        16.11 o                         
 -10  -2   2          6.90          6.59         1.87 o                         
  -9  -2   2         43.80         46.51         2.79 o                         
  -8  -2   2         18.74         15.71         2.08 o                         
  -7  -2   2         41.59         39.61         6.30 o                         
  -6  -2   2        129.41        127.69        11.86 o                         
  -5  -2   2        935.69        945.90        18.17 o                         
  -4  -2   2         37.23         35.82         3.65 o                         
  -3  -2   2        202.41        186.08         6.74 o                         
  -2  -2   2        157.73        157.51         4.33 o                         
  -1  -2   2        255.92        267.36         4.70 o                         
   0  -2   2         97.18        117.45         2.99 o                         
   1  -2   2        393.63        424.24         7.52 o                         
   2  -2   2         34.28         38.06         5.79 o                         
   3  -2   2        586.99        618.24        11.98 o                         
   4  -2   2        138.38        142.86        12.67 o                         
   5  -2   2        445.38        452.61        22.50 o                         
   6  -2   2          9.12          7.65         3.59 o                         
   7  -2   2        213.63        220.24         6.44 o                         
   8  -2   2         55.47         58.60         3.41 o                         
   9  -2   2         65.42         71.03         3.13 o                         
  10  -2   2         75.58        102.99         4.33 o                         
 -11  -1   2         11.23         13.95         2.18 o                         
 -10  -1   2         31.92         32.73         3.01 o                         
  -9  -1   2        120.28        129.56         5.03 o                         
  -8  -1   2         65.65         63.15         3.40 o                         
  -7  -1   2         36.79         31.55         8.41 o                         
  -6  -1   2        505.33        505.34        17.40 o                         
  -5  -1   2         56.69         53.28         5.51 o                         
  -4  -1   2        444.79        459.49        10.45 o                         
  -3  -1   2       1624.16       1737.70        16.72 o                         
  -2  -1   2       1099.92       1089.09        14.64 o                         
  -1  -1   2       1309.01       1371.61        21.60 o                         
   0  -1   2         89.73         85.47         5.58 o                         
   1  -1   2         82.61         89.03         5.74 o                         
   2  -1   2        410.14        400.63         9.69 o                         
   3  -1   2       2680.43       2889.76        20.03 o                         
   4  -1   2        221.91        210.08         8.54 o                         
   5  -1   2        248.86        218.03        10.54 o                         
   6  -1   2        100.70         96.65         8.12 o                         
   7  -1   2        141.07        154.05        10.76 o                         
   8  -1   2         15.95         11.49         1.78 o                         
   9  -1   2        139.72        152.41         5.02 o                         
  10  -1   2          0.89          0.72         1.96 o                         
  11  -1   2         13.39         13.59         3.05 o                         
 -11   0   2         20.61         23.68         2.03 o                         
 -10   0   2          8.47         11.06         2.15 o                         
  -9   0   2         57.92         44.32         4.49 o                         
  -8   0   2          3.17          1.41         1.67 o                         
  -7   0   2          5.78          8.91         4.99 o                         
  -6   0   2        365.94        397.41        15.07 o                         
  -5   0   2          0.44          3.01         4.32 o                         
  -4   0   2          9.80         10.32         1.88 o                         
  -3   0   2       6714.23       7135.50        34.68 o                         
  -2   0   2       1842.35       1848.49        23.44 o                         
  -1   0   2        548.93        558.45         9.72 o                         
   0   0   2       5915.94       5646.53        32.98 o                         
   1   0   2       2134.82       2115.93        18.45 o                         
   2   0   2        636.13        641.84        11.07 o                         
   3   0   2       1222.36       1225.72        17.90 o                         
   4   0   2        120.68        116.73         5.51 o                         
   5   0   2        713.93        792.82        15.45 o                         
   6   0   2        138.31        136.77         7.56 o                         
   7   0   2        361.35        357.76        21.98 o                         
   8   0   2          4.01          1.97         1.70 o                         
   9   0   2         52.65         48.44         4.92 o                         
  10   0   2         55.73         64.42         6.50 o                         
  11   0   2          1.11          1.94         1.54 o                         
 -11   1   2         11.45         12.51         2.22 o                         
 -10   1   2         31.61         32.38         3.74 o                         
  -9   1   2        120.11        140.38         6.95 o                         
  -8   1   2         65.19         61.73         6.06 o                         
  -7   1   2         35.86         30.86         5.53 o                         
  -6   1   2        507.19        486.50        17.36 o                         
  -5   1   2         56.10         47.94         6.46 o                         
  -4   1   2        440.89        472.33        10.81 o                         
  -3   1   2       1624.30       1730.98        18.24 o                         
  -2   1   2       1101.15       1096.42        15.45 o                         
  -1   1   2       1308.97       1397.38        22.08 o                         
   0   1   2         91.53        101.01         4.90 o                         
   1   1   2         82.96         79.84         2.38 o                         
   2   1   2        408.01        413.49        14.23 o                         
   3   1   2       2685.09       1981.83      1423.47 o                         
   4   1   2        221.70        226.05         7.59 o                         
   5   1   2        249.84        223.88        10.86 o                         
   6   1   2        102.26        106.30         8.67 o                         
   7   1   2        140.25        136.90        15.29 o                         
   8   1   2         15.96         13.64         2.32 o                         
   9   1   2        142.15        151.34        10.42 o                         
  10   1   2          0.91         -2.89         3.10 o                         
  11   1   2         13.61         13.19         1.99 o                         
 -11   2   2         41.72         48.28         3.70 o                         
 -10   2   2          7.24          8.32         2.38 o                         
  -9   2   2         43.81         43.78         4.41 o                         
  -8   2   2         18.65         16.03         3.69 o                         
  -7   2   2         41.23         33.02         8.44 o                         
  -6   2   2        128.65        131.75         9.75 o                         
  -5   2   2        931.08        942.74        25.61 o                         
  -4   2   2         37.78         36.46         4.65 o                         
  -3   2   2        200.72        177.21         6.22 o                         
  -2   2   2        155.95        158.70         4.49 o                         
  -1   2   2        260.00        281.81         6.93 o                         
   0   2   2         94.73        117.04         6.75 o                         
   1   2   2        389.84        403.71        26.67 o                         
   2   2   2         33.76         41.06         5.42 o                         
   3   2   2        584.23        607.66        13.72 o                         
   4   2   2        137.56        152.06        12.06 o                         
   5   2   2        439.51        465.79        23.01 o                         
   6   2   2          9.66          4.29         4.54 o                         
   7   2   2        215.86        205.75         6.58 o                         
   8   2   2         55.64         43.20         6.26 o                         
   9   2   2         64.02         50.53        15.43 o                         
  10   2   2         75.33         94.41         6.04 o                         
 -10   3   2         15.11         12.75         4.91 o                         
  -9   3   2         14.08         13.19         3.00 o                         
  -8   3   2          1.00         -0.36         2.35 o                         
  -7   3   2        186.19        198.78         7.86 o                         
  -6   3   2        173.75        141.19        15.28 o                         
  -5   3   2         23.10         14.87         6.37 o                         
  -4   3   2        157.70        148.81        13.14 o                         
  -3   3   2       1012.64       1084.19        33.32 o                         
  -2   3   2         65.58         68.54         5.48 o                         
  -1   3   2       1123.31       1229.33        18.40 o                         
   0   3   2        679.99        770.02         9.46 o                         
   1   3   2       1146.05       1335.88        35.11 o                         
   2   3   2        458.91        499.33        13.29 o                         
   3   3   2       2797.46       3142.20        35.68 o                         
   4   3   2        293.37        310.03        13.11 o                         
   5   3   2        272.59        298.62        20.26 o                         
   6   3   2        152.66        146.08        16.06 o                         
   7   3   2         36.24         29.24         2.95 o                         
   8   3   2          3.82          2.41         2.57 o                         
   9   3   2        145.88        128.96        30.11 o                         
  10   3   2          2.53         -0.55         2.61 o                         
 -10   4   2         57.14         63.67         5.86 o                         
  -9   4   2         19.19         25.74         3.18 o                         
  -8   4   2         55.16         54.34         4.73 o                         
  -7   4   2         69.59         54.87         4.46 o                         
  -6   4   2         82.60         78.34         4.53 o                         
  -5   4   2         10.74         12.89         6.67 o                         
  -4   4   2        682.94        676.00        29.94 o                         
  -3   4   2        443.50        415.53        21.30 o                         
  -2   4   2        414.56        428.35        14.88 o                         
  -1   4   2        100.49         99.36        10.61 o                         
   0   4   2         38.65         27.84         4.50 o                         
   1   4   2         66.81         55.46         8.12 o                         
   2   4   2        435.85        492.19        22.87 o                         
   3   4   2        395.04        418.82        12.10 o                         
   4   4   2         21.32         20.72         6.37 o                         
   5   4   2         16.87         19.32         6.71 o                         
   6   4   2        292.12        275.48         7.83 o                         
   7   4   2         24.79         23.97         2.96 o                         
   8   4   2         21.79         13.74         4.37 o                         
   9   4   2         59.87         64.39        10.29 o                         
  10   4   2          0.90          1.06         1.39 o                         
  -9   5   2          0.58          1.22         2.62 o                         
  -8   5   2         26.60         25.29         3.42 o                         
  -7   5   2         64.78         58.93         6.40 o                         
  -6   5   2         33.50         32.60         3.88 o                         
  -5   5   2        141.71        132.01         6.74 o                         
  -4   5   2         18.51         23.72         7.35 o                         
  -3   5   2         88.18         73.41        11.31 o                         
  -2   5   2         89.37         73.16        10.62 o                         
  -1   5   2         98.85        105.50        12.65 o                         
   0   5   2        429.89        398.92        23.46 o                         
   1   5   2        184.37        181.21        15.91 o                         
   2   5   2        228.20        242.76        18.10 o                         
   3   5   2        504.60        530.18        26.94 o                         
   4   5   2        232.05        229.82        19.31 o                         
   5   5   2         35.49         30.84         2.80 o                         
   6   5   2          4.82          6.93         2.26 o                         
   7   5   2         32.01         25.19         5.96 o                         
   8   5   2          9.08          7.79         2.70 o                         
   9   5   2          8.05          3.86         2.72 o                         
  -8   6   2         13.13         15.40         3.82 o                         
  -7   6   2         34.88         23.90         4.73 o                         
  -6   6   2         25.65         23.94         5.21 o                         
  -5   6   2        205.31        192.85        12.63 o                         
  -4   6   2         87.95         71.49         6.26 o                         
  -3   6   2          1.14         -1.03         2.43 o                         
  -2   6   2        512.54        535.64        15.74 o                         
  -1   6   2        300.92        304.57        23.58 o                         
   0   6   2        337.57        341.54        24.35 o                         
   1   6   2        193.94        202.14        18.82 o                         
   2   6   2        103.26        101.51         6.48 o                         
   3   6   2        126.03        130.31         5.73 o                         
   4   6   2         21.10         17.22         2.95 o                         
   5   6   2         23.90         27.47         3.15 o                         
   6   6   2         27.90         26.93         3.50 o                         
   7   6   2         30.93         19.02         4.55 o                         
   8   6   2          6.38          7.56         3.16 o                         
  -7   7   2         12.17         14.44         3.46 o                         
  -6   7   2         17.41         14.09         4.04 o                         
  -5   7   2          7.23          3.87         3.42 o                         
  -4   7   2         51.79         52.30         7.23 o                         
  -3   7   2        115.59        120.87         7.89 o                         
  -2   7   2        167.85        170.29         8.99 o                         
  -1   7   2         14.40         10.24         3.23 o                         
   0   7   2         13.59         16.27         5.19 o                         
   1   7   2        157.94        161.91         6.87 o                         
   2   7   2         77.20         77.89         5.27 o                         
   3   7   2         97.40         96.88         5.61 o                         
   4   7   2         89.12         76.85         5.91 o                         
   5   7   2         70.35         76.96         7.94 o                         
   6   7   2         18.40         13.39         3.91 o                         
   7   7   2          8.00          7.33         3.03 o                         
  -6   8   2          0.80         -1.81         2.40 o                         
  -5   8   2          8.70         15.02         3.66 o                         
  -4   8   2          9.19          9.20         3.64 o                         
  -3   8   2         16.61          9.76         3.86 o                         
  -2   8   2         34.43         39.00         5.62 o                         
  -1   8   2         14.51         14.38         5.29 o                         
   0   8   2         64.10         72.76         4.98 o                         
   1   8   2         15.89         17.87         3.58 o                         
   2   8   2         83.42         99.63         5.28 o                         
   3   8   2          9.08          8.47         2.57 o                         
   4   8   2          4.39          0.58         2.84 o                         
   5   8   2          4.48         -1.18         2.87 o                         
  -3   9   2         17.76         16.05         3.00 o                         
  -2   9   2          8.58         17.12         3.65 o                         
  -1   9   2         82.07         91.96         8.55 o                         
   0   9   2          0.33         -2.67         2.78 o                         
   1   9   2          1.43          0.65         2.26 o                         
   2   9   2         10.01          8.38         2.46 o                         
   3   9   2         29.66         30.28         4.43 o                         
  -7  -7   3         25.90         29.45         7.94 o                         
   7  -7   3         46.24         22.74        16.91 o                         
  -8  -6   3          6.52          6.40         1.50 o                         
  -7  -6   3         33.53         39.47         5.40 o                         
  -6  -6   3          4.70          6.88         3.49 o                         
  -4  -6   3          1.79          0.37         3.50 o                         
  -3  -6   3        123.98        107.02        10.09 o                         
  -2  -6   3        156.56        132.67        10.95 o                         
  -1  -6   3         87.39         72.10        12.24 o                         
   0  -6   3        177.71        166.39        11.79 o                         
   1  -6   3        167.63        150.67        21.22 o                         
   2  -6   3        328.38        346.68        23.51 o                         
   3  -6   3        170.88        133.93        22.60 o                         
   7  -6   3         11.42          6.85         2.70 o                         
   8  -6   3         17.50          9.62        10.21 o                         
  -9  -5   3         17.71         20.19         2.17 o                         
  -8  -5   3         10.96         13.19         2.58 o                         
  -7  -5   3         32.58         27.64         3.34 o                         
  -6  -5   3         11.82         12.29         3.87 o                         
  -5  -5   3         19.18         14.83         3.88 o                         
  -4  -5   3         91.27         80.90         7.14 o                         
  -3  -5   3          8.12          5.57         2.71 o                         
  -2  -5   3          9.63          8.20         2.75 o                         
  -1  -5   3        402.38        389.76        17.84 o                         
   0  -5   3        220.40        223.46        12.05 o                         
   1  -5   3        145.49        146.43        10.10 o                         
   2  -5   3         93.80         93.31         6.89 o                         
   3  -5   3        386.39        401.00        18.00 o                         
   4  -5   3         33.37         28.11         5.63 o                         
   5  -5   3         35.90         26.71         9.01 o                         
   7  -5   3          2.59         -1.55         3.01 o                         
   8  -5   3        100.63         94.39         4.05 o                         
   9  -5   3         10.49          9.26         1.31 o                         
 -10  -4   3          6.45          7.60         2.24 o                         
  -9  -4   3         43.03         49.13         3.39 o                         
  -8  -4   3         19.67         16.13         2.50 o                         
  -7  -4   3         58.89         52.98         4.55 o                         
  -6  -4   3         10.75          9.56         2.05 o                         
  -5  -4   3        195.65        187.53        10.51 o                         
  -4  -4   3         28.76         25.76         4.96 o                         
  -3  -4   3        117.55        114.18         8.84 o                         
  -2  -4   3        382.30        383.90        14.60 o                         
  -1  -4   3        160.68        166.82         7.65 o                         
   0  -4   3        165.28        166.66         9.24 o                         
   1  -4   3        131.38        128.31         8.51 o                         
   2  -4   3       1168.69       1311.93        26.66 o                         
   3  -4   3        133.54        143.24         7.72 o                         
   4  -4   3        204.70        216.77        14.41 o                         
   5  -4   3        103.24         89.00        10.90 o                         
   6  -4   3        474.40        552.83        30.23 o                         
   7  -4   3         11.03         12.26         3.81 o                         
   8  -4   3         26.50         21.87         2.21 o                         
   9  -4   3         15.26         16.18         1.65 o                         
  10  -4   3          9.16          2.18         2.15 o                         
 -10  -3   3          0.99          0.46         1.47 o                         
  -9  -3   3         58.34         60.18         3.33 o                         
  -8  -3   3         48.18         43.03         3.63 o                         
  -7  -3   3        140.17        132.57         5.90 o                         
  -6  -3   3         13.96         10.68         3.16 o                         
  -5  -3   3        257.46        257.33        12.43 o                         
  -4  -3   3        533.27        564.09        14.21 o                         
  -3  -3   3        349.60        355.39        10.28 o                         
  -2  -3   3         70.48         72.21         5.97 o                         
  -1  -3   3       1099.72       1180.28        14.85 o                         
   0  -3   3       1601.40       1758.05        25.82 o                         
   1  -3   3         23.48         22.87         3.63 o                         
   2  -3   3        388.85        428.00        19.53 o                         
   3  -3   3        189.59        196.11         8.15 o                         
   4  -3   3         73.54         64.22         5.26 o                         
   5  -3   3         25.69         27.61         5.10 o                         
   6  -3   3        283.59        292.06        14.77 o                         
   7  -3   3        108.91        109.38         8.90 o                         
   8  -3   3         25.44         26.06         2.51 o                         
   9  -3   3          6.60          7.36         1.53 o                         
  10  -3   3          8.76          7.03         1.45 o                         
 -11  -2   3         17.19         30.82         3.64 o                         
 -10  -2   3          9.34          7.77         1.45 o                         
  -9  -2   3         19.97         20.60         2.01 o                         
  -8  -2   3        144.83        135.44         5.13 o                         
  -7  -2   3         96.56         87.98         8.78 o                         
  -6  -2   3         43.99         35.07         5.52 o                         
  -5  -2   3        150.58        146.63         7.44 o                         
  -4  -2   3        444.60        433.66        12.80 o                         
  -3  -2   3        157.03        148.84         6.34 o                         
  -2  -2   3        102.74        103.43         4.15 o                         
  -1  -2   3        719.93        723.89         9.33 o                         
   0  -2   3       2006.09       2194.16        22.03 o                         
   1  -2   3       1415.93       1536.54        17.96 o                         
   2  -2   3        335.35        368.07        20.04 o                         
   3  -2   3         20.73         20.39         3.12 o                         
   4  -2   3         78.70         73.33         6.48 o                         
   5  -2   3        327.36        341.72        20.09 o                         
   6  -2   3        264.45        279.34        13.84 o                         
   7  -2   3         98.60         91.12         5.32 o                         
   8  -2   3         61.61         63.62         3.49 o                         
   9  -2   3         70.57         76.02         3.19 o                         
  10  -2   3         18.57         19.32         1.83 o                         
 -11  -1   3         11.27         18.55         3.86 o                         
 -10  -1   3          1.28          0.51         1.56 o                         
  -9  -1   3         10.34          6.48         2.07 o                         
  -8  -1   3        228.64        222.46         5.62 o                         
  -7  -1   3         68.41         67.99        10.89 o                         
  -6  -1   3         50.36         45.32         5.84 o                         
  -5  -1   3        117.86        107.05         7.66 o                         
  -4  -1   3        664.36        658.68        13.08 o                         
  -3  -1   3       1523.17       1502.33        16.61 o                         
  -2  -1   3       1827.14       1743.27        16.75 o                         
  -1  -1   3       2557.44       2664.77        33.94 o                         
   0  -1   3       1878.31       2059.21        29.25 o                         
   1  -1   3        530.88        522.02        10.62 o                         
   2  -1   3        833.14        910.84        13.42 o                         
   3  -1   3        321.04        337.84         7.77 o                         
   4  -1   3         86.15         89.27         6.08 o                         
   5  -1   3          6.61          5.87         2.42 o                         
   6  -1   3        172.53        181.20        11.00 o                         
   7  -1   3         54.56         49.83         2.85 o                         
   8  -1   3         72.10         66.81         3.66 o                         
   9  -1   3         72.54         80.16         4.33 o                         
  10  -1   3         27.08         26.53         3.21 o                         
 -11   0   3          9.51         15.58         2.23 o                         
 -10   0   3        147.04        189.87         7.37 o                         
  -9   0   3         42.05         39.39         4.33 o                         
  -8   0   3         28.28         24.84         3.24 o                         
  -7   0   3        147.40        133.61        14.77 o                         
  -6   0   3        161.74        146.97         9.50 o                         
  -5   0   3       1446.78       1548.79        26.95 o                         
  -4   0   3       1271.73       1262.74        21.75 o                         
  -3   0   3       1618.99       1703.83        19.34 o                         
  -2   0   3      11333.03      11417.87        37.76 o                         
  -1   0   3       3656.33       3445.73        33.78 o                         
   0   0   3       1113.51       1047.37        15.02 o                         
   1   0   3          3.71          6.24         1.91 o                         
   2   0   3        503.53        504.66         9.72 o                         
   3   0   3          5.64         10.37         2.71 o                         
   4   0   3          0.60          2.01         2.04 o                         
   5   0   3         21.23         18.88         3.17 o                         
   6   0   3        209.92        241.91        12.25 o                         
   7   0   3         34.36         29.84         2.86 o                         
   8   0   3        247.04        273.89         6.70 o                         
   9   0   3          6.87          5.30         2.60 o                         
  10   0   3        129.26        156.22         9.07 o                         
  11   0   3          6.66          3.11         2.12 o                         
 -11   1   3         11.42         10.08         5.90 o                         
 -10   1   3          1.30          1.46         1.58 o                         
  -9   1   3         10.51         11.46         2.99 o                         
  -8   1   3        229.03        239.99        14.74 o                         
  -7   1   3         68.08         72.51         8.02 o                         
  -6   1   3         51.44         57.05         6.71 o                         
  -5   1   3        116.91        105.51         7.76 o                         
  -4   1   3        665.83        624.77        12.88 o                         
  -3   1   3       1516.01       1523.77        22.70 o                         
  -2   1   3       1829.94       1763.74        15.65 o                         
  -1   1   3       2551.76       2570.36        33.92 o                         
   0   1   3       1874.10       1968.33        19.02 o                         
   1   1   3        532.33        511.96        14.61 o                         
   2   1   3        840.58        887.07        22.00 o                         
   3   1   3        320.34        318.05        15.34 o                         
   4   1   3         85.69         91.54         6.75 o                         
   5   1   3          6.57          6.10         3.42 o                         
   6   1   3        173.06        165.22        10.98 o                         
   7   1   3         54.64         48.01         3.58 o                         
   8   1   3         71.54         62.60         4.19 o                         
   9   1   3         72.38         69.48         9.50 o                         
  10   1   3         26.86         36.89         4.82 o                         
 -11   2   3         17.07         16.83         2.27 o                         
 -10   2   3          9.22          8.58         2.44 o                         
  -9   2   3         19.99         19.86         3.43 o                         
  -8   2   3        145.33        155.02         7.00 o                         
  -7   2   3         98.75         86.23         8.83 o                         
  -6   2   3         43.38         35.98         5.81 o                         
  -5   2   3        148.83        128.51         8.99 o                         
  -4   2   3        446.53        421.27        14.18 o                         
  -3   2   3        158.90        153.67         7.59 o                         
  -2   2   3        101.49        101.55         4.99 o                         
  -1   2   3        718.51        725.11        11.75 o                         
   0   2   3       1997.09       2290.68        44.99 o                         
   1   2   3       1411.93       1564.71        67.43 o                         
   2   2   3        338.05        359.34        15.23 o                         
   3   2   3         19.90         14.47         3.20 o                         
   4   2   3         78.27         76.81         9.41 o                         
   5   2   3        329.24        357.27        20.77 o                         
   6   2   3        265.98        269.49        14.31 o                         
   7   2   3         98.46         91.46         5.57 o                         
   8   2   3         61.90         40.23         6.74 o                         
   9   2   3         71.28         63.84        13.62 o                         
  10   2   3         18.32         14.68         3.61 o                         
 -10   3   3          0.98         -0.10         1.46 o                         
  -9   3   3         57.38         56.31         4.61 o                         
  -8   3   3         48.35         44.01         4.46 o                         
  -7   3   3        141.17        129.57         6.48 o                         
  -6   3   3         14.02          9.71         5.24 o                         
  -5   3   3        255.00        247.09        19.06 o                         
  -4   3   3        533.83        544.57        25.38 o                         
  -3   3   3        345.09        334.44        15.43 o                         
  -2   3   3         70.46         77.12         6.07 o                         
  -1   3   3       1099.78       1186.43        40.21 o                         
   0   3   3       1606.36       1734.55        28.21 o                         
   1   3   3         23.12         15.98         5.14 o                         
   2   3   3        383.77        396.66        18.58 o                         
   3   3   3        188.30        205.15         9.78 o                         
   4   3   3         74.39         67.32         9.50 o                         
   5   3   3         25.50         24.20         5.03 o                         
   6   3   3        284.58        284.04        22.13 o                         
   7   3   3        108.54        101.98         4.87 o                         
   8   3   3         24.72         19.79         3.78 o                         
   9   3   3          6.61          6.26         2.51 o                         
  10   3   3          9.14          7.80         4.02 o                         
 -10   4   3          6.45          5.73         2.89 o                         
  -9   4   3         43.44         53.05         3.51 o                         
  -8   4   3         19.44         14.63         2.99 o                         
  -7   4   3         58.89         50.23         5.74 o                         
  -6   4   3         10.60          9.07         2.60 o                         
  -5   4   3        198.85        163.83        16.80 o                         
  -4   4   3         29.23         19.79         6.83 o                         
  -3   4   3        117.31        113.29         8.47 o                         
  -2   4   3        381.57        375.07        19.02 o                         
  -1   4   3        161.47        168.48        14.16 o                         
   0   4   3        166.49        177.72        14.33 o                         
   1   4   3        131.08        129.82        12.54 o                         
   2   4   3       1169.40       1385.23        42.91 o                         
   3   4   3        133.58        142.55         7.45 o                         
   4   4   3        202.22        211.27        18.07 o                         
   5   4   3        103.00         90.51        12.86 o                         
   6   4   3        473.06        498.81        14.74 o                         
   7   4   3         10.66          7.94         2.28 o                         
   8   4   3         26.68         18.65        10.76 o                         
   9   4   3         15.08         12.89         2.52 o                         
  -9   5   3         17.47         15.85         3.80 o                         
  -8   5   3         10.90         10.63         3.94 o                         
  -7   5   3         32.34         29.96         3.95 o                         
  -6   5   3         11.03          8.30         2.53 o                         
  -5   5   3         19.66         21.31         3.36 o                         
  -4   5   3         91.31         76.44        11.82 o                         
  -3   5   3          7.77          6.60         3.47 o                         
  -2   5   3          9.53         12.38         6.31 o                         
  -1   5   3        403.61        411.00        24.31 o                         
   0   5   3        220.60        219.51        17.79 o                         
   1   5   3        144.87        144.91        14.58 o                         
   2   5   3         94.86         88.50        11.56 o                         
   3   5   3        388.03        387.87        23.33 o                         
   4   5   3         33.30         30.58         4.50 o                         
   5   5   3         36.25         34.72         2.89 o                         
   6   5   3         39.06         31.16         4.22 o                         
   7   5   3          2.69          0.35         1.89 o                         
   8   5   3        100.90         86.94         8.68 o                         
   9   5   3         10.45          3.14         2.53 o                         
  -8   6   3          6.45          6.78         2.75 o                         
  -7   6   3         32.94         41.40         3.95 o                         
  -6   6   3          4.54          2.88         2.37 o                         
  -5   6   3        130.11        133.94        10.57 o                         
  -4   6   3          1.84         -1.24         3.01 o                         
  -3   6   3        123.47        121.05         6.95 o                         
  -2   6   3        158.13        154.14         7.30 o                         
  -1   6   3         87.25         91.06         7.58 o                         
   0   6   3        177.89        186.74        10.32 o                         
   1   6   3        169.44        175.59        12.33 o                         
   2   6   3        327.56        364.25        14.74 o                         
   3   6   3        171.35        165.38         6.83 o                         
   4   6   3         90.29         88.89         5.01 o                         
   5   6   3         37.52         33.97         3.37 o                         
   6   6   3         55.11         51.97         4.59 o                         
   7   6   3         11.34          5.59         3.35 o                         
   8   6   3         17.27          5.92         2.99 o                         
  -7   7   3         26.59         19.49         3.40 o                         
  -6   7   3          7.77          7.30         3.28 o                         
  -5   7   3         17.36         17.08         4.44 o                         
  -4   7   3         21.00         18.23         5.07 o                         
  -3   7   3         23.08         19.02         4.24 o                         
  -2   7   3        180.64        168.99        13.12 o                         
  -1   7   3        135.32        127.86         7.67 o                         
   0   7   3        383.46        418.75        19.84 o                         
   1   7   3        119.99        145.04         8.23 o                         
   2   7   3         45.89         44.17         4.31 o                         
   3   7   3        225.40        236.56         9.41 o                         
   4   7   3         33.14         30.75         4.22 o                         
   5   7   3         29.84         22.63         4.07 o                         
   6   7   3         13.31          7.04         3.23 o                         
   7   7   3         46.51         34.15         4.32 o                         
  -5   8   3          9.19          7.45         3.87 o                         
  -4   8   3         95.78        112.48         8.62 o                         
  -3   8   3         17.89         22.24         6.03 o                         
  -2   8   3          1.28         -0.90         4.91 o                         
  -1   8   3          8.25          9.40         5.32 o                         
   0   8   3          7.08          5.74         3.44 o                         
   1   8   3        171.01        207.53        23.81 o                         
   2   8   3         13.07         14.92         3.78 o                         
   3   8   3         11.04         13.08         2.81 o                         
   4   8   3          8.42          7.18         3.22 o                         
   5   8   3          5.47          3.45         2.57 o                         
  -3   9   3          4.19         -0.79         3.88 o                         
  -2   9   3         39.60         40.96         4.64 o                         
  -1   9   3         76.16        109.79         5.54 o                         
   0   9   3         18.98         23.42         3.05 o                         
   1   9   3          1.60          2.06         2.56 o                         
   2   9   3         11.67         15.21         2.88 o                         
  -7  -7   4         20.04         25.37         3.12 o                         
  -6  -7   4          4.75          4.82         7.25 o                         
  -8  -6   4          6.16          4.09         1.71 o                         
  -7  -6   4         25.78         30.65         3.22 o                         
  -6  -6   4         52.13         55.81         4.51 o                         
  -3  -6   4        109.33         93.58         9.52 o                         
  -2  -6   4        131.26        119.13        10.44 o                         
  -1  -6   4         53.06         44.67         5.60 o                         
   0  -6   4        398.54        402.71        18.42 o                         
   1  -6   4         22.76          9.14         5.85 o                         
   2  -6   4        643.66        575.48        62.95 o                         
   3  -6   4        394.61        342.60        49.29 o                         
   6  -6   4         18.18         20.37         4.00 o                         
   7  -6   4         21.93         19.74         6.16 o                         
   8  -6   4         11.98          5.08         3.63 o                         
  -9  -5   4          1.47          1.23         1.37 o                         
  -8  -5   4         66.41         72.24         3.29 o                         
  -7  -5   4          3.69          3.48         2.36 o                         
  -6  -5   4         12.15         12.00         4.10 o                         
  -5  -5   4         13.00          7.74         3.03 o                         
  -4  -5   4         40.57         33.68         4.80 o                         
  -3  -5   4         69.71         54.67         5.71 o                         
  -2  -5   4        110.25         98.38         8.97 o                         
  -1  -5   4         42.16         36.54         5.77 o                         
   0  -5   4        108.56        103.16         8.87 o                         
   1  -5   4        208.85        192.17        11.97 o                         
   2  -5   4        155.15        146.23        10.91 o                         
   3  -5   4         29.59         29.88         4.81 o                         
   4  -5   4         29.32         29.07         5.86 o                         
   5  -5   4        213.02        192.13        39.30 o                         
   6  -5   4         14.94         15.15         4.12 o                         
   7  -5   4         24.61         24.15         4.16 o                         
   8  -5   4          8.38          6.10         1.41 o                         
   9  -5   4          6.99          6.97         1.70 o                         
 -10  -4   4         38.81         49.97         2.32 o                         
  -9  -4   4         57.76         65.02         3.63 o                         
  -8  -4   4         19.98         18.59         2.17 o                         
  -7  -4   4         19.21         17.29         2.44 o                         
  -6  -4   4        133.94        121.58         5.38 o                         
  -5  -4   4         33.18         26.90         4.57 o                         
  -4  -4   4         30.65         27.45         4.04 o                         
  -3  -4   4        464.40        475.64        14.33 o                         
  -2  -4   4        184.15        162.69         8.25 o                         
  -1  -4   4        462.13        460.10        16.09 o                         
   0  -4   4        108.29        112.16         6.58 o                         
   1  -4   4         49.26         36.13         5.13 o                         
   2  -4   4        494.97        550.75        26.03 o                         
   3  -4   4        243.92        238.91        10.25 o                         
   4  -4   4        268.06        266.02        10.99 o                         
   5  -4   4        648.51        653.83        17.98 o                         
   6  -4   4        100.08         99.16         5.29 o                         
   7  -4   4         60.22         61.97         3.73 o                         
   8  -4   4         13.59         11.98         1.85 o                         
   9  -4   4          2.24          1.30         1.05 o                         
 -10  -3   4          4.16          4.07         1.60 o                         
  -9  -3   4         12.75         11.15         1.92 o                         
  -8  -3   4         79.73         77.80         4.62 o                         
  -7  -3   4         15.03         13.74         2.22 o                         
  -6  -3   4         41.10         39.75         5.32 o                         
  -5  -3   4        137.97        134.91         7.99 o                         
  -4  -3   4          4.93          2.36         1.85 o                         
  -3  -3   4        393.74        358.35         9.33 o                         
  -2  -3   4         37.14         36.94         3.85 o                         
  -1  -3   4         91.73         90.44         6.63 o                         
   0  -3   4        543.00        512.48        11.84 o                         
   1  -3   4       1734.77       1845.62        29.04 o                         
   2  -3   4        788.87        861.34        29.43 o                         
   3  -3   4        563.42        631.59        14.99 o                         
   4  -3   4        158.23        143.26         9.10 o                         
   5  -3   4         92.15         80.28        32.95 o                         
   6  -3   4        138.15        142.60         5.71 o                         
   7  -3   4        318.12        328.90        10.75 o                         
   8  -3   4         32.21         31.82         2.60 o                         
   9  -3   4         83.97         94.69         3.18 o                         
  10  -3   4          4.91          2.26         1.13 o                         
 -11  -2   4         10.87         18.80         3.09 o                         
 -10  -2   4         29.87         33.83         2.89 o                         
  -9  -2   4         51.79         52.48         3.88 o                         
  -8  -2   4         75.62         65.86         3.40 o                         
  -7  -2   4         21.17         21.05         3.31 o                         
  -6  -2   4        298.83        303.22        14.73 o                         
  -5  -2   4        222.89        207.92         9.17 o                         
  -4  -2   4        532.14        527.98        11.13 o                         
  -3  -2   4         63.75         63.61         3.85 o                         
  -2  -2   4         48.90         49.57         3.26 o                         
  -1  -2   4         42.20         46.55         4.46 o                         
   0  -2   4        125.26        115.81         5.29 o                         
   1  -2   4        446.11        469.30        10.60 o                         
   2  -2   4        662.89        664.67        16.31 o                         
   3  -2   4        357.41        358.37        10.55 o                         
   4  -2   4        728.04        833.56        21.16 o                         
   5  -2   4        346.90        366.94        21.40 o                         
   6  -2   4         53.38         55.72         7.11 o                         
   7  -2   4        178.79        174.13         4.94 o                         
   8  -2   4         69.59         72.61         3.70 o                         
   9  -2   4          6.32          6.71         1.59 o                         
  10  -2   4         10.42         10.37         1.81 o                         
 -11  -1   4          7.55         12.47         2.20 o                         
 -10  -1   4         14.34         17.15         2.77 o                         
  -9  -1   4         28.32         30.49         3.34 o                         
  -8  -1   4        133.51        128.25         4.33 o                         
  -7  -1   4         30.35         31.52         7.92 o                         
  -6  -1   4          7.61         12.84         5.92 o                         
  -5  -1   4         61.51         51.66         8.46 o                         
  -4  -1   4        168.11        149.31         8.47 o                         
  -3  -1   4       1352.82       1365.16        19.28 o                         
  -2  -1   4        335.83        337.32         7.77 o                         
  -1  -1   4        266.31        273.23         8.82 o                         
   0  -1   4        945.94       1025.57        12.82 o                         
   1  -1   4        778.52        749.92         7.74 o                         
   2  -1   4        939.59        997.28        10.79 o                         
   3  -1   4       1402.15       1535.99        19.97 o                         
   4  -1   4       1172.46       1283.82        33.47 o                         
   5  -1   4          6.79          5.44         2.42 o                         
   6  -1   4          9.98          6.12         3.82 o                         
   7  -1   4         28.24         25.68         2.34 o                         
   8  -1   4         16.43         13.10         2.09 o                         
   9  -1   4        240.00        297.69         7.49 o                         
  10  -1   4          0.33          0.04         1.71 o                         
 -11   0   4          4.54          4.52         1.75 o                         
 -10   0   4          0.86          1.10         2.07 o                         
  -9   0   4          1.81          1.60         3.22 o                         
  -8   0   4         54.20         49.87         3.60 o                         
  -7   0   4          2.74          1.14         4.90 o                         
  -6   0   4          3.60          0.46         3.27 o                         
  -5   0   4        240.59        237.38         8.84 o                         
  -4   0   4        874.76        899.15        15.39 o                         
  -3   0   4          1.33          3.27         2.11 o                         
  -2   0   4        691.90        697.11         9.08 o                         
  -1   0   4       2114.79       2180.44        22.10 o                         
   0   0   4        396.31        373.80        10.13 o                         
   1   0   4       2973.70       3086.86        18.58 o                         
   2   0   4        331.35        315.34         9.09 o                         
   3   0   4         33.42         28.17         4.04 o                         
   4   0   4          5.65          9.34         2.94 o                         
   5   0   4         27.07         31.13         9.22 o                         
   6   0   4         26.63         26.19         4.89 o                         
   7   0   4         23.30         25.14         2.27 o                         
   8   0   4         43.81         40.41         2.90 o                         
   9   0   4          0.30          0.64         1.99 o                         
  10   0   4          3.84          1.02         2.47 o                         
 -11   1   4          7.67          8.78         2.96 o                         
 -10   1   4         14.09         17.83         3.17 o                         
  -9   1   4         28.40         31.88         3.94 o                         
  -8   1   4        132.85        135.87         6.46 o                         
  -7   1   4         30.19         28.73         7.93 o                         
  -6   1   4          7.10          6.19         3.27 o                         
  -5   1   4         62.11         46.81         5.72 o                         
  -4   1   4        170.14        162.12         8.95 o                         
  -3   1   4       1350.14       1354.32        22.77 o                         
  -2   1   4        334.28        354.81         9.49 o                         
  -1   1   4        262.19        264.87         7.13 o                         
   0   1   4        938.58        978.70        26.08 o                         
   1   1   4        779.26        758.20        13.80 o                         
   2   1   4        942.78        980.63        19.33 o                         
   3   1   4       1401.03       1494.85        34.65 o                         
   4   1   4       1170.78       1248.30        35.14 o                         
   5   1   4          6.90          5.72         6.03 o                         
   6   1   4         10.01          5.67         3.34 o                         
   7   1   4         28.65         28.80         2.85 o                         
   8   1   4         16.54          8.71         2.58 o                         
   9   1   4        240.52        280.08        14.29 o                         
  10   1   4          0.28          1.86         1.42 o                         
 -11   2   4         10.77         13.89         2.92 o                         
 -10   2   4         30.19         31.23         3.44 o                         
  -9   2   4         51.99         49.99         3.58 o                         
  -8   2   4         74.18         75.13         4.78 o                         
  -7   2   4         21.59         20.69         3.21 o                         
  -6   2   4        299.15        300.59        21.28 o                         
  -5   2   4        222.87        196.17        16.06 o                         
  -4   2   4        528.40        542.24        24.16 o                         
  -3   2   4         64.39         64.74         8.51 o                         
  -2   2   4         49.55         46.22         4.77 o                         
  -1   2   4         42.64         45.79         2.60 o                         
   0   2   4        125.13        120.02         5.15 o                         
   1   2   4        445.51        467.25        12.36 o                         
   2   2   4        654.07        675.89        15.97 o                         
   3   2   4        355.64        348.79        12.10 o                         
   4   2   4        726.81        802.63        20.77 o                         
   5   2   4        348.72        374.95        21.97 o                         
   6   2   4         54.18         41.20         8.60 o                         
   7   2   4        179.13        182.74         7.64 o                         
   8   2   4         68.99         64.24         7.71 o                         
   9   2   4          6.23          5.54         2.53 o                         
  10   2   4         10.43          7.82         2.18 o                         
 -10   3   4          4.24          2.29         1.52 o                         
  -9   3   4         12.73         15.12         2.96 o                         
  -8   3   4         78.95         81.80         5.62 o                         
  -7   3   4         15.09         11.78         2.69 o                         
  -6   3   4         41.88         32.20         8.66 o                         
  -5   3   4        139.02        125.33        14.25 o                         
  -4   3   4          5.03          3.40         4.65 o                         
  -3   3   4        397.85        362.99        27.95 o                         
  -2   3   4         36.41         30.46         4.63 o                         
  -1   3   4         93.23         86.53         6.62 o                         
   0   3   4        540.96        538.08        11.39 o                         
   1   3   4       1732.12       1898.47        41.66 o                         
   2   3   4        788.55        862.41        28.19 o                         
   3   3   4        563.40        625.03        24.68 o                         
   4   3   4        157.91        147.87        13.59 o                         
   5   3   4         90.56         86.48        11.43 o                         
   6   3   4        137.77        133.08         5.87 o                         
   7   3   4        317.98        325.71        14.01 o                         
   8   3   4         31.81         20.35         8.96 o                         
   9   3   4         83.19         65.43        12.86 o                         
  10   3   4          4.94          3.74         1.65 o                         
 -10   4   4         38.53         46.12         4.97 o                         
  -9   4   4         57.98         67.06         7.12 o                         
  -8   4   4         19.89         15.45         2.61 o                         
  -7   4   4         19.71         17.95         3.18 o                         
  -6   4   4        134.26        133.84         6.60 o                         
  -5   4   4         32.87         24.05         7.83 o                         
  -4   4   4         29.92         21.26         6.97 o                         
  -3   4   4        464.57        453.74        17.01 o                         
  -2   4   4        184.27        154.77        10.86 o                         
  -1   4   4        457.87        453.66        24.99 o                         
   0   4   4        110.35        110.20        12.15 o                         
   1   4   4         49.79         44.57         8.16 o                         
   2   4   4        497.37        553.56        17.33 o                         
   3   4   4        246.21        237.27        11.97 o                         
   4   4   4        267.45        275.86        14.66 o                         
   5   4   4        645.10        664.39        15.84 o                         
   6   4   4        100.31         89.36         4.03 o                         
   7   4   4         60.69         62.96         4.90 o                         
   8   4   4         13.54         12.07         4.95 o                         
   9   4   4          2.22          2.75         1.97 o                         
  -9   5   4          1.48          4.51         2.74 o                         
  -8   5   4         67.15         68.79         7.25 o                         
  -7   5   4          3.70          4.56         3.66 o                         
  -6   5   4         11.92          9.41         4.02 o                         
  -5   5   4         12.92          7.46         2.31 o                         
  -4   5   4         40.41         35.15         4.07 o                         
  -3   5   4         69.91         61.23         7.49 o                         
  -2   5   4        112.15        106.37        13.56 o                         
  -1   5   4         42.02         32.64         8.15 o                         
   0   5   4        109.74         91.40        12.17 o                         
   1   5   4        206.44        182.82        16.77 o                         
   2   5   4        154.75        164.36        15.88 o                         
   3   5   4         29.32         29.17         7.04 o                         
   4   5   4         29.05         33.43         3.64 o                         
   5   5   4        213.98        208.40        11.74 o                         
   6   5   4         14.51          9.39         2.58 o                         
   7   5   4         24.13         24.66         3.37 o                         
   8   5   4          8.39          3.64         3.95 o                         
   9   5   4          7.21          1.45         2.28 o                         
  -8   6   4          6.15          7.37         2.86 o                         
  -7   6   4         25.50         24.79         4.65 o                         
  -6   6   4         51.63         54.98         4.80 o                         
  -5   6   4         22.83         20.66         3.51 o                         
  -4   6   4         15.28         13.49         4.41 o                         
  -3   6   4        110.56        105.42         6.48 o                         
  -2   6   4        132.05        127.42         6.87 o                         
  -1   6   4         53.60         54.82         4.62 o                         
   0   6   4        397.98        430.94        33.12 o                         
   1   6   4         22.66         17.81         4.68 o                         
   2   6   4        643.85        721.21        45.54 o                         
   3   6   4        393.73        385.81        22.67 o                         
   4   6   4         94.05         95.67         7.59 o                         
   5   6   4         23.84         17.75         2.43 o                         
   6   6   4         18.35         18.96         3.01 o                         
   7   6   4         22.11         14.03         3.87 o                         
   8   6   4         12.03          2.06         2.51 o                         
  -7   7   4         19.95         17.93         3.17 o                         
  -6   7   4          5.03          4.56         2.86 o                         
  -5   7   4          6.87          5.81         3.64 o                         
  -4   7   4         63.50         64.15         9.75 o                         
  -3   7   4        383.58        378.49        30.78 o                         
  -2   7   4         60.26         53.96         5.88 o                         
  -1   7   4        177.29        180.46        16.15 o                         
   0   7   4         19.18         29.66         8.03 o                         
   1   7   4         10.81         14.48         4.49 o                         
   2   7   4         27.96         24.19         4.32 o                         
   3   7   4         14.72         12.40         3.04 o                         
   4   7   4         17.61         11.51         3.05 o                         
   5   7   4         82.71         96.46         8.71 o                         
   6   7   4          0.24         -1.42         2.72 o                         
  -5   8   4          7.26         10.89         4.24 o                         
  -4   8   4         30.46         28.82         6.03 o                         
  -3   8   4         10.15          9.90         6.08 o                         
  -2   8   4          4.54          5.61         4.72 o                         
  -1   8   4         75.59         91.46         5.35 o                         
   0   8   4         55.14         56.98         4.73 o                         
   1   8   4          0.77          1.56         2.73 o                         
   2   8   4         33.26         41.23         6.09 o                         
   3   8   4         19.88         15.82         4.52 o                         
   4   8   4         20.33         14.11         2.54 o                         
  -2   9   4          7.75          6.46         3.85 o                         
  -1   9   4         19.79         21.72         4.49 o                         
   0   9   4          8.89          3.86         3.38 o                         
   1   9   4          1.12          4.52         2.93 o                         
  -7  -7   5         10.25         10.06         1.87 o                         
  -6  -7   5         23.17         27.27         3.23 o                         
  -5  -7   5         39.80         51.49         7.87 o                         
   5  -7   5          7.64          8.38         2.84 o                         
  -8  -6   5          3.48          1.58         1.26 o                         
  -7  -6   5         51.44         57.21         3.74 o                         
  -6  -6   5        108.44        121.21        10.45 o                         
  -3  -6   5         68.92         57.93        11.47 o                         
  -2  -6   5        219.34        180.72        18.83 o                         
  -1  -6   5         39.59         31.02         6.70 o                         
   0  -6   5         74.57         56.77         8.34 o                         
   1  -6   5         76.26         39.25        30.94 o                         
   2  -6   5        147.53        115.92        10.83 o                         
   6  -6   5          5.96          2.51         2.81 o                         
   7  -6   5          1.37         -1.13         1.63 o                         
  -9  -5   5          7.12          7.98         1.45 o                         
  -8  -5   5          1.08          1.69         1.54 o                         
  -7  -5   5         29.92         32.09         3.00 o                         
  -6  -5   5          4.25          5.56         2.81 o                         
  -5  -5   5        140.23        114.45        18.04 o                         
  -4  -5   5         69.73         52.83         7.33 o                         
  -3  -5   5         31.49         21.58         4.93 o                         
  -2  -5   5        291.18        256.88        11.38 o                         
  -1  -5   5         19.01         20.02         4.89 o                         
   0  -5   5        159.48        155.65        11.19 o                         
   1  -5   5         14.84         12.73         7.05 o                         
   2  -5   5        210.96        220.94        20.25 o                         
   3  -5   5         73.42         66.63         8.14 o                         
   4  -5   5         64.30         52.40         7.59 o                         
   5  -5   5        347.33        352.18        13.81 o                         
   6  -5   5         31.47         34.48         5.21 o                         
   7  -5   5          7.91         11.37         2.34 o                         
   8  -5   5          3.51          3.55         1.05 o                         
 -10  -4   5         10.17         14.38         2.41 o                         
  -9  -4   5         17.75         21.48         2.25 o                         
  -8  -4   5         18.19         18.48         2.52 o                         
  -7  -4   5         63.55         62.22         3.54 o                         
  -6  -4   5        343.98        346.26        11.40 o                         
  -5  -4   5          1.41          3.41         7.46 o                         
  -4  -4   5         24.60         26.60         5.12 o                         
  -3  -4   5        188.65        185.79        11.51 o                         
  -2  -4   5        141.80        125.33         9.27 o                         
  -1  -4   5         57.29         59.13         6.34 o                         
   0  -4   5        720.32        728.48        36.02 o                         
   1  -4   5        441.23        436.75        23.47 o                         
   2  -4   5        461.45        513.32        26.42 o                         
   3  -4   5         80.76         69.81         6.97 o                         
   4  -4   5        272.62        271.05        11.70 o                         
   5  -4   5         95.46         95.23         6.03 o                         
   6  -4   5         89.73         91.77         4.52 o                         
   7  -4   5         53.30         53.31         3.48 o                         
   8  -4   5         21.69         22.71         2.10 o                         
   9  -4   5         35.74         35.73         1.67 o                         
 -10  -3   5          7.36          9.09         2.02 o                         
  -9  -3   5         58.71         65.91         3.59 o                         
  -8  -3   5         16.67         15.34         1.99 o                         
  -7  -3   5          0.74          0.30         1.59 o                         
  -6  -3   5        300.47        283.85        20.25 o                         
  -5  -3   5         49.04         42.51         7.81 o                         
  -4  -3   5        395.94        372.84        11.88 o                         
  -3  -3   5        259.57        227.16        11.45 o                         
  -2  -3   5        304.48        313.01        12.99 o                         
  -1  -3   5        513.97        519.80        15.79 o                         
   0  -3   5        190.37        173.83         7.66 o                         
   1  -3   5        536.91        573.26        24.14 o                         
   2  -3   5        168.93        179.24        15.32 o                         
   3  -3   5        436.22        475.92        13.76 o                         
   4  -3   5         82.45         81.49         6.43 o                         
   5  -3   5        305.63        331.07        22.14 o                         
   6  -3   5        142.18        141.57         4.93 o                         
   7  -3   5         44.72         40.53         2.85 o                         
   8  -3   5          5.41          7.24         1.78 o                         
   9  -3   5          4.85          5.64         1.36 o                         
 -11  -2   5          8.00         14.58         2.75 o                         
 -10  -2   5          0.52          1.36         1.43 o                         
  -9  -2   5          3.14          2.79         1.55 o                         
  -8  -2   5          4.07          3.03         1.54 o                         
  -7  -2   5        118.60        112.99         4.02 o                         
  -6  -2   5         78.00         62.72        10.34 o                         
  -5  -2   5        114.76         97.86        11.27 o                         
  -4  -2   5       1086.94       1064.82        31.40 o                         
  -3  -2   5         49.14         37.18         4.38 o                         
  -2  -2   5        846.70        867.57        19.03 o                         
  -1  -2   5        236.13        227.37         7.81 o                         
   0  -2   5         74.83         76.87         4.36 o                         
   1  -2   5        828.15        916.82        14.07 o                         
   2  -2   5        285.63        312.51        12.12 o                         
   3  -2   5        280.14        317.11        12.93 o                         
   4  -2   5        357.88        365.65        17.94 o                         
   5  -2   5         32.86         32.42         7.71 o                         
   6  -2   5         47.03         48.20         3.11 o                         
   7  -2   5          3.92          1.80         1.41 o                         
   8  -2   5         63.41         65.77         3.47 o                         
   9  -2   5         74.16         88.30         3.48 o                         
  10  -2   5          1.20          0.66         2.38 o                         
 -11  -1   5          1.14          5.19         2.40 o                         
 -10  -1   5         11.10         16.30         2.61 o                         
  -9  -1   5         32.15         31.35         3.09 o                         
  -8  -1   5         77.39         65.22         3.25 o                         
  -7  -1   5         92.03         85.25         3.90 o                         
  -6  -1   5        141.04        116.45         9.30 o                         
  -5  -1   5        349.15        337.37        13.82 o                         
  -4  -1   5        155.44        121.87         8.02 o                         
  -3  -1   5        363.00        335.05         9.42 o                         
  -2  -1   5         24.37         19.41         2.61 o                         
  -1  -1   5        820.65        906.26        21.64 o                         
   0  -1   5        520.52        508.07         8.73 o                         
   1  -1   5       2158.47       2329.36        22.29 o                         
   2  -1   5         48.12         50.65         3.98 o                         
   3  -1   5        622.71        662.27        14.27 o                         
   4  -1   5        212.98        221.31        15.04 o                         
   5  -1   5         75.07         81.02         7.47 o                         
   6  -1   5         35.24         37.22         8.39 o                         
   7  -1   5         91.17         83.96         3.76 o                         
   8  -1   5         95.36         96.23         4.08 o                         
   9  -1   5         10.99          8.68         2.90 o                         
  10  -1   5          9.60          7.49         2.80 o                         
 -11   0   5          0.10          1.11         1.52 o                         
 -10   0   5          1.83          1.32         1.99 o                         
  -9   0   5          0.68          0.73         2.06 o                         
  -8   0   5         15.42         11.73         2.64 o                         
  -7   0   5        120.22        119.93        14.19 o                         
  -6   0   5         11.79         15.07         6.54 o                         
  -5   0   5       1388.17       1442.92        26.08 o                         
  -4   0   5        108.23         89.55         5.50 o                         
  -3   0   5        391.45        410.95        10.31 o                         
  -2   0   5       9931.85      10053.68        48.15 o                         
  -1   0   5          3.04          2.56         3.34 o                         
   0   0   5       2095.46       2115.90        16.74 o                         
   1   0   5          6.02          8.04         1.59 o                         
   2   0   5        313.94        301.65         9.98 o                         
   3   0   5          0.10          0.47         2.49 o                         
   4   0   5        445.97        490.67        22.93 o                         
   5   0   5        149.67        154.96         9.89 o                         
   6   0   5        318.52        321.57        14.96 o                         
   7   0   5          0.43          2.47         1.56 o                         
   8   0   5        144.27        153.22         5.86 o                         
   9   0   5        106.62        105.73         6.34 o                         
  10   0   5          3.37         -1.10         1.81 o                         
 -11   1   5          1.21          4.04         2.26 o                         
 -10   1   5         10.92         12.29         2.56 o                         
  -9   1   5         33.27         30.77         3.74 o                         
  -8   1   5         77.04         69.38         5.31 o                         
  -7   1   5         91.43         83.81         4.76 o                         
  -6   1   5        142.67        135.94        10.58 o                         
  -5   1   5        348.17        342.25        14.54 o                         
  -4   1   5        155.65        145.46         8.91 o                         
  -3   1   5        361.67        361.64        13.64 o                         
  -2   1   5         24.94         16.75         3.28 o                         
  -1   1   5        820.40        884.13        14.08 o                         
   0   1   5        518.66        515.46        12.60 o                         
   1   1   5       2156.49       2379.42        29.48 o                         
   2   1   5         47.86         48.20         4.81 o                         
   3   1   5        625.13        672.19        24.63 o                         
   4   1   5        210.72        214.79        15.84 o                         
   5   1   5         74.67         82.03         7.80 o                         
   6   1   5         35.49         27.01         5.44 o                         
   7   1   5         90.53         79.46         4.90 o                         
   8   1   5         95.66        100.32         9.34 o                         
   9   1   5         11.09         14.52         4.50 o                         
  10   1   5          9.63          4.50         3.21 o                         
 -10   2   5          0.55          0.33         1.51 o                         
  -9   2   5          2.98          0.61         2.28 o                         
  -8   2   5          3.99          1.83         2.42 o                         
  -7   2   5        118.26        112.94         5.99 o                         
  -6   2   5         79.34         54.65         9.94 o                         
  -5   2   5        113.27         93.80        12.04 o                         
  -4   2   5       1084.58       1001.78        34.04 o                         
  -3   2   5         49.19         42.50         5.16 o                         
  -2   2   5        847.12        836.31        15.07 o                         
  -1   2   5        236.85        242.43        11.82 o                         
   0   2   5         74.79         63.71        14.91 o                         
   1   2   5        826.28        917.89        25.39 o                         
   2   2   5        287.89        304.61        11.80 o                         
   3   2   5        276.46        290.46        12.06 o                         
   4   2   5        354.82        338.83        20.49 o                         
   5   2   5         32.41         33.64         8.06 o                         
   6   2   5         46.97         46.78         3.37 o                         
   7   2   5          4.17          2.62         2.29 o                         
   8   2   5         63.86         54.60         7.36 o                         
   9   2   5         74.92         74.08         8.48 o                         
  10   2   5          1.18          0.37         1.53 o                         
 -10   3   5          7.48         10.76         3.26 o                         
  -9   3   5         58.61         62.39         4.95 o                         
  -8   3   5         16.07         13.55         4.23 o                         
  -7   3   5          0.74         -0.82         2.17 o                         
  -6   3   5        298.90        304.27        18.89 o                         
  -5   3   5         49.43         42.24         8.97 o                         
  -4   3   5        397.77        352.61        21.76 o                         
  -3   3   5        259.85        218.80        11.45 o                         
  -2   3   5        303.48        289.49        15.82 o                         
  -1   3   5        516.61        520.89        16.31 o                         
   0   3   5        191.46        200.19         9.43 o                         
   1   3   5        535.75        578.83        24.54 o                         
   2   3   5        170.57        175.62        13.95 o                         
   3   3   5        434.06        456.92        22.22 o                         
   4   3   5         83.86         86.47        11.07 o                         
   5   3   5        306.78        334.10        22.46 o                         
   6   3   5        142.22        146.82         5.31 o                         
   7   3   5         45.00         40.77         3.02 o                         
   8   3   5          5.43          4.96         2.52 o                         
   9   3   5          4.81          3.81         4.88 o                         
 -10   4   5          9.77          8.43         2.82 o                         
  -9   4   5         17.77         15.18         3.82 o                         
  -8   4   5         18.01         18.92         4.82 o                         
  -7   4   5         63.66         62.50         4.21 o                         
  -6   4   5        345.18        345.38         9.46 o                         
  -5   4   5          1.35          2.10         2.87 o                         
  -4   4   5         23.44         31.70         7.99 o                         
  -3   4   5        186.88        177.85        11.60 o                         
  -2   4   5        142.62        125.38         9.49 o                         
  -1   4   5         57.31         52.64         8.37 o                         
   0   4   5        722.76        773.81        31.93 o                         
   1   4   5        438.83        421.56        23.60 o                         
   2   4   5        460.15        477.88        25.54 o                         
   3   4   5         81.56         80.96         7.54 o                         
   4   4   5        273.68        275.45        19.98 o                         
   5   4   5         96.71        100.06         5.43 o                         
   6   4   5         89.99         91.75         4.95 o                         
   7   4   5         54.01         49.59         4.38 o                         
   8   4   5         21.66          3.70         4.52 o                         
   9   4   5         35.77         27.38         5.19 o                         
  -9   5   5          7.20          6.93         2.96 o                         
  -8   5   5          1.04          1.59         3.19 o                         
  -7   5   5         29.89         31.97         5.84 o                         
  -6   5   5          4.36          6.04         4.12 o                         
  -5   5   5        140.31        116.22         8.67 o                         
  -4   5   5         71.47         68.09         5.38 o                         
  -3   5   5         31.04         24.20         5.43 o                         
  -2   5   5        291.95        236.81        20.16 o                         
  -1   5   5         19.44         12.25         6.38 o                         
   0   5   5        161.54        130.53        15.19 o                         
   1   5   5         14.82         14.42         6.47 o                         
   2   5   5        212.59        220.84        18.82 o                         
   3   5   5         73.91         64.53         4.95 o                         
   4   5   5         63.87         63.29         4.19 o                         
   5   5   5        347.54        336.44        13.31 o                         
   6   5   5         32.24         21.80         5.33 o                         
   7   5   5          7.93          7.03         2.76 o                         
   8   5   5          3.33          8.03         3.80 o                         
  -8   6   5          3.52          0.74         2.21 o                         
  -7   6   5         50.47         50.52         6.08 o                         
  -6   6   5        106.97        108.67         9.35 o                         
  -5   6   5         69.39         65.14         5.27 o                         
  -4   6   5        260.86        254.82        10.21 o                         
  -3   6   5         69.94         58.06         5.31 o                         
  -2   6   5        217.14        199.58         6.99 o                         
  -1   6   5         39.51         31.82         3.89 o                         
   0   6   5         74.07         67.71         5.25 o                         
   1   6   5         76.10         81.04         5.53 o                         
   2   6   5        146.21        150.66        11.80 o                         
   3   6   5         31.40         41.79         6.92 o                         
   4   6   5         77.99         80.44         5.90 o                         
   5   6   5         80.07         70.28         5.16 o                         
   6   6   5          5.90          5.17         2.40 o                         
   7   6   5          1.41          1.92         2.64 o                         
  -7   7   5         10.48          7.27         2.45 o                         
  -6   7   5         22.86         22.55         2.79 o                         
  -5   7   5         39.59         36.87         3.75 o                         
  -4   7   5          7.78         10.51         2.77 o                         
  -3   7   5         18.85         16.98         3.56 o                         
  -2   7   5         19.35         19.22         3.31 o                         
  -1   7   5        138.17        153.39         6.73 o                         
   0   7   5         18.53         13.77         4.02 o                         
   1   7   5         47.59         56.41         8.50 o                         
   2   7   5         78.89         78.72         8.99 o                         
   3   7   5         10.74         15.81         5.01 o                         
   4   7   5         13.25         18.74         2.58 o                         
   5   7   5          7.43          3.00         2.17 o                         
   6   7   5          6.47          0.86         2.37 o                         
  -5   8   5         19.62         21.57         4.11 o                         
  -4   8   5          9.36         12.54         4.78 o                         
  -3   8   5         72.46         88.96         8.59 o                         
  -2   8   5         50.32         47.14         7.84 o                         
  -1   8   5          5.07          9.21         4.58 o                         
   0   8   5         50.17         60.23         5.80 o                         
   1   8   5          2.49          2.55         4.05 o                         
   2   8   5          1.69          1.26         3.33 o                         
   3   8   5         33.35         32.05         5.68 o                         
   4   8   5          3.78         -1.92         3.58 o                         
  -2   9   5         28.33         18.67         3.67 o                         
  -1   9   5          1.26          2.34         2.68 o                         
   0   9   5          3.82          8.32         3.06 o                         
   1   9   5          0.97         -1.27         2.66 o                         
  -7  -7   6         14.91         20.13         2.99 o                         
  -6  -7   6         84.01         95.63         4.36 o                         
  -5  -7   6          1.16          2.63         2.62 o                         
   5  -7   6          3.17          4.89         2.65 o                         
   6  -7   6         14.56          3.62         2.06 o                         
  -8  -6   6         12.66         14.30         2.09 o                         
  -7  -6   6         21.83         22.43         2.25 o                         
  -6  -6   6         43.82         47.78         3.73 o                         
  -5  -6   6         85.82        101.01         8.59 o                         
  -4  -6   6         62.71         58.80         6.64 o                         
  -2  -6   6         52.70         34.75        10.21 o                         
  -1  -6   6        216.07        197.62        14.44 o                         
   0  -6   6        173.31        152.66        17.96 o                         
   1  -6   6        281.54        283.20        24.44 o                         
   5  -6   6        100.96        114.70         7.20 o                         
   6  -6   6         34.10         40.82         4.71 o                         
   7  -6   6          5.95          3.81         1.64 o                         
  -9  -5   6          3.37          3.22         1.43 o                         
  -8  -5   6          8.21          8.51         1.79 o                         
  -7  -5   6         26.63         28.29         2.74 o                         
  -6  -5   6         40.63         31.52         3.71 o                         
  -5  -5   6         51.04         49.71         4.57 o                         
  -4  -5   6          0.08         -2.17         3.87 o                         
  -3  -5   6         80.10         73.53         8.26 o                         
  -2  -5   6         62.28         53.94         6.10 o                         
  -1  -5   6        170.22        155.35        12.12 o                         
   0  -5   6        176.32        168.75        16.84 o                         
   1  -5   6         27.98         17.69        10.77 o                         
   2  -5   6         69.91         75.84         9.13 o                         
   3  -5   6         50.16         44.95         8.61 o                         
   4  -5   6         65.31         58.64         7.90 o                         
   5  -5   6        137.06        127.47         6.04 o                         
   6  -5   6         19.11         19.95         2.41 o                         
   7  -5   6         28.43         32.47         2.62 o                         
   8  -5   6         22.78         19.10         4.94 o                         
  -9  -4   6         65.16         89.12         3.03 o                         
  -8  -4   6         15.05         16.85         2.39 o                         
  -7  -4   6          5.90          3.43         1.87 o                         
  -6  -4   6         41.27         34.85         3.00 o                         
  -5  -4   6         35.13         29.32         2.82 o                         
  -4  -4   6        172.41        155.63        11.28 o                         
  -3  -4   6         27.24         22.69         5.07 o                         
  -2  -4   6         65.10         56.10         5.66 o                         
  -1  -4   6        311.51        309.25        11.71 o                         
   0  -4   6        224.87        227.25        17.35 o                         
   1  -4   6        108.09        123.30        14.85 o                         
   2  -4   6         33.12         29.29         6.13 o                         
   3  -4   6         11.03          5.87         3.11 o                         
   4  -4   6        288.96        286.33        12.63 o                         
   5  -4   6        154.75        158.55         5.45 o                         
   6  -4   6         55.11         48.67         3.47 o                         
   7  -4   6         42.68         41.11         2.66 o                         
   8  -4   6         10.24         10.90         1.68 o                         
   9  -4   6          2.41          2.00         1.02 o                         
 -10  -3   6         18.50         23.88         4.03 o                         
  -9  -3   6         17.40         19.43         2.14 o                         
  -8  -3   6         88.55         89.97         4.51 o                         
  -7  -3   6        139.68        133.25         5.54 o                         
  -6  -3   6        242.78        237.86         7.28 o                         
  -5  -3   6        331.54        326.14        22.07 o                         
  -4  -3   6          9.39          7.72         4.44 o                         
  -3  -3   6        208.70        214.42        11.51 o                         
  -2  -3   6        493.31        437.97        12.85 o                         
  -1  -3   6         28.66         21.76         3.68 o                         
   0  -3   6        105.38        104.70         7.63 o                         
   1  -3   6        627.77        683.79        28.11 o                         
   2  -3   6        122.95        142.73        10.07 o                         
   3  -3   6         93.23         97.16         8.41 o                         
   4  -3   6        250.38        249.44        11.19 o                         
   5  -3   6         26.48         28.62         2.41 o                         
   6  -3   6        405.00        425.11         9.89 o                         
   7  -3   6         55.62         50.68         2.51 o                         
   8  -3   6         20.65         21.50         2.15 o                         
   9  -3   6          5.07          3.33         1.14 o                         
 -10  -2   6         13.93         22.97         3.12 o                         
  -9  -2   6         31.27         34.97         2.71 o                         
  -8  -2   6         28.58         28.30         2.78 o                         
  -7  -2   6          1.66          2.01         1.54 o                         
  -6  -2   6         23.08         11.87         5.36 o                         
  -5  -2   6         51.61         47.03         6.33 o                         
  -4  -2   6        454.48        464.66        16.11 o                         
  -3  -2   6          0.20         -0.74         2.32 o                         
  -2  -2   6        624.63        583.66        42.00 o                         
  -1  -2   6        162.20        174.71         8.72 o                         
   0  -2   6        901.46        957.70        15.71 o                         
   1  -2   6       1252.16       1345.00        18.78 o                         
   2  -2   6        269.52        265.54        12.00 o                         
   3  -2   6         20.75         27.17         4.80 o                         
   4  -2   6        345.31        361.96        21.37 o                         
   5  -2   6         61.54         61.54         7.09 o                         
   6  -2   6        127.46        127.71         4.78 o                         
   7  -2   6         22.04         20.53         2.12 o                         
   8  -2   6         60.54         62.88         3.28 o                         
   9  -2   6          7.87          6.12         1.96 o                         
 -11  -1   6         14.47         20.38         3.06 o                         
 -10  -1   6         14.29         15.79         3.66 o                         
  -9  -1   6         59.14         66.62         5.04 o                         
  -8  -1   6         17.50         17.81         2.32 o                         
  -7  -1   6          7.64          6.23         1.66 o                         
  -6  -1   6        320.80        303.84        14.50 o                         
  -5  -1   6        950.27        971.93        35.13 o                         
  -4  -1   6         12.34         13.26         3.78 o                         
  -3  -1   6        173.60        153.93         8.54 o                         
  -2  -1   6        997.11       1069.29        30.08 o                         
  -1  -1   6         87.06         89.12         9.32 o                         
   0  -1   6        135.13        120.86         5.02 o                         
   1  -1   6        567.76        641.48        12.81 o                         
   2  -1   6        105.06        103.36         5.76 o                         
   3  -1   6         75.09         87.68        10.04 o                         
   4  -1   6        145.01        146.34         9.57 o                         
   5  -1   6        156.74        147.94        14.96 o                         
   6  -1   6         78.80         80.14         2.98 o                         
   7  -1   6         86.84         84.40         3.92 o                         
   8  -1   6         23.33         23.02         2.73 o                         
   9  -1   6          4.44          5.95         1.91 o                         
 -11   0   6          0.78         -3.07         2.22 o                         
 -10   0   6         13.04         13.64         2.54 o                         
  -9   0   6         15.15         17.33         3.04 o                         
  -8   0   6          0.14          1.65         1.86 o                         
  -7   0   6         74.02         63.35         3.97 o                         
  -6   0   6         62.97         57.22        10.34 o                         
  -5   0   6        158.13        152.85         8.00 o                         
  -4   0   6          4.01          9.43         2.79 o                         
  -3   0   6        103.76         87.20         5.47 o                         
  -2   0   6        770.87        814.32        22.93 o                         
  -1   0   6       1330.04       1353.38        69.81 o                         
   0   0   6       1767.22       1862.25        28.71 o                         
   1   0   6          0.26         -0.80         2.66 o                         
   2   0   6        664.56        722.25        17.02 o                         
   3   0   6        203.86        205.74        14.69 o                         
   4   0   6         51.92         47.28         8.57 o                         
   5   0   6         84.72         84.39         7.96 o                         
   6   0   6        142.72        146.09         5.70 o                         
   7   0   6        152.72        143.72         4.75 o                         
   8   0   6         47.27         40.55         3.24 o                         
   9   0   6          9.03          6.13         2.35 o                         
  10   0   6         19.21          0.11         2.87 o                         
 -10   1   6         14.22         17.17         2.67 o                         
  -9   1   6         59.58         61.78         8.12 o                         
  -8   1   6         17.35         15.36         5.85 o                         
  -7   1   6          7.89          5.44         2.20 o                         
  -6   1   6        323.01        315.25        21.86 o                         
  -5   1   6        950.98        894.01        34.55 o                         
  -4   1   6         12.11         10.22         5.23 o                         
  -3   1   6        174.18        172.86         9.14 o                         
  -2   1   6        996.78       1049.84        21.17 o                         
  -1   1   6         86.37         90.79         9.10 o                         
   0   1   6        134.99        121.77        10.21 o                         
   1   1   6        571.75        673.84        15.69 o                         
   2   1   6        103.86        105.74         7.03 o                         
   3   1   6         75.99         81.84         9.93 o                         
   4   1   6        145.30        152.26        14.29 o                         
   5   1   6        155.86        153.66        10.59 o                         
   6   1   6         79.30         81.37         4.57 o                         
   7   1   6         87.13         80.36         4.60 o                         
   8   1   6         23.35         11.45         5.00 o                         
   9   1   6          4.60          0.48         3.86 o                         
  10   1   6         13.24          2.39         2.62 o                         
 -10   2   6         13.73         16.95         2.08 o                         
  -9   2   6         31.60         37.07         3.18 o                         
  -8   2   6         29.05         25.00         2.98 o                         
  -7   2   6          1.65          1.57         2.18 o                         
  -6   2   6         23.42         20.84         7.52 o                         
  -5   2   6         51.90         43.48         9.06 o                         
  -4   2   6        454.97        466.69        24.78 o                         
  -3   2   6          0.13         -0.94         2.77 o                         
  -2   2   6        621.65        618.19        14.07 o                         
  -1   2   6        160.80        188.16        12.70 o                         
   0   2   6        904.11        972.44        27.94 o                         
   1   2   6       1249.12       1374.12        34.12 o                         
   2   2   6        267.49        271.21         9.53 o                         
   3   2   6         20.95         21.04         4.18 o                         
   4   2   6        347.61        342.91        21.34 o                         
   5   2   6         62.09         49.86         9.57 o                         
   6   2   6        128.74        130.66         5.36 o                         
   7   2   6         21.62         20.55         2.73 o                         
   8   2   6         61.06         54.27         7.43 o                         
   9   2   6          8.13          2.44         3.40 o                         
 -10   3   6         18.41         21.61         3.71 o                         
  -9   3   6         17.25         17.21         2.35 o                         
  -8   3   6         88.70         86.14         4.81 o                         
  -7   3   6        139.52        139.55         5.81 o                         
  -6   3   6        242.96        235.96         7.42 o                         
  -5   3   6        329.19        299.76        22.60 o                         
  -4   3   6          9.25          4.02         5.22 o                         
  -3   3   6        209.32        219.16        12.04 o                         
  -2   3   6        491.53        445.84        17.78 o                         
  -1   3   6         29.13         23.88         3.50 o                         
   0   3   6        106.15         94.42         7.34 o                         
   1   3   6        627.90        730.49        41.20 o                         
   2   3   6        122.02        117.79        12.38 o                         
   3   3   6         92.77         83.74        10.52 o                         
   4   3   6        252.88        262.60        19.36 o                         
   5   3   6         26.48         21.90         3.10 o                         
   6   3   6        403.66        441.58        16.58 o                         
   7   3   6         55.56         52.07         4.28 o                         
   8   3   6         20.73          7.77         4.79 o                         
   9   3   6          5.21          5.48         3.66 o                         
  -9   4   6         65.32         85.76         7.34 o                         
  -8   4   6         14.84         13.49         4.14 o                         
  -7   4   6          6.02          5.62         3.63 o                         
  -6   4   6         40.92         37.17         3.91 o                         
  -5   4   6         35.27         30.64         3.62 o                         
  -4   4   6        172.78        134.78        16.02 o                         
  -3   4   6         27.82         25.05         5.33 o                         
  -2   4   6         65.55         56.97         7.00 o                         
  -1   4   6        311.80        304.61        21.58 o                         
   0   4   6        223.49        209.80        17.69 o                         
   1   4   6        107.16        105.90        12.91 o                         
   2   4   6         32.47         29.44         7.46 o                         
   3   4   6         10.70          6.53         3.67 o                         
   4   4   6        286.01        263.17         8.65 o                         
   5   4   6        156.05        159.66         5.71 o                         
   6   4   6         54.75         47.87         3.84 o                         
   7   4   6         43.25         43.93         4.17 o                         
   8   4   6         10.58         -2.77         4.09 o                         
   9   4   6          2.28          4.75         2.76 o                         
  -9   5   6          3.38          2.36         2.22 o                         
  -8   5   6          8.24          6.91         3.43 o                         
  -7   5   6         26.29         24.44         5.18 o                         
  -6   5   6         40.72         36.76         6.38 o                         
  -5   5   6         50.02         42.76         6.72 o                         
  -4   5   6          0.08         -0.48         3.37 o                         
  -3   5   6         80.06         69.71         5.90 o                         
  -2   5   6         62.57         53.54        10.70 o                         
  -1   5   6        170.45        147.96        16.67 o                         
   0   5   6        176.17        174.78        17.74 o                         
   1   5   6         27.80         24.81         7.78 o                         
   2   5   6         70.79         72.89         4.10 o                         
   3   5   6         50.22         44.80         3.66 o                         
   4   5   6         65.45         53.26         3.71 o                         
   5   5   6        137.04        133.41         6.88 o                         
   6   5   6         18.73         12.47         8.13 o                         
   7   5   6         28.72         30.95         9.68 o                         
   8   5   6         23.04         22.96         4.55 o                         
  -8   6   6         12.73         16.60         3.14 o                         
  -7   6   6         21.92         22.05         4.17 o                         
  -6   6   6         43.46         45.60         6.19 o                         
  -5   6   6         85.55         92.92         8.94 o                         
  -4   6   6         61.96         51.61         4.74 o                         
  -3   6   6          5.50          7.19         2.16 o                         
  -2   6   6         51.98         47.09         4.52 o                         
  -1   6   6        216.73        223.62         9.85 o                         
   0   6   6        172.96        183.95        10.88 o                         
   1   6   6        282.43        289.14        11.48 o                         
   2   6   6         34.70         39.52         6.79 o                         
   3   6   6          2.11         -0.84         2.61 o                         
   4   6   6         58.63         64.39         5.23 o                         
   5   6   6        100.91         79.44         6.28 o                         
   6   6   6         33.93         28.90         7.92 o                         
   7   6   6          5.82          0.29         2.27 o                         
  -6   7   6         83.83         80.18         6.33 o                         
  -5   7   6          1.22          2.57         2.16 o                         
  -4   7   6          5.50         -0.72         2.46 o                         
  -3   7   6         85.44         85.68         7.52 o                         
  -2   7   6          5.26          6.10         3.00 o                         
  -1   7   6        197.87        216.73         9.50 o                         
   0   7   6         32.43         31.47         4.38 o                         
   1   7   6         44.49         54.73         7.99 o                         
   2   7   6         61.26         68.25         8.14 o                         
   3   7   6         20.99         29.49         3.57 o                         
   4   7   6         38.70         45.72        13.48 o                         
   5   7   6          3.03          4.20         2.03 o                         
  -4   8   6         34.04         29.44         4.56 o                         
  -3   8   6          1.99         -2.74         4.07 o                         
  -2   8   6         20.80         25.49         5.68 o                         
  -1   8   6         59.24         74.36         7.77 o                         
   0   8   6          3.12         -1.28         3.59 o                         
   1   8   6         72.12         96.42         8.32 o                         
   2   8   6         49.38         50.28         6.75 o                         
   3   8   6          6.79          6.81         3.64 o                         
   4   8   6         19.28          2.46         3.38 o                         
  -4  -8   7          3.76          2.26         2.41 o                         
  -3  -8   7         17.72         10.52         3.29 o                         
   1  -8   7          4.48          6.55         2.46 o                         
  -6  -7   7          2.15          1.41         1.19 o                         
  -5  -7   7         30.54         36.40         3.07 o                         
  -4  -7   7          8.05          5.81         2.92 o                         
   2  -7   7          7.81          8.27         3.27 o                         
   4  -7   7         12.53         10.38         2.65 o                         
   5  -7   7        104.64        137.91         6.66 o                         
  -7  -6   7         52.03         60.35         3.21 o                         
  -6  -6   7         86.17         98.39         4.35 o                         
  -5  -6   7         29.09         29.85         3.87 o                         
  -4  -6   7        124.21        143.47         9.88 o                         
  -3  -6   7        104.45         88.78         8.11 o                         
   3  -6   7          8.72          7.55         3.41 o                         
   4  -6   7         30.28         26.68         4.36 o                         
   5  -6   7         21.43         22.35         2.28 o                         
   6  -6   7          5.15          6.12         3.14 o                         
  -8  -5   7         20.32         18.72         1.62 o                         
  -7  -5   7         12.34         10.74         1.97 o                         
  -6  -5   7         15.58         18.07         2.32 o                         
  -5  -5   7         68.46         64.23         4.63 o                         
  -4  -5   7         41.24         36.82         3.39 o                         
  -3  -5   7         61.45         63.44         5.67 o                         
  -2  -5   7         39.78         31.29         5.67 o                         
  -1  -5   7         54.86         57.07        11.44 o                         
   0  -5   7        162.22        174.57        18.81 o                         
   1  -5   7        124.43         99.81        17.37 o                         
   2  -5   7        192.68        187.66         8.19 o                         
   3  -5   7         35.05         28.56         4.47 o                         
   4  -5   7         67.07         77.64         7.24 o                         
   5  -5   7         22.27         25.09         2.66 o                         
   6  -5   7          2.37          3.40         1.81 o                         
   7  -5   7          6.88          6.09         1.61 o                         
  -9  -4   7         18.70         23.70         2.33 o                         
  -8  -4   7         23.39         28.09         2.53 o                         
  -7  -4   7         22.46         22.72         3.22 o                         
  -6  -4   7        383.19        428.97         9.13 o                         
  -5  -4   7         52.83         50.27         3.36 o                         
  -4  -4   7        100.14         87.02         5.53 o                         
  -3  -4   7        219.97        206.00        13.73 o                         
  -2  -4   7        148.00        130.94         8.59 o                         
  -1  -4   7         85.56         75.24         7.58 o                         
   0  -4   7         60.98         53.61        11.91 o                         
   1  -4   7         84.91         59.38        14.23 o                         
   2  -4   7         82.28         82.66         9.13 o                         
   3  -4   7        699.99        705.97        16.85 o                         
   4  -4   7         68.22         63.92         3.81 o                         
   5  -4   7         56.27         57.36         3.27 o                         
   6  -4   7         25.21         25.66         2.81 o                         
   7  -4   7         32.37         33.69         2.13 o                         
   8  -4   7          3.02          1.46         1.25 o                         
 -10  -3   7         11.66         18.28         2.87 o                         
  -9  -3   7          8.30         11.33         1.54 o                         
  -8  -3   7         21.57         20.47         2.04 o                         
  -7  -3   7        135.96        142.89         5.57 o                         
  -6  -3   7         74.38         70.84         3.97 o                         
  -5  -3   7         10.18         15.26         6.72 o                         
  -4  -3   7         84.66         83.15        11.41 o                         
  -3  -3   7        264.11        240.57        13.84 o                         
  -2  -3   7         35.84         39.38         7.76 o                         
  -1  -3   7        190.90        183.10        10.45 o                         
   0  -3   7        326.41        313.33        13.57 o                         
   1  -3   7        190.00        208.08        17.87 o                         
   2  -3   7         88.09         85.73         8.44 o                         
   3  -3   7        251.77        244.46        14.09 o                         
   4  -3   7          7.03          8.37         4.37 o                         
   5  -3   7        100.09         96.99         3.97 o                         
   6  -3   7         52.28         57.41         3.84 o                         
   7  -3   7         74.50         79.38         3.22 o                         
   8  -3   7          4.19          2.64         1.43 o                         
   9  -3   7          7.92          7.39         1.80 o                         
 -10  -2   7          3.50          5.94         2.71 o                         
  -9  -2   7         16.66         19.66         2.48 o                         
  -8  -2   7        149.18        162.10         4.85 o                         
  -7  -2   7         79.27         78.43         3.48 o                         
  -6  -2   7        146.20        127.75         4.91 o                         
  -5  -2   7        206.90        168.79        11.03 o                         
  -4  -2   7         57.62         50.50         6.25 o                         
  -3  -2   7        244.68        225.92        16.60 o                         
  -2  -2   7         96.22         97.80        10.90 o                         
  -1  -2   7        373.12        382.61        13.83 o                         
   0  -2   7        368.95        361.36        10.71 o                         
   1  -2   7        389.05        375.45        11.07 o                         
   2  -2   7        274.85        262.74        16.21 o                         
   3  -2   7        239.98        231.46        12.73 o                         
   4  -2   7        129.62        162.63        15.14 o                         
   5  -2   7        196.68        194.27         5.20 o                         
   6  -2   7        257.73        260.56         6.19 o                         
   7  -2   7         31.42         30.09         2.59 o                         
   8  -2   7         31.25         31.46         2.38 o                         
   9  -2   7          6.05          2.63         1.59 o                         
 -10  -1   7         27.82         33.82         4.56 o                         
  -9  -1   7          2.69          1.25         3.09 o                         
  -8  -1   7         23.57         23.77         2.44 o                         
  -7  -1   7         70.93         66.53         3.52 o                         
  -6  -1   7         74.38         51.57         9.59 o                         
  -5  -1   7         32.95         20.65         6.23 o                         
  -4  -1   7         58.23         43.28         5.65 o                         
  -3  -1   7        188.41        175.96        14.12 o                         
  -2  -1   7        860.91        889.67        29.82 o                         
  -1  -1   7        114.29        101.87         7.32 o                         
   0  -1   7        590.83        614.22        11.50 o                         
   1  -1   7        818.79        847.70        15.99 o                         
   2  -1   7        152.69        159.10         7.52 o                         
   3  -1   7         11.86          7.78         5.05 o                         
   4  -1   7         48.90         46.57         8.76 o                         
   5  -1   7        288.01        323.25        22.18 o                         
   6  -1   7         17.18         13.92         1.82 o                         
   7  -1   7        144.74        147.09         5.71 o                         
   8  -1   7         71.67         73.52         3.91 o                         
   9  -1   7         12.87          4.09         8.84 o                         
 -10   0   7          0.47         -0.04         2.51 o                         
  -9   0   7          6.18          9.11         2.61 o                         
  -8   0   7         56.09         56.53         6.58 o                         
  -7   0   7         57.81         43.85        10.52 o                         
  -6   0   7         15.89          4.13         5.26 o                         
  -5   0   7        677.57        670.59        16.89 o                         
  -4   0   7        243.04        215.26        11.31 o                         
  -3   0   7       1266.05       1301.04        36.26 o                         
  -2   0   7         27.37         15.97         5.33 o                         
  -1   0   7        138.30        120.82         9.17 o                         
   0   0   7       3213.72       3359.32        40.91 o                         
   1   0   7        258.36        274.88         8.90 o                         
   2   0   7        254.67        259.32        11.27 o                         
   3   0   7        812.52        781.58        29.38 o                         
   4   0   7         29.62         23.03         7.30 o                         
   5   0   7        154.98        148.49        10.57 o                         
   6   0   7        249.63        245.40         6.24 o                         
   7   0   7          6.94          5.11         2.89 o                         
   8   0   7        131.87        131.72         6.62 o                         
   9   0   7         13.33          0.70         3.67 o                         
 -10   1   7         27.67         32.89         3.13 o                         
  -9   1   7          2.80          3.64         2.22 o                         
  -8   1   7         23.58         24.08         3.59 o                         
  -7   1   7         71.14         70.07         4.79 o                         
  -6   1   7         75.25         66.76        11.32 o                         
  -5   1   7         32.58         30.74         7.90 o                         
  -4   1   7         56.90         36.34         8.05 o                         
  -3   1   7        187.95        171.63        10.01 o                         
  -2   1   7        859.11        872.02        28.89 o                         
  -1   1   7        112.93        100.51        10.34 o                         
   0   1   7        592.70        685.08        24.97 o                         
   1   1   7        816.05        906.31        29.03 o                         
   2   1   7        152.67        162.65         9.31 o                         
   3   1   7         11.86          9.93         5.36 o                         
   4   1   7         48.96         45.41         9.00 o                         
   5   1   7        286.17        315.12        15.45 o                         
   6   1   7         17.14         18.67         2.65 o                         
   7   1   7        145.95        139.57        11.93 o                         
   8   1   7         71.03         70.72         7.72 o                         
   9   1   7         12.98         10.34         4.13 o                         
 -10   2   7          3.45          2.11         2.17 o                         
  -9   2   7         16.89         17.73         2.38 o                         
  -8   2   7        148.44        162.91         6.34 o                         
  -7   2   7         79.41         77.19         4.32 o                         
  -6   2   7        147.88        137.70         5.58 o                         
  -5   2   7        207.39        176.59        17.49 o                         
  -4   2   7         59.06         49.71         9.49 o                         
  -3   2   7        242.29        227.66         9.73 o                         
  -2   2   7         95.73         96.56        10.18 o                         
  -1   2   7        372.42        377.65        19.28 o                         
   0   2   7        363.07        375.15        19.01 o                         
   1   2   7        385.88        407.06        20.31 o                         
   2   2   7        274.60        274.45        12.22 o                         
   3   2   7        242.57        226.89        24.97 o                         
   5   2   7        196.41        186.04         6.18 o                         
   6   2   7        257.14        277.51         7.58 o                         
   7   2   7         30.81         26.90         2.95 o                         
   8   2   7         31.43         17.68         5.22 o                         
   9   2   7          6.24         -0.40         3.18 o                         
 -10   3   7         11.69         16.59         3.05 o                         
  -9   3   7          8.22         12.70         2.50 o                         
  -8   3   7         21.71         20.77         3.39 o                         
  -7   3   7        136.80        147.02         6.26 o                         
  -6   3   7         74.39         62.67         5.45 o                         
  -5   3   7         10.10          7.23         5.51 o                         
  -4   3   7         85.15         77.23        12.26 o                         
  -3   3   7        266.44        223.13        12.99 o                         
  -2   3   7         35.55         24.34         5.15 o                         
  -1   3   7        191.16        174.83        10.47 o                         
   0   3   7        327.34        322.29        24.57 o                         
   1   3   7        188.49        199.80        13.55 o                         
   2   3   7         88.73         63.69        10.52 o                         
   3   3   7        251.45        234.51        18.13 o                         
   4   3   7          7.36          7.03         2.14 o                         
   5   3   7        100.59         96.10         4.74 o                         
   6   3   7         51.46         55.05         3.93 o                         
   7   3   7         74.24         75.49         4.31 o                         
   8   3   7          3.96         -2.68         3.84 o                         
   9   3   7          7.99         -1.33         2.94 o                         
  -9   4   7         18.67         19.28         4.08 o                         
  -8   4   7         23.59         24.99         4.87 o                         
  -7   4   7         22.01         20.72         3.47 o                         
  -6   4   7        382.95        427.60        12.99 o                         
  -5   4   7         52.89         47.94         5.17 o                         
  -4   4   7        101.73         79.46         7.04 o                         
  -3   4   7        217.92        190.30        13.10 o                         
  -2   4   7        147.21        130.33        15.51 o                         
  -1   4   7         83.92         70.58        11.37 o                         
   0   4   7         60.86         39.87         9.52 o                         
   1   4   7         86.08         60.95        10.66 o                         
   2   4   7         83.10         72.86        11.53 o                         
   3   4   7        698.02        693.74        10.54 o                         
   4   4   7         68.60         56.09         4.31 o                         
   5   4   7         57.38         57.04         4.08 o                         
   6   4   7         24.93         16.84         2.75 o                         
   7   4   7         32.73         38.37         3.75 o                         
   8   4   7          3.12         -0.51         3.27 o                         
  -9   5   7         10.91         13.89         2.74 o                         
  -8   5   7         20.52         22.24         4.10 o                         
  -7   5   7         11.90          9.78         3.68 o                         
  -6   5   7         15.61         14.49         4.42 o                         
  -5   5   7         68.64         61.69         7.98 o                         
  -4   5   7         40.22         32.52         5.26 o                         
  -3   5   7         62.56         53.94         5.71 o                         
  -2   5   7         39.99         33.70         3.82 o                         
  -1   5   7         55.14         67.39         4.63 o                         
   0   5   7        163.35        171.76         6.95 o                         
   1   5   7        124.71        126.40         7.00 o                         
   2   5   7        193.60        182.68         7.55 o                         
   3   5   7         34.79         34.80         3.46 o                         
   4   5   7         67.53         63.50         4.31 o                         
   5   5   7         22.12         20.06         2.51 o                         
   6   5   7          2.62          3.10         2.37 o                         
   7   5   7          6.89          8.90         3.11 o                         
  -8   6   7          8.12          9.35         2.49 o                         
  -7   6   7         52.53         55.89         5.65 o                         
  -6   6   7         85.65         90.60         8.12 o                         
  -5   6   7         29.26         36.23         5.91 o                         
  -4   6   7        123.52        121.96         8.24 o                         
  -3   6   7        105.29         99.36         5.43 o                         
  -2   6   7         30.34         24.56         3.25 o                         
  -1   6   7         32.63         33.35         3.59 o                         
   0   6   7         14.73         16.19         2.61 o                         
   1   6   7        154.92        164.57         6.55 o                         
   2   6   7         88.69         95.82        11.51 o                         
   3   6   7          8.36          7.43         2.71 o                         
   4   6   7         30.57         25.08         3.61 o                         
   5   6   7         21.01         18.68         8.32 o                         
   6   6   7          5.51          3.61         1.74 o                         
  -6   7   7          1.98          1.34         2.20 o                         
  -5   7   7         30.44         37.26         7.18 o                         
  -4   7   7          7.88          5.72         3.32 o                         
  -3   7   7         53.98         52.65         4.80 o                         
  -2   7   7         41.75         42.25         4.74 o                         
  -1   7   7         91.67        104.85        10.12 o                         
   0   7   7         92.04        104.61         9.82 o                         
   1   7   7        139.13        175.96        12.29 o                         
   2   7   7          8.05          7.99         4.07 o                         
   3   7   7         76.20         91.82        11.50 o                         
   4   7   7         12.41         10.25         4.73 o                         
   5   7   7        104.35        152.99         7.10 o                         
  -3   8   7         17.48         19.85         2.48 o                         
  -2   8   7         12.09          7.94         3.37 o                         
  -1   8   7         21.83         22.51         4.66 o                         
   0   8   7          2.03          1.54         3.17 o                         
   1   8   7          4.37          5.16         3.33 o                         
   2   8   7          2.56          2.58         3.21 o                         
   3   8   7         19.38          0.42         3.38 o                         
  -1  -8   8         38.50         29.30         3.41 o                         
   0  -8   8          7.11          6.56         2.64 o                         
   1  -8   8         38.81         45.85         4.00 o                         
  -5  -7   8         12.37         11.60         2.15 o                         
  -4  -7   8          6.54          8.64         2.62 o                         
  -3  -7   8         41.43         30.70         8.09 o                         
  -2  -7   8         27.75         35.92         6.15 o                         
   2  -7   8          8.86          6.48         5.00 o                         
   3  -7   8          8.63         13.25         2.91 o                         
   4  -7   8         12.14         12.60         2.10 o                         
  -7  -6   8         28.82         33.08         2.10 o                         
  -6  -6   8          7.57          7.37         1.52 o                         
  -5  -6   8         23.80         29.89         2.44 o                         
  -4  -6   8         26.43         27.51         2.83 o                         
  -3  -6   8         19.21         17.38         3.27 o                         
  -2  -6   8         96.03         90.87         7.36 o                         
  -1  -6   8        111.93        105.88        10.85 o                         
   1  -6   8        131.52        137.62         8.87 o                         
   2  -6   8         14.73         16.49         4.51 o                         
   3  -6   8         18.48         15.85         2.74 o                         
   4  -6   8         57.09         58.99         4.11 o                         
   5  -6   8          2.57          1.52         2.64 o                         
   6  -6   8         26.20         25.33         2.82 o                         
  -8  -5   8          9.52          8.58         1.78 o                         
  -7  -5   8         37.89         39.79         2.67 o                         
  -6  -5   8         27.24         28.02         2.65 o                         
  -5  -5   8        138.24        147.60         6.03 o                         
  -4  -5   8         32.17         35.84         4.08 o                         
  -3  -5   8         24.04         25.94         3.24 o                         
  -2  -5   8          3.63          4.50         2.40 o                         
  -1  -5   8        162.19        156.46         7.14 o                         
   0  -5   8         17.13         13.70         4.18 o                         
   1  -5   8         87.48         88.29         6.09 o                         
   2  -5   8         64.64         62.46         4.68 o                         
   3  -5   8         58.78         52.78         3.54 o                         
   4  -5   8         26.20         20.84         4.45 o                         
   5  -5   8          0.19         -0.35         1.51 o                         
   6  -5   8          6.76          5.84         2.39 o                         
   7  -5   8         15.62         17.86         1.85 o                         
  -9  -4   8          3.09          3.56         3.31 o                         
  -8  -4   8         25.40         35.77         2.47 o                         
  -7  -4   8          0.99          3.71         1.69 o                         
  -6  -4   8        141.49        155.31         5.49 o                         
  -5  -4   8         41.23         36.67         3.11 o                         
  -4  -4   8        161.83        150.98         6.22 o                         
  -3  -4   8        267.25        267.00         9.03 o                         
  -2  -4   8         70.11         62.10        10.26 o                         
  -1  -4   8         89.14         77.47         8.72 o                         
   0  -4   8        243.18        222.16        21.03 o                         
   1  -4   8        401.55        416.04        18.26 o                         
   2  -4   8         14.15         11.75         1.94 o                         
   3  -4   8         30.40         29.25         2.50 o                         
   4  -4   8        208.11        210.63         8.14 o                         
   5  -4   8          1.44          2.04         1.71 o                         
   6  -4   8          1.53          2.57         1.93 o                         
   7  -4   8          6.39          7.18         1.36 o                         
   8  -4   8          8.90          9.55         1.59 o                         
  -9  -3   8          0.56          1.04         1.34 o                         
  -8  -3   8         23.76         23.49         2.06 o                         
  -7  -3   8        129.94        126.40         4.37 o                         
  -6  -3   8        188.44        186.63         5.73 o                         
  -5  -3   8         41.30         35.15         2.91 o                         
  -4  -3   8        300.80        302.84        21.53 o                         
  -3  -3   8         92.81         78.75        11.36 o                         
  -2  -3   8         94.36         90.95        11.73 o                         
  -1  -3   8        366.92        375.18        22.04 o                         
   0  -3   8          5.57          5.40         4.12 o                         
   1  -3   8          7.23          5.62         4.24 o                         
   2  -3   8        131.44        124.77        14.96 o                         
   3  -3   8         11.53          6.06         3.21 o                         
   4  -3   8        389.44        386.32         8.40 o                         
   5  -3   8        154.36        150.17         5.07 o                         
   6  -3   8         16.93         21.14         2.71 o                         
   7  -3   8          7.61          7.65         2.04 o                         
   8  -3   8          6.30          7.07         2.52 o                         
 -10  -2   8         20.69         30.08         3.81 o                         
  -9  -2   8         32.31         45.72         5.96 o                         
  -8  -2   8         26.40         27.81         2.64 o                         
  -7  -2   8         10.60         12.96         1.82 o                         
  -6  -2   8        171.08        160.66         4.33 o                         
  -5  -2   8         21.84         16.79         6.76 o                         
  -4  -2   8          2.59          0.35         4.37 o                         
  -3  -2   8          7.67          4.28         4.38 o                         
  -2  -2   8        324.01        304.51        19.46 o                         
  -1  -2   8        114.60        105.90         8.15 o                         
   0  -2   8         42.05         36.32         3.76 o                         
   1  -2   8         75.71         74.59         6.62 o                         
   2  -2   8        159.88        147.93        10.16 o                         
   3  -2   8         79.73         66.90        10.05 o                         
   4  -2   8         34.18         31.97         2.69 o                         
   5  -2   8         36.64         40.87         2.53 o                         
   6  -2   8         16.39         15.40         1.97 o                         
   7  -2   8         45.22         46.18         3.35 o                         
   8  -2   8          9.83          8.70         1.82 o                         
   9  -2   8         11.36         -3.85         3.13 o                         
 -10  -1   8         15.16         20.20         3.54 o                         
  -9  -1   8         20.70         24.45         4.48 o                         
  -8  -1   8         52.17         48.78         6.05 o                         
  -7  -1   8         33.34         31.52         3.85 o                         
  -6  -1   8        162.81        144.13         4.52 o                         
  -5  -1   8         35.36         27.40         7.29 o                         
  -4  -1   8         21.67          9.31         5.36 o                         
  -3  -1   8        273.85        255.36        17.88 o                         
  -2  -1   8        383.86        385.95        21.47 o                         
  -1  -1   8        157.90        137.34         7.26 o                         
   0  -1   8         52.78         56.29         6.17 o                         
   1  -1   8         10.21         12.27         3.04 o                         
   2  -1   8        106.71        112.34         8.32 o                         
   3  -1   8        115.72        120.51        13.01 o                         
   4  -1   8          0.16          8.53         6.25 o                         
   5  -1   8         50.71         47.46         2.94 o                         
   6  -1   8         28.35         30.79         3.00 o                         
   7  -1   8        131.94        149.53         5.46 o                         
   8  -1   8         10.93         12.32         2.27 o                         
   9  -1   8         10.02         -4.22         3.56 o                         
 -10   0   8         29.26         38.72         4.54 o                         
  -9   0   8          5.47          7.73         3.66 o                         
  -8   0   8          0.61         -2.25         3.07 o                         
  -7   0   8        113.27        112.36         9.02 o                         
  -6   0   8        189.39        163.94        10.48 o                         
  -5   0   8        114.52         97.67        12.38 o                         
  -4   0   8        983.41       1013.32        35.64 o                         
  -3   0   8        477.81        471.30        23.61 o                         
  -2   0   8         87.90         75.87         7.16 o                         
  -1   0   8          0.15          1.25         4.26 o                         
   0   0   8          1.16          7.39         3.18 o                         
   1   0   8        177.81        191.87        14.64 o                         
   2   0   8          0.48         -1.36         3.38 o                         
   3   0   8        165.52        161.99        14.80 o                         
   4   0   8        124.40        104.40        13.02 o                         
   5   0   8         74.87         73.73         4.33 o                         
   6   0   8        318.56        346.40        10.15 o                         
   7   0   8        218.61        255.24        12.05 o                         
   8   0   8          0.68         -2.29         4.03 o                         
   9   0   8          1.60          0.78         3.26 o                         
 -10   1   8         15.13         18.51         3.54 o                         
  -9   1   8         20.69         23.69         4.52 o                         
  -8   1   8         52.42         46.69         4.40 o                         
  -7   1   8         33.52         31.95         6.64 o                         
  -6   1   8        162.66        143.33         8.60 o                         
  -5   1   8         35.25         25.64         7.42 o                         
  -4   1   8         21.89          7.02         4.83 o                         
  -3   1   8        274.80        260.25        18.32 o                         
  -2   1   8        385.23        381.26        20.83 o                         
  -1   1   8        159.75        146.25        13.35 o                         
   0   1   8         51.86         61.16         8.98 o                         
   1   1   8         10.31          7.49         4.73 o                         
   2   1   8        107.13        119.35         8.57 o                         
   3   1   8        117.25        120.46        12.96 o                         
   4   1   8          0.21          0.33         5.39 o                         
   5   1   8         50.63         47.19         4.69 o                         
   6   1   8         28.33         26.52         4.97 o                         
   7   1   8        131.12        158.51         7.47 o                         
   8   1   8         11.00          8.30         4.34 o                         
   9   1   8          9.84          1.62         3.25 o                         
 -10   2   8         20.62         22.40         3.44 o                         
  -9   2   8         32.61         43.76         3.78 o                         
  -8   2   8         26.70         30.80         3.76 o                         
  -7   2   8         10.61         12.73         2.48 o                         
  -6   2   8        172.24        169.42         6.30 o                         
  -5   2   8         21.42         18.85         7.45 o                         
  -4   2   8          2.77          1.20         3.45 o                         
  -3   2   8          7.51          3.42         2.72 o                         
  -2   2   8        324.05        312.57        19.15 o                         
  -1   2   8        115.41        116.77        12.15 o                         
   0   2   8         43.12         41.75         7.98 o                         
   1   2   8         76.22         75.40        10.05 o                         
   2   2   8        160.70        135.18        29.70 o                         
   3   2   8         79.67         52.46         9.43 o                         
   4   2   8         33.54         31.38         3.57 o                         
   5   2   8         36.35         42.04         4.36 o                         
   6   2   8         16.52         10.03         3.05 o                         
   7   2   8         44.76         48.78         5.78 o                         
   8   2   8         10.03         14.21         4.55 o                         
   9   2   8         11.23         -3.63         3.24 o                         
  -9   3   8          0.57         -0.48         1.74 o                         
  -8   3   8         23.46         24.90         3.39 o                         
  -7   3   8        130.07        132.34         9.43 o                         
  -6   3   8        187.93        191.07         8.82 o                         
  -5   3   8         41.76         32.35         3.71 o                         
  -4   3   8        300.57        240.24        20.75 o                         
  -3   3   8         91.84         66.84         8.03 o                         
  -2   3   8         95.12         71.62        11.74 o                         
  -1   3   8        367.14        358.54        26.62 o                         
   0   3   8          5.54          7.31         3.84 o                         
   1   3   8          7.44          7.08         3.65 o                         
   2   3   8        131.67         95.90        13.26 o                         
   3   3   8         11.48          7.18         4.44 o                         
   4   3   8        389.82        386.65         9.69 o                         
   5   3   8        154.54        150.79         7.55 o                         
   6   3   8         17.04         17.43         2.63 o                         
   7   3   8          7.98          8.45         2.55 o                         
   8   3   8          6.05          2.73         3.48 o                         
  -9   4   8          3.13          4.73         2.48 o                         
  -8   4   8         25.68         31.78        10.84 o                         
  -7   4   8          0.99          1.53         2.27 o                         
  -6   4   8        142.57        147.10        12.51 o                         
  -5   4   8         42.15         34.48         4.00 o                         
  -4   4   8        162.29        156.96        14.62 o                         
  -3   4   8        268.40        268.32        12.18 o                         
  -2   4   8         70.61         48.45        10.61 o                         
  -1   4   8         90.21         74.59        12.59 o                         
   0   4   8        242.17        219.48        20.17 o                         
   1   4   8        404.02        350.00        25.07 o                         
   2   4   8         14.16         11.52         1.95 o                         
   3   4   8         30.54         26.00         2.63 o                         
   4   4   8        208.79        213.43         8.55 o                         
   5   4   8          1.43          1.70         1.98 o                         
   6   4   8          1.62          1.24         2.03 o                         
   7   4   8          6.26          7.54         3.19 o                         
   8   4   8          8.72          2.72         2.88 o                         
  -8   5   8          9.25         14.19         3.47 o                         
  -7   5   8         37.59         38.73         5.46 o                         
  -6   5   8         27.59         33.60         5.96 o                         
  -5   5   8        137.91        157.55        11.60 o                         
  -4   5   8         32.25         23.50         5.22 o                         
  -3   5   8         24.36         20.95         3.36 o                         
  -2   5   8          3.73          3.79         2.21 o                         
  -1   5   8        163.00        156.73         7.65 o                         
   0   5   8         16.78         17.77         3.54 o                         
   1   5   8         87.20         93.74         5.23 o                         
   2   5   8         64.35         63.74         4.21 o                         
   3   5   8         58.10         44.97         5.92 o                         
   4   5   8         26.42         13.97         4.37 o                         
   5   5   8          0.23         -1.34         2.01 o                         
   6   5   8          6.68          9.52         3.65 o                         
   7   5   8         15.40          6.94         8.07 o                         
  -7   6   8         28.78         30.83         2.98 o                         
  -6   6   8          7.55          7.87         2.37 o                         
  -5   6   8         23.50         26.13         3.58 o                         
  -4   6   8         26.94         24.04         3.58 o                         
  -3   6   8         19.04         16.23         3.28 o                         
  -2   6   8         96.43         94.67         5.37 o                         
  -1   6   8        111.09        131.69         7.54 o                         
   0   6   8        156.39        171.35         6.61 o                         
   1   6   8        131.93        142.43        16.07 o                         
   2   6   8         15.28         19.28         3.32 o                         
   3   6   8         18.45         16.53         4.26 o                         
   4   6   8         57.84         61.56        24.80 o                         
   5   6   8          2.51         -0.21         2.72 o                         
   6   6   8         25.64         38.76         4.11 o                         
  -6   7   8         26.30         26.05         3.39 o                         
  -5   7   8         12.56         11.22         2.47 o                         
  -4   7   8          6.64          6.50         3.27 o                         
  -3   7   8         41.20         32.64         5.19 o                         
  -2   7   8         28.04         29.47         3.66 o                         
  -1   7   8          4.95          3.94         2.56 o                         
   0   7   8         26.44         27.34         5.40 o                         
   1   7   8         27.42         37.16         6.04 o                         
   2   7   8          8.97          7.77         3.99 o                         
   3   7   8          9.15         10.37         2.45 o                         
   4   7   8         12.34          9.43         7.42 o                         
  -2   8   8         53.41         62.37         5.35 o                         
  -1   8   8         38.81         45.68         5.10 o                         
   0   8   8          6.80          5.77         3.27 o                         
   1   8   8         38.77         29.22         4.87 o                         
   2   8   8         12.07          3.10         3.04 o                         
  -5  -7   9          6.19          6.73         2.46 o                         
  -4  -7   9         16.54         22.70         3.05 o                         
  -3  -7   9         86.29        102.63         6.97 o                         
  -2  -7   9         12.54         14.24         3.13 o                         
  -1  -7   9          4.19          3.81         2.57 o                         
   0  -7   9         31.81         33.73         2.48 o                         
   1  -7   9         36.39         39.49         4.62 o                         
   2  -7   9          7.73          8.53         3.55 o                         
   3  -7   9         43.65         55.39         3.19 o                         
   4  -7   9         10.33          9.85         2.48 o                         
  -7  -6   9         14.83         18.29         3.12 o                         
  -6  -6   9          4.71          5.75         1.44 o                         
  -5  -6   9         20.09         20.88         2.15 o                         
  -4  -6   9         68.66         71.82         3.62 o                         
  -3  -6   9         81.95         93.80         4.12 o                         
  -2  -6   9        124.58        149.45         9.21 o                         
  -1  -6   9         28.53         32.55         3.65 o                         
   0  -6   9         30.12         30.08         4.80 o                         
   1  -6   9         82.02         82.56         4.16 o                         
   2  -6   9         79.85         83.80         4.77 o                         
   3  -6   9         19.27         16.53         2.65 o                         
   4  -6   9         17.86         19.62         1.84 o                         
   5  -6   9          3.38          4.25         1.47 o                         
  -8  -5   9          4.12          6.75         1.42 o                         
  -7  -5   9          4.34          4.98         1.42 o                         
  -6  -5   9          4.78          6.24         1.59 o                         
  -5  -5   9          3.63          4.24         1.63 o                         
  -4  -5   9         43.34         46.98         3.66 o                         
  -3  -5   9         83.90         87.05         4.79 o                         
  -2  -5   9        223.02        234.59         7.82 o                         
  -1  -5   9        100.71        102.38         5.17 o                         
   0  -5   9        157.08        146.97        10.53 o                         
   1  -5   9         42.14         39.77         4.14 o                         
   2  -5   9          5.20          3.30         1.85 o                         
   3  -5   9         30.69         31.25         2.83 o                         
   4  -5   9          4.33          6.77         1.80 o                         
   5  -5   9          5.75          7.20         1.69 o                         
   6  -5   9         41.93         49.03         2.08 o                         
  -8  -4   9         11.02         12.98         1.90 o                         
  -7  -4   9          5.50          4.89         1.61 o                         
  -6  -4   9         21.80         20.20         2.20 o                         
  -5  -4   9         30.93         29.45         2.69 o                         
  -4  -4   9         17.87         16.67         2.40 o                         
  -3  -4   9         19.93         18.05         2.48 o                         
  -2  -4   9         82.76         77.46         4.13 o                         
  -1  -4   9         60.77         60.72         3.56 o                         
   0  -4   9        118.06        112.52         4.72 o                         
   1  -4   9          1.89          4.04         2.03 o                         
   2  -4   9          5.15          7.25         1.65 o                         
   3  -4   9        151.09        147.69         4.88 o                         
   4  -4   9         41.87         43.72         2.95 o                         
   5  -4   9         25.56         27.95         2.51 o                         
   6  -4   9         39.56         45.58         2.66 o                         
   7  -4   9          2.70          2.19         1.90 o                         
  -9  -3   9         34.82         49.31         4.66 o                         
  -8  -3   9          9.12          9.15         2.40 o                         
  -7  -3   9          2.55          1.49         1.65 o                         
  -6  -3   9          9.72          7.88         1.59 o                         
  -5  -3   9         12.45          9.39         1.60 o                         
  -4  -3   9        155.29        140.63         4.69 o                         
  -3  -3   9        211.02        208.11         6.03 o                         
  -2  -3   9         99.21         83.59         8.10 o                         
  -1  -3   9        292.33        287.50        20.60 o                         
   0  -3   9        276.83        276.79        20.16 o                         
   1  -3   9        343.40        317.56        35.65 o                         
   2  -3   9          8.73          8.05         1.68 o                         
   3  -3   9        287.28        293.81         6.54 o                         
   4  -3   9        197.75        203.25         5.19 o                         
   5  -3   9         93.06         98.77         3.67 o                         
   6  -3   9        137.60        151.77         4.17 o                         
   7  -3   9         15.73         20.71         2.23 o                         
   8  -3   9          2.25          0.29         1.19 o                         
  -9  -2   9         24.22         31.25         4.19 o                         
  -8  -2   9         22.39         27.13         3.25 o                         
  -7  -2   9         42.32         43.49         3.04 o                         
  -6  -2   9         21.97         17.91         2.36 o                         
  -5  -2   9         12.78          9.87         1.72 o                         
  -4  -2   9         44.63         40.06         8.77 o                         
  -3  -2   9         38.89         31.51         8.13 o                         
  -2  -2   9         95.37         86.21         8.19 o                         
  -1  -2   9         49.51         50.41         5.16 o                         
   0  -2   9        110.59        102.51         8.22 o                         
   1  -2   9        104.85         92.24         6.58 o                         
   2  -2   9         83.27         86.50        12.05 o                         
   3  -2   9        354.53        354.00         6.03 o                         
   4  -2   9        149.91        147.07         4.78 o                         
   5  -2   9        189.90        210.17         5.24 o                         
   6  -2   9         50.56         52.38         2.76 o                         
   7  -2   9         25.68         30.67         3.33 o                         
   8  -2   9         29.69         31.28         2.72 o                         
 -10  -1   9         11.87         19.13         3.13 o                         
  -9  -1   9         18.73         23.46         2.85 o                         
  -8  -1   9         13.55         13.02         4.09 o                         
  -7  -1   9          7.66          5.20         2.40 o                         
  -6  -1   9         68.14         62.71         3.90 o                         
  -5  -1   9         90.42         84.72         4.56 o                         
  -4  -1   9         12.65          9.02         5.50 o                         
  -3  -1   9        525.26        550.04        27.62 o                         
  -2  -1   9        259.34        239.47        12.75 o                         
  -1  -1   9         94.42         83.66         9.99 o                         
   0  -1   9        218.44        212.87        11.36 o                         
   1  -1   9         25.92         26.16         4.84 o                         
   2  -1   9        130.70        128.42         9.20 o                         
   3  -1   9        111.79        103.95        12.76 o                         
   4  -1   9         42.30         35.61         2.38 o                         
   5  -1   9         50.49         52.29         2.84 o                         
   6  -1   9        150.11        163.55         5.77 o                         
   7  -1   9         23.77         31.05         4.78 o                         
   8  -1   9          8.45          3.93         3.70 o                         
 -10   0   9          7.01         11.63         2.92 o                         
  -9   0   9          1.78          4.42         3.10 o                         
  -8   0   9         51.20         62.50         7.53 o                         
  -7   0   9        138.85        136.01         9.79 o                         
  -6   0   9        139.63        123.68         9.45 o                         
  -5   0   9         52.99         42.82         9.28 o                         
  -4   0   9         34.38         30.07         7.91 o                         
  -3   0   9         36.73         27.31         5.37 o                         
  -2   0   9         34.17         16.40         6.80 o                         
  -1   0   9        475.30        460.35        23.80 o                         
   0   0   9          1.27         -0.15         4.57 o                         
   1   0   9        160.75        143.14        13.49 o                         
   2   0   9         31.48         28.29         7.19 o                         
   3   0   9          4.65          0.05         5.28 o                         
   4   0   9         27.26         24.30         3.32 o                         
   5   0   9        405.08        429.51         9.76 o                         
   6   0   9         16.17         14.29         3.89 o                         
   7   0   9          9.40         15.61         2.69 o                         
   8   0   9          0.20          5.38         4.01 o                         
   9   0   9          3.46         -3.00         2.66 o                         
 -10   1   9         12.26         15.75         3.15 o                         
  -9   1   9         18.97         21.24         4.34 o                         
  -8   1   9         13.68         14.85         4.35 o                         
  -7   1   9          7.74          7.14         2.58 o                         
  -6   1   9         68.43         72.64         5.42 o                         
  -5   1   9         90.65         86.66         5.84 o                         
  -4   1   9         12.23         15.94         6.56 o                         
  -3   1   9        524.86        558.38        27.59 o                         
  -2   1   9        258.95        238.99        17.83 o                         
  -1   1   9         95.36         90.59        11.44 o                         
   0   1   9        218.47        204.65        16.37 o                         
   1   1   9         26.37         25.52         7.33 o                         
   2   1   9        130.06        130.41        13.56 o                         
   4   1   9         42.32         36.71         3.57 o                         
   5   1   9         50.84         45.30         4.54 o                         
   6   1   9        150.74        158.80         7.82 o                         
   7   1   9         24.36         28.42         3.68 o                         
   8   1   9          8.29          8.72         3.97 o                         
  -9   2   9         24.01         28.74         4.51 o                         
  -8   2   9         22.66         28.34         3.50 o                         
  -7   2   9         43.07         45.81         4.46 o                         
  -6   2   9         21.25         19.51         2.98 o                         
  -5   2   9         12.74         11.05         2.16 o                         
  -4   2   9         44.06         34.82         8.04 o                         
  -3   2   9         38.61         28.77        11.08 o                         
  -2   2   9         95.61         85.27        11.32 o                         
  -1   2   9         51.25         38.87         8.35 o                         
   0   2   9        109.39        107.36        12.60 o                         
   1   2   9        103.86        103.57        12.63 o                         
   2   2   9         83.50         47.87        10.07 o                         
   3   2   9        356.39        358.43         8.41 o                         
   4   2   9        151.11        151.31         5.74 o                         
   5   2   9        189.59        191.39         8.71 o                         
   6   2   9         49.93         51.07         4.77 o                         
   7   2   9         25.80         24.46         3.47 o                         
   8   2   9         29.97         24.33         4.75 o                         
  -9   3   9         35.09         42.65         3.26 o                         
  -8   3   9          9.15         11.96         3.24 o                         
  -7   3   9          2.48          1.07         2.23 o                         
  -6   3   9          9.79          9.11         3.01 o                         
  -5   3   9         12.96          9.23         2.55 o                         
  -4   3   9        156.23        156.06         6.48 o                         
  -3   3   9        211.95        196.24         8.11 o                         
  -2   3   9         98.84         57.76        11.54 o                         
  -1   3   9        292.62        299.06        23.91 o                         
   0   3   9        278.41        253.76        24.90 o                         
   1   3   9        344.20        307.46        25.85 o                         
   2   3   9          8.31          7.69         2.09 o                         
   3   3   9        286.53        289.46         7.93 o                         
   4   3   9        197.65        200.14         6.62 o                         
   5   3   9         92.47        101.58         5.00 o                         
   6   3   9        136.18        146.25        10.95 o                         
   7   3   9         16.18         17.55         6.97 o                         
   8   3   9          2.32          0.93         2.77 o                         
  -8   4   9         11.06         12.68         2.32 o                         
  -7   4   9          5.76          2.77         2.09 o                         
  -6   4   9         21.74         18.43         3.48 o                         
  -5   4   9         30.48         25.26         3.83 o                         
  -4   4   9         18.29         15.98         3.49 o                         
  -3   4   9         20.05         16.73         2.71 o                         
  -2   4   9         83.31         79.75         4.61 o                         
  -1   4   9         61.58         59.58         7.90 o                         
   0   4   9        118.48        102.43         9.27 o                         
   1   4   9          1.58          1.47         1.80 o                         
   2   4   9          5.51          2.57         1.77 o                         
   3   4   9        150.78        149.91         5.87 o                         
   4   4   9         41.26         46.43         4.53 o                         
   5   4   9         25.72         27.32         4.67 o                         
   6   4   9         39.83         36.01         6.02 o                         
   7   4   9          2.70          1.22         2.91 o                         
  -8   5   9          4.09          3.65         2.41 o                         
  -7   5   9          4.37          6.04         2.23 o                         
  -6   5   9          4.69          4.47         3.48 o                         
  -5   5   9          3.66          5.50         2.54 o                         
  -4   5   9         43.09         41.27         4.55 o                         
  -3   5   9         84.45         81.45         6.21 o                         
  -2   5   9        221.99        220.38        13.81 o                         
  -1   5   9         99.95         99.29         6.85 o                         
   0   5   9        158.16        168.01        12.20 o                         
   1   5   9         42.14         36.81         4.71 o                         
   2   5   9          5.32          2.65         1.95 o                         
   3   5   9         31.36         29.32         3.69 o                         
   4   5   9          4.08          1.28         2.18 o                         
   5   5   9          5.48          7.10         2.42 o                         
   6   5   9         43.15         54.40         5.06 o                         
  -7   6   9         14.84         15.95         2.08 o                         
  -6   6   9          4.58          6.05         2.09 o                         
  -5   6   9         19.63         18.40         2.99 o                         
  -4   6   9         68.56         64.85         5.11 o                         
  -3   6   9         81.82         88.87         6.20 o                         
  -2   6   9        124.59        143.84        10.75 o                         
  -1   6   9         29.04         28.79         3.75 o                         
   0   6   9         30.41         30.22         3.16 o                         
   1   6   9         82.21         81.68         8.16 o                         
   2   6   9         79.10         63.21        20.21 o                         
   3   6   9         19.43         12.24         5.23 o                         
   4   6   9         17.77         12.84        10.27 o                         
   5   6   9          3.42          4.00         2.46 o                         
  -5   7   9          5.92          2.04         2.11 o                         
  -4   7   9         16.68         21.18         3.74 o                         
  -3   7   9         85.83         87.17         7.12 o                         
  -2   7   9         12.20         10.27         2.19 o                         
  -1   7   9          4.33          1.36         2.24 o                         
   0   7   9         31.40         30.09         3.19 o                         
   1   7   9         37.18         42.88        11.72 o                         
   2   7   9          7.66          9.83         3.80 o                         
   3   7   9         43.45         48.21        34.37 o                         
  -4  -7  10         30.62         34.88         3.67 o                         
  -3  -7  10         40.45         31.72         6.24 o                         
  -2  -7  10          6.54          7.50         1.54 o                         
  -1  -7  10         13.69         15.79         2.62 o                         
   0  -7  10         53.58         62.72         3.54 o                         
   1  -7  10         30.09         25.45         9.24 o                         
   2  -7  10         21.06         25.08         1.62 o                         
  -6  -6  10         19.10         24.44         1.69 o                         
  -5  -6  10         16.30         21.60         1.94 o                         
  -4  -6  10        100.37        114.36         3.91 o                         
  -3  -6  10         34.75         39.28         2.84 o                         
  -2  -6  10         67.33         63.47         4.47 o                         
  -1  -6  10         46.09         55.27         4.53 o                         
   0  -6  10         11.19         11.26         1.76 o                         
   1  -6  10         15.14         18.08         2.30 o                         
   2  -6  10         33.57         38.52         2.40 o                         
   3  -6  10         34.71         43.33         2.36 o                         
   4  -6  10         65.76         90.80         3.33 o                         
  -7  -5  10         12.12         15.32         1.85 o                         
  -6  -5  10         13.68         15.00         1.90 o                         
  -5  -5  10         19.22         22.20         2.21 o                         
  -4  -5  10         25.38         28.22         2.64 o                         
  -3  -5  10         16.14         14.54         2.15 o                         
  -2  -5  10         95.81        104.04         4.41 o                         
  -1  -5  10          6.81          5.86         2.05 o                         
   0  -5  10          9.30          7.91         2.08 o                         
   1  -5  10         78.27         72.65         3.62 o                         
   2  -5  10         13.21         13.63         2.12 o                         
   3  -5  10         26.12         28.72         2.31 o                         
   4  -5  10          9.16          9.15         1.80 o                         
   5  -5  10          7.52          8.83         1.81 o                         
   6  -5  10         11.47          7.80         2.09 o                         
  -8  -4  10         49.52         70.04         3.75 o                         
  -7  -4  10         24.48         27.13         2.55 o                         
  -6  -4  10          8.72          9.42         1.83 o                         
  -5  -4  10         10.36         11.98         2.15 o                         
  -4  -4  10         67.18         67.71         3.80 o                         
  -3  -4  10        164.16        181.90         5.89 o                         
  -2  -4  10        238.07        231.67         6.29 o                         
  -1  -4  10         17.11         13.76         2.13 o                         
   0  -4  10        172.73        159.23         6.89 o                         
   1  -4  10          3.14          1.54         1.79 o                         
   2  -4  10        184.77        185.20         6.37 o                         
   3  -4  10        135.17        122.54         4.52 o                         
   4  -4  10         50.80         58.06         3.23 o                         
   5  -4  10          6.99          6.26         1.46 o                         
   6  -4  10         28.65         28.78         2.61 o                         
  -9  -3  10          0.29         -0.10         2.16 o                         
  -8  -3  10          4.25          3.91         1.78 o                         
  -7  -3  10          1.61          1.49         1.60 o                         
  -6  -3  10          2.49          5.50         1.74 o                         
  -5  -3  10         33.83         34.36         2.91 o                         
  -4  -3  10         81.70         80.34         4.35 o                         
  -3  -3  10        157.85        151.46         5.23 o                         
  -2  -3  10         92.65         92.02         4.07 o                         
  -1  -3  10         73.82         73.52         3.49 o                         
   0  -3  10        105.85         95.82         3.67 o                         
   1  -3  10        158.87        156.96         4.98 o                         
   2  -3  10         20.41         21.19         2.26 o                         
   3  -3  10        126.70        123.36         3.76 o                         
   4  -3  10         11.06         10.22         2.05 o                         
   5  -3  10         31.56         33.74         2.35 o                         
   6  -3  10          8.41         11.25         1.94 o                         
   7  -3  10         14.93         17.46         2.30 o                         
  -9  -2  10         34.83         44.40         3.07 o                         
  -8  -2  10          8.42         11.42         2.29 o                         
  -7  -2  10          0.55         -0.75         1.98 o                         
  -6  -2  10         68.74         66.73         4.26 o                         
  -5  -2  10        130.02        119.46         4.64 o                         
  -4  -2  10        201.39        177.07         5.62 o                         
  -3  -2  10         30.02         25.30         2.37 o                         
  -2  -2  10         26.42         16.01         4.75 o                         
  -1  -2  10          7.76         13.18         5.88 o                         
   0  -2  10        292.56        257.40        14.73 o                         
   1  -2  10         77.08         65.57        11.05 o                         
   2  -2  10         35.78         32.72         2.57 o                         
   3  -2  10         21.13         22.11         2.45 o                         
   4  -2  10         38.91         40.94         3.04 o                         
   5  -2  10         27.57         26.88         2.56 o                         
   6  -2  10         21.11         20.29         2.39 o                         
   7  -2  10         47.61         51.10         4.88 o                         
   8  -2  10         17.60          1.57         2.66 o                         
  -9  -1  10         12.42         17.88         2.41 o                         
  -8  -1  10         11.16         12.23         3.26 o                         
  -7  -1  10          3.22          1.93         1.96 o                         
  -6  -1  10         26.84         32.28         3.94 o                         
  -5  -1  10         13.44          9.61         2.48 o                         
  -4  -1  10         10.99          7.41         1.72 o                         
  -3  -1  10        153.36        141.92        10.82 o                         
  -2  -1  10         38.84         33.81         8.23 o                         
  -1  -1  10        169.62        152.90        14.87 o                         
   0  -1  10         35.24         36.61         8.05 o                         
   1  -1  10         18.24         22.37         6.54 o                         
   2  -1  10        237.26        222.13         9.93 o                         
   3  -1  10        261.03        253.75         8.13 o                         
   4  -1  10         81.58         83.30         3.41 o                         
   5  -1  10        142.86        173.24         7.40 o                         
   6  -1  10         81.98        103.65         5.38 o                         
   7  -1  10         36.56         39.83         4.56 o                         
   8  -1  10         26.21          2.22         3.35 o                         
  -9   0  10         64.19         82.83         6.31 o                         
  -8   0  10         19.57         31.60         5.12 o                         
  -7   0  10         80.25         83.03         5.41 o                         
  -6   0  10         24.30         25.81         5.03 o                         
  -5   0  10         13.73          9.18         3.62 o                         
  -4   0  10        427.78        364.04        28.34 o                         
  -3   0  10         24.28         22.07         7.42 o                         
  -2   0  10       1012.93       1010.63        37.61 o                         
  -1   0  10         69.31         59.95         9.83 o                         
   0   0  10        525.81        531.00        26.92 o                         
   1   0  10         21.05         13.92         6.11 o                         
   2   0  10         93.43         80.60        11.46 o                         
   3   0  10        673.60        683.13        11.64 o                         
   4   0  10        177.79        189.15        26.09 o                         
   5   0  10         36.34         34.90         5.49 o                         
   6   0  10          0.08         -0.49         3.21 o                         
   7   0  10        216.01        245.35        51.73 o                         
   8   0  10         45.88         18.09         4.26 o                         
  -9   1  10         12.57         16.29         3.66 o                         
  -8   1  10         10.83          7.84         3.54 o                         
  -7   1  10          3.32          3.72         2.49 o                         
  -6   1  10         26.11         35.85         4.19 o                         
  -5   1  10         13.83         12.11         2.96 o                         
  -4   1  10         11.08         13.69         2.92 o                         
  -3   1  10        154.91        120.56        14.64 o                         
  -2   1  10         38.44         44.53         9.18 o                         
  -1   1  10        168.74        164.05        16.15 o                         
   0   1  10         34.87         27.99         7.28 o                         
   1   1  10         17.88         22.83         7.50 o                         
   2   1  10        235.78        243.69        19.15 o                         
   3   1  10        259.07        256.32        11.01 o                         
   4   1  10         81.85         83.78         7.92 o                         
   5   1  10        142.83        140.95        36.50 o                         
   6   1  10         81.97        101.03         6.07 o                         
   7   1  10         36.24         36.62         8.57 o                         
   8   1  10         26.08         21.01         4.25 o                         
  -9   2  10         34.58         34.99         4.50 o                         
  -8   2  10          8.74          2.02         3.09 o                         
  -7   2  10          0.64          0.72         1.98 o                         
  -6   2  10         68.66         70.74         5.27 o                         
  -5   2  10        129.49        128.60         6.28 o                         
  -4   2  10        201.20        202.45         7.08 o                         
  -3   2  10         30.87         27.70         2.73 o                         
  -2   2  10         25.71         14.91         4.75 o                         
  -1   2  10          7.87          8.60         6.37 o                         
   0   2  10        292.26        257.67        19.74 o                         
   1   2  10         77.50         65.90        13.82 o                         
   2   2  10         34.66         34.62         2.77 o                         
   3   2  10         21.14         19.56         2.63 o                         
   4   2  10         38.58         40.74         3.36 o                         
   5   2  10         27.35         27.51         4.00 o                         
   6   2  10         21.12         21.17         3.35 o                         
   7   2  10         46.95         49.74         5.98 o                         
   8   2  10         17.33          8.78         2.94 o                         
  -9   3  10          0.29          2.68         2.12 o                         
  -8   3  10          4.27          3.67         1.86 o                         
  -7   3  10          1.55          3.05         2.15 o                         
  -6   3  10          2.54          5.27         3.26 o                         
  -5   3  10         33.65         25.24         3.66 o                         
  -4   3  10         80.91         78.69         4.84 o                         
  -3   3  10        158.06        151.11         5.94 o                         
  -2   3  10         92.27         94.91         5.43 o                         
  -1   3  10         73.78         68.96         5.16 o                         
   0   3  10        106.03         84.72         4.39 o                         
   1   3  10        160.70        154.23         6.08 o                         
   2   3  10         20.23         18.03         2.53 o                         
   3   3  10        125.12        127.25         6.31 o                         
   4   3  10         11.11         11.21         2.24 o                         
   5   3  10         31.81         38.58         3.76 o                         
   6   3  10          8.69         12.38         2.15 o                         
   7   3  10         14.88         11.37         2.44 o                         
  -8   4  10         49.62         62.59         8.17 o                         
  -7   4  10         24.69         25.02         3.08 o                         
  -6   4  10          8.61          6.32         2.40 o                         
  -5   4  10         10.77         10.63         2.19 o                         
  -4   4  10         66.39         59.65         6.93 o                         
  -3   4  10        164.10        174.09         7.02 o                         
  -2   4  10        239.01        240.17         9.52 o                         
  -1   4  10         16.99         14.25         2.47 o                         
   0   4  10        172.85        166.11         6.41 o                         
   1   4  10          3.12          1.27         2.32 o                         
   2   4  10        186.48        191.87         6.55 o                         
   3   4  10        135.91        125.63         5.89 o                         
   4   4  10         52.25         53.58         4.53 o                         
   5   4  10          7.13          9.94         5.76 o                         
   6   4  10         28.22         28.69         6.80 o                         
  -7   5  10         11.96         12.32         2.24 o                         
  -6   5  10         13.14         14.78         2.71 o                         
  -5   5  10         19.52         19.53         3.19 o                         
  -4   5  10         25.02         20.32         3.39 o                         
  -3   5  10         16.13         16.21         2.68 o                         
  -2   5  10         95.88         98.85         6.72 o                         
  -1   5  10          6.85         13.25         4.29 o                         
   0   5  10          9.25          6.26         4.06 o                         
   1   5  10         78.41         79.22         7.47 o                         
   2   5  10         13.32         13.18         3.32 o                         
   3   5  10         25.67         23.97         3.40 o                         
   4   5  10          8.95          8.90         3.05 o                         
   5   5  10          7.50         10.53         3.05 o                         
   6   5  10         11.54          9.97         2.44 o                         
  -6   6  10         18.77         21.64         2.46 o                         
  -5   6  10         16.23         15.99         2.60 o                         
  -4   6  10        100.15        102.15         6.84 o                         
  -3   6  10         34.28         35.18         5.59 o                         
  -2   6  10         67.09         61.97         7.09 o                         
  -1   6  10         45.94         49.13         6.48 o                         
   0   6  10         11.03         12.32         3.56 o                         
   1   6  10         15.22          8.93         4.41 o                         
   2   6  10         33.55         29.36        16.67 o                         
   3   6  10         34.34         28.41        24.39 o                         
   4   6  10         66.17        109.05         6.41 o                         
  -4   7  10         30.43         32.46         3.83 o                         
  -3   7  10         40.32         37.09         2.83 o                         
  -2   7  10          6.61          4.69         2.10 o                         
  -1   7  10         13.59         17.76         3.04 o                         
   0   7  10         52.84         59.01         4.76 o                         
   1   7  10         30.14         25.43        11.84 o                         
   2   7  10         21.35         20.33        17.77 o                         
  -2  -7  11          0.08          0.10         1.96 o                         
  -1  -7  11         36.38         41.60         2.66 o                         
   0  -7  11          9.87          8.39         3.73 o                         
  -5  -6  11         33.42         39.02         2.02 o                         
  -4  -6  11          7.81          6.58         1.39 o                         
  -3  -6  11         30.54         31.84         2.10 o                         
  -2  -6  11         28.60         30.35         1.95 o                         
  -1  -6  11         18.01         18.57         1.69 o                         
   0  -6  11         95.39        112.71         4.36 o                         
   1  -6  11         18.06         19.17         1.78 o                         
   2  -6  11          4.28          3.75         1.14 o                         
   3  -6  11          8.34          8.61         1.39 o                         
  -6  -5  11          1.05          2.21         1.29 o                         
  -5  -5  11         58.03         66.72         3.68 o                         
  -4  -5  11         14.30         18.37         2.14 o                         
  -3  -5  11          7.28          7.15         1.49 o                         
  -2  -5  11          6.11          5.29         1.48 o                         
  -1  -5  11         16.48         18.74         2.57 o                         
   0  -5  11          1.94          3.35         1.49 o                         
   1  -5  11         12.46         12.17         2.22 o                         
   2  -5  11          4.57          4.51         1.42 o                         
   3  -5  11          0.32          0.42         1.54 o                         
   4  -5  11         10.58         14.61         1.44 o                         
   5  -5  11          1.99          0.24         1.10 o                         
  -7  -4  11         17.63         17.60         2.45 o                         
  -6  -4  11         39.25         41.54         2.66 o                         
  -5  -4  11         26.35         27.48         2.51 o                         
  -4  -4  11         51.19         60.26         3.56 o                         
  -3  -4  11        161.53        171.68         6.52 o                         
  -2  -4  11          8.79         10.36         1.80 o                         
  -1  -4  11         99.18        103.73         3.97 o                         
   0  -4  11        164.82        167.89         4.81 o                         
   1  -4  11         11.57         15.29         2.21 o                         
   2  -4  11         13.62         11.07         1.79 o                         
   3  -4  11          8.74         10.40         1.72 o                         
   4  -4  11         27.73         31.72         2.45 o                         
   5  -4  11         21.47         21.89         1.90 o                         
   6  -4  11          8.15          8.47         1.70 o                         
  -8  -3  11          2.10          2.80         2.62 o                         
  -7  -3  11          4.83          4.38         1.69 o                         
  -6  -3  11         88.44        103.18         4.16 o                         
  -5  -3  11         62.79         63.82         3.55 o                         
  -4  -3  11        266.55        274.79         7.18 o                         
  -3  -3  11         17.04         16.47         2.63 o                         
  -2  -3  11          0.71          1.74         1.43 o                         
  -1  -3  11        171.19        169.89         4.80 o                         
   0  -3  11         49.27         42.86         2.66 o                         
   1  -3  11         91.73         85.60         4.01 o                         
   2  -3  11         35.26         35.08         2.84 o                         
   3  -3  11         42.91         48.14         2.74 o                         
   4  -3  11         70.51         78.78         3.25 o                         
   5  -3  11          0.00          1.45         1.31 o                         
   6  -3  11         25.09         26.66         3.45 o                         
  -8  -2  11          1.53          5.98         3.08 o                         
  -7  -2  11          3.43          5.82         2.80 o                         
  -6  -2  11         17.97         20.32         2.69 o                         
  -5  -2  11          2.69          2.71         1.56 o                         
  -4  -2  11         93.00         90.64         4.34 o                         
  -3  -2  11         54.80         50.78         3.47 o                         
  -2  -2  11         98.44         89.84         3.67 o                         
  -1  -2  11         34.59         29.51         2.36 o                         
   0  -2  11        235.95        242.91         6.34 o                         
   1  -2  11         18.40         19.39         2.02 o                         
   2  -2  11        377.03        392.31         7.13 o                         
   3  -2  11         22.96         25.00         3.58 o                         
   4  -2  11          4.17          6.63         1.67 o                         
   5  -2  11         29.87         32.89         2.80 o                         
   6  -2  11        126.64        164.13         6.61 o                         
  -9  -1  11          0.71          0.97         1.40 o                         
  -8  -1  11          9.13          8.74         2.25 o                         
  -7  -1  11         61.18         66.99         5.42 o                         
  -5  -1  11          2.12          1.57         2.94 o                         
  -4  -1  11         77.20         68.22         4.08 o                         
  -3  -1  11          4.66          0.37         1.65 o                         
  -2  -1  11          9.72          8.53         2.09 o                         
  -1  -1  11        163.64        166.04         9.30 o                         
   0  -1  11         50.37         50.14         3.01 o                         
   1  -1  11         39.21         34.53         3.07 o                         
   2  -1  11         77.58         72.73         3.49 o                         
   3  -1  11        102.29         99.56         4.94 o                         
   4  -1  11        136.64        152.48         5.68 o                         
   5  -1  11         12.96         14.53         2.87 o                         
   6  -1  11         62.34         71.57         6.12 o                         
   7  -1  11         13.32          2.99         3.20 o                         
  -9   0  11          8.05          3.43         2.44 o                         
  -8   0  11          0.58          2.06         1.90 o                         
  -7   0  11         26.73         33.80         3.75 o                         
  -6   0  11         41.03         44.75         4.25 o                         
  -5   0  11          6.79          6.24         3.85 o                         
  -4   0  11          2.30          3.59         2.93 o                         
  -3   0  11          0.47          1.35         2.91 o                         
  -2   0  11        179.74        175.03        14.93 o                         
  -1   0  11        148.64        133.32        14.87 o                         
   0   0  11        308.28        293.25        17.64 o                         
   1   0  11          3.51          0.76         2.21 o                         
   2   0  11        375.12        351.07         9.56 o                         
   3   0  11         11.06          8.91         2.91 o                         
   4   0  11         19.34         15.28         4.48 o                         
   5   0  11         32.05         28.77         5.07 o                         
   6   0  11         41.11         38.44        15.56 o                         
   7   0  11         34.11         33.75        17.61 o                         
  -9   1  11          0.77         -1.02         2.19 o                         
  -8   1  11          8.87          9.91         3.31 o                         
  -7   1  11         60.99         57.48         5.01 o                         
  -6   1  11         46.65         46.27         4.52 o                         
  -5   1  11          2.31          3.85         2.56 o                         
  -4   1  11         79.27         70.57         5.05 o                         
  -3   1  11          4.61          6.17         1.99 o                         
  -2   1  11          9.65         10.50         2.95 o                         
  -1   1  11        164.16        160.29         9.07 o                         
   0   1  11         51.74         51.40         4.11 o                         
   1   1  11         39.10         33.06         3.48 o                         
   2   1  11         76.53         68.84         5.24 o                         
   3   1  11        102.42        101.21         6.01 o                         
   4   1  11        136.08        147.71         6.73 o                         
   5   1  11         13.10          6.61         8.86 o                         
   6   1  11         62.01         59.90        17.15 o                         
   7   1  11         13.05         11.83         5.80 o                         
  -9   2  11         14.89         16.54         3.02 o                         
  -8   2  11          1.48          0.59         2.48 o                         
  -7   2  11          3.31         -0.16         2.98 o                         
  -6   2  11         17.94         13.65         3.09 o                         
  -5   2  11          2.73          2.75         1.91 o                         
  -4   2  11         93.39         90.90         4.98 o                         
  -3   2  11         54.59         48.33         4.64 o                         
  -2   2  11         97.98         97.70         5.66 o                         
  -1   2  11         34.71         28.22         3.67 o                         
   0   2  11        236.93        220.21        10.02 o                         
   1   2  11         18.47         17.13         2.06 o                         
   2   2  11        376.66        399.35        11.32 o                         
   3   2  11         23.07         22.43         2.74 o                         
   4   2  11          4.03          7.61         3.63 o                         
   5   2  11         30.09         35.25         5.43 o                         
   6   2  11        127.94        145.25        28.93 o                         
   7   2  11         20.52         17.47         7.82 o                         
  -8   3  11          2.00          1.33         2.91 o                         
  -7   3  11          4.69          6.19         2.21 o                         
  -6   3  11         88.31         93.24         5.85 o                         
  -5   3  11         63.23         61.63         4.17 o                         
  -4   3  11        266.96        295.37        11.17 o                         
  -3   3  11         16.99         17.16         2.73 o                         
  -2   3  11          0.78          1.70         1.83 o                         
  -1   3  11        170.54        161.48        14.95 o                         
   0   3  11         48.83         38.23         4.43 o                         
   1   3  11         91.87         82.63         5.59 o                         
   2   3  11         35.54         35.17         3.24 o                         
   3   3  11         42.35         42.38         3.38 o                         
   4   3  11         70.21         76.27         5.15 o                         
   5   3  11          0.00         -0.26         3.21 o                         
   6   3  11         24.46         24.50         4.12 o                         
  -7   4  11         17.66         15.87         2.30 o                         
  -6   4  11         38.90         36.41         3.83 o                         
  -5   4  11         26.54         25.69         3.47 o                         
  -4   4  11         50.95         53.39         3.95 o                         
  -3   4  11        162.15        177.34         6.85 o                         
  -2   4  11          8.41         10.64         2.50 o                         
  -1   4  11         99.54        107.68         5.31 o                         
   0   4  11        164.88        164.61         7.45 o                         
   1   4  11         11.72         11.03         2.88 o                         
   2   4  11         13.47         12.42         2.34 o                         
   3   4  11          9.02         12.00         2.78 o                         
   4   4  11         27.85         30.18         5.25 o                         
   5   4  11         21.06         23.04         2.79 o                         
   6   4  11          7.84          5.96         2.84 o                         
  -6   5  11          1.09          1.65         1.76 o                         
  -5   5  11         58.01         61.18         4.41 o                         
  -4   5  11         14.22         13.45         2.76 o                         
  -3   5  11          7.53          8.71         3.86 o                         
  -2   5  11          6.06          7.06         3.67 o                         
  -1   5  11         15.88         16.70         3.06 o                         
   0   5  11          1.94          5.02         3.16 o                         
   1   5  11         12.19         15.07         3.80 o                         
   2   5  11          4.80          3.80         3.33 o                         
   3   5  11          0.38         -0.83         1.89 o                         
   4   5  11         10.96         15.95         3.31 o                         
   5   5  11          2.07          3.31         2.16 o                         
  -5   6  11         33.06         37.05         4.03 o                         
  -4   6  11          7.64          3.82         2.56 o                         
  -3   6  11         30.36         27.93         3.03 o                         
  -2   6  11         28.54         29.35         3.27 o                         
  -1   6  11         17.80         19.89         3.71 o                         
   0   6  11         96.32        113.00         7.53 o                         
   1   6  11         18.24         19.01         3.70 o                         
   2   6  11          4.51          7.54         2.72 o                         
   3   6  11          8.51          9.61         2.84 o                         
  -4  -6  12         17.33         12.95         3.25 o                         
  -3  -6  12         18.98         16.05         1.82 o                         
  -2  -6  12          8.07         10.98         1.61 o                         
  -1  -6  12         83.24         95.11         3.51 o                         
   0  -6  12          0.07         -0.36         1.23 o                         
   1  -6  12          0.36          0.53         1.18 o                         
   2  -6  12          1.68          1.50         1.23 o                         
  -6  -5  12          7.91          9.07         1.76 o                         
  -5  -5  12          1.84          1.62         1.24 o                         
  -4  -5  12          9.52         10.81         1.47 o                         
  -3  -5  12         39.74         43.57         4.68 o                         
  -2  -5  12          1.42         -0.15         1.29 o                         
  -1  -5  12         21.59         25.22         2.20 o                         
   0  -5  12         41.16         45.11         3.30 o                         
   1  -5  12         44.27         51.75         2.74 o                         
   2  -5  12          0.79          0.13         1.33 o                         
   3  -5  12         20.47         22.07         1.78 o                         
   4  -5  12         18.40         21.01         2.14 o                         
  -7  -4  12         15.83         23.07         2.14 o                         
  -6  -4  12         18.81         23.69         1.72 o                         
  -5  -4  12         10.15         12.78         1.61 o                         
  -4  -4  12         16.53         19.45         1.91 o                         
  -3  -4  12          5.08          4.10         1.48 o                         
  -2  -4  12         34.02         32.51         2.59 o                         
  -1  -4  12          4.43          3.44         1.55 o                         
   0  -4  12         60.06         64.13         3.43 o                         
   1  -4  12         14.85         15.74         2.15 o                         
   2  -4  12          1.56          1.73         1.43 o                         
   3  -4  12         19.47         18.35         1.95 o                         
   4  -4  12          1.26          1.06         1.30 o                         
   5  -4  12         34.40         41.61         4.04 o                         
  -7  -3  12          3.78          5.04         1.47 o                         
  -6  -3  12         35.13         42.51         3.05 o                         
  -5  -3  12         14.27         12.99         1.95 o                         
  -4  -3  12         19.46         17.19         1.98 o                         
  -3  -3  12         15.88         15.69         1.96 o                         
  -2  -3  12         13.16         13.25         2.09 o                         
  -1  -3  12        174.58        184.83         5.58 o                         
   0  -3  12         27.80         28.01         2.61 o                         
   1  -3  12        183.28        191.77         4.89 o                         
   2  -3  12         16.25         16.39         1.98 o                         
   3  -3  12         30.85         33.90         2.93 o                         
   4  -3  12         29.81         30.48         2.06 o                         
   5  -3  12          3.63          2.56         1.58 o                         
  -8  -2  12          9.56         13.76         3.11 o                         
  -7  -2  12         17.84         22.90         4.15 o                         
  -6  -2  12          0.34         -0.43         2.01 o                         
  -5  -2  12         73.53         71.67         4.26 o                         
  -4  -2  12         62.74         69.27         3.34 o                         
  -3  -2  12         31.51         27.67         2.37 o                         
  -2  -2  12         81.46         73.52         4.37 o                         
  -1  -2  12        225.32        231.91         6.20 o                         
   0  -2  12          8.29          6.85         1.83 o                         
   1  -2  12        179.95        193.63         5.68 o                         
   2  -2  12         15.28         13.12         2.05 o                         
   3  -2  12          4.63          5.87         1.87 o                         
   4  -2  12         25.77         25.82         2.63 o                         
   5  -2  12         23.86         24.99         2.93 o                         
   6  -2  12         16.08         16.60         3.03 o                         
  -8  -1  12          6.38          6.79         2.87 o                         
  -7  -1  12         11.68          8.47         3.65 o                         
  -6  -1  12         20.34         30.26         5.40 o                         
  -5  -1  12         51.51         61.79         6.89 o                         
  -4  -1  12         30.53         25.61         5.14 o                         
  -3  -1  12         54.23         56.32         6.87 o                         
  -2  -1  12         61.61         55.43         4.39 o                         
  -1  -1  12        144.73        141.96         6.50 o                         
   0  -1  12          5.02          2.38         2.07 o                         
   1  -1  12         92.97         79.58         4.50 o                         
   2  -1  12         79.87         71.37         4.27 o                         
   3  -1  12        150.12        143.24         9.68 o                         
   4  -1  12         37.43         32.31         5.51 o                         
   5  -1  12          8.92          4.23         3.20 o                         
   6  -1  12         18.69         13.64         7.73 o                         
  -8   0  12          0.12          1.75         1.61 o                         
  -7   0  12          6.02          7.82         2.34 o                         
  -6   0  12         38.12         38.75         4.34 o                         
  -5   0  12         11.63         13.00         2.87 o                         
  -4   0  12        134.68        137.40        10.19 o                         
  -3   0  12          1.12          2.87         3.05 o                         
  -2   0  12          2.53          1.16         3.16 o                         
  -1   0  12          2.04          2.58         2.24 o                         
   0   0  12         46.21         49.50         9.10 o                         
   1   0  12        386.69        355.58        19.43 o                         
   2   0  12         38.04         35.49         4.47 o                         
   3   0  12         45.29         44.76         4.17 o                         
   4   0  12        189.11        219.64        11.65 o                         
   5   0  12         11.91         10.21         3.72 o                         
   6   0  12         60.89         47.32        37.47 o                         
  -8   1  12          6.38          4.73         1.76 o                         
  -7   1  12         11.62         13.48         2.60 o                         
  -6   1  12         20.78         17.16         3.11 o                         
  -5   1  12         51.48         51.15         4.65 o                         
  -4   1  12         30.93         23.06         3.60 o                         
  -3   1  12         54.82         53.37         4.60 o                         
  -2   1  12         61.00         52.43         4.40 o                         
  -1   1  12        143.83        130.36         7.66 o                         
   0   1  12          4.79          2.75         2.47 o                         
   1   1  12         94.41         88.87        14.02 o                         
   2   1  12         79.81         81.02         8.18 o                         
   3   1  12        150.05        144.87         6.79 o                         
   4   1  12         37.05         40.15         3.86 o                         
   5   1  12          8.86         12.33         3.87 o                         
   6   1  12         18.83         21.55         3.79 o                         
  -8   2  12          9.56          6.69         2.65 o                         
  -7   2  12         17.86         17.54         2.62 o                         
  -6   2  12          0.31         -0.25         2.24 o                         
  -5   2  12         73.93         73.67         5.34 o                         
  -4   2  12         61.56         59.78         4.21 o                         
  -3   2  12         32.41         31.15         5.99 o                         
  -2   2  12         82.33         81.49         5.68 o                         
  -1   2  12        225.10        245.82         9.68 o                         
   0   2  12          8.46          6.77         2.16 o                         
   1   2  12        177.81        196.76         7.94 o                         
   2   2  12         15.37         12.68         2.32 o                         
   3   2  12          4.59          4.42         1.96 o                         
   4   2  12         25.09         27.35         3.81 o                         
   5   2  12         23.96         20.82         4.49 o                         
   6   2  12         16.17         15.87         3.56 o                         
  -7   3  12          3.95          2.57         2.24 o                         
  -6   3  12         34.83         36.97         3.51 o                         
  -5   3  12         14.30         12.96         2.79 o                         
  -4   3  12         19.38         13.70         3.14 o                         
  -3   3  12         15.84         13.42         3.11 o                         
  -2   3  12         13.19         15.18         3.21 o                         
  -1   3  12        174.38        188.13         9.36 o                         
   0   3  12         27.85         28.29         3.06 o                         
   1   3  12        182.06        188.23         7.85 o                         
   2   3  12         16.04         16.32         2.68 o                         
   3   3  12         31.24         28.74         2.84 o                         
   4   3  12         30.06         28.02         4.88 o                         
   5   3  12          3.74          3.32         2.91 o                         
   6   3  12         42.10         26.82         3.70 o                         
  -6   4  12         18.97         23.41         3.89 o                         
  -5   4  12         10.09         10.37         1.87 o                         
  -4   4  12         16.58         19.05         2.52 o                         
  -3   4  12          5.31          3.91         2.41 o                         
  -2   4  12         33.68         27.64         3.82 o                         
  -1   4  12          4.38          3.41         2.07 o                         
   0   4  12         61.15         67.11         4.90 o                         
   1   4  12         14.62         14.15         3.44 o                         
   2   4  12          1.62          2.41         4.37 o                         
   3   4  12         18.88         16.85         2.69 o                         
   4   4  12          1.23         -1.88         1.81 o                         
   5   4  12         34.73         28.39         4.04 o                         
  -5   5  12          1.89         -0.77         2.35 o                         
  -4   5  12          9.47          9.73         3.13 o                         
  -3   5  12         39.94         38.42         5.29 o                         
  -2   5  12          1.35          1.38         1.84 o                         
  -1   5  12         21.54         28.10         4.55 o                         
   0   5  12         40.97         47.91         5.57 o                         
   1   5  12         44.94         43.18         5.28 o                         
   2   5  12          0.74          0.84         2.40 o                         
   3   5  12         20.45         19.21         3.29 o                         
   4   5  12         18.76         22.66         2.99 o                         
  -4   6  12         17.20         12.51         2.45 o                         
  -3   6  12         19.45         14.89         2.96 o                         
  -2   6  12          8.35          6.63         2.57 o                         
  -1   6  12         83.39         93.86         6.27 o                         
   0   6  12          0.07          1.37         2.26 o                         
   1   6  12          0.40          4.09         2.49 o                         
   2   6  12          1.71          4.15         2.17 o                         
  -4  -5  13          5.19          6.38         1.73 o                         
  -3  -5  13          2.03          2.05         1.41 o                         
  -2  -5  13          3.08          4.75         1.17 o                         
  -1  -5  13         38.08         47.93         2.38 o                         
   0  -5  13         17.54         20.88         1.80 o                         
   1  -5  13         28.92         33.58         2.42 o                         
   2  -5  13          9.61          9.54         1.35 o                         
  -6  -4  13          9.81          9.62         2.42 o                         
  -5  -4  13         55.53         49.79         8.38 o                         
  -4  -4  13         10.89         13.72         3.74 o                         
  -3  -4  13         56.25         60.75         3.34 o                         
  -2  -4  13         16.32         12.95         1.78 o                         
  -1  -4  13          0.96          1.66         1.28 o                         
   0  -4  13         39.15         43.66         2.64 o                         
   1  -4  13         40.55         48.48         2.40 o                         
   2  -4  13         23.41         28.12         2.34 o                         
   3  -4  13          8.77         10.36         1.55 o                         
   4  -4  13         10.93         11.62         1.77 o                         
  -7  -3  13         19.60         29.77         3.30 o                         
  -6  -3  13          9.93         13.37         2.15 o                         
  -5  -3  13         17.82         24.12         2.34 o                         
  -4  -3  13         19.77         20.23         2.97 o                         
  -3  -3  13         17.20         16.61         2.28 o                         
  -2  -3  13          1.68          0.26         1.72 o                         
  -1  -3  13          6.17          6.40         1.73 o                         
   0  -3  13          7.43          3.37         1.59 o                         
   1  -3  13         15.25         14.59         1.73 o                         
   2  -3  13         63.59         62.74         3.42 o                         
   3  -3  13         77.45         83.18         3.20 o                         
   4  -3  13          5.50          6.03         2.16 o                         
  -7  -2  13          1.52          0.58         2.62 o                         
  -6  -2  13          1.12          1.48         2.91 o                         
  -5  -2  13         21.33         20.40         2.84 o                         
  -4  -2  13         14.17         17.39         2.98 o                         
  -3  -2  13          0.66          1.37         2.07 o                         
  -2  -2  13          4.15          0.81         2.23 o                         
  -1  -2  13         98.29         88.35         3.90 o                         
   0  -2  13         27.65         24.28         6.77 o                         
   1  -2  13          4.13          4.15         1.69 o                         
   2  -2  13          7.93          6.17         2.48 o                         
   3  -2  13          5.87          4.64         2.24 o                         
   4  -2  13         31.85         37.42         4.68 o                         
   5  -2  13          8.33          9.53         2.89 o                         
  -7  -1  13          7.20          6.60         3.00 o                         
  -6  -1  13          5.48          6.50         3.34 o                         
  -5  -1  13          3.65          1.55         3.30 o                         
  -4  -1  13          7.53          4.62         3.44 o                         
  -3  -1  13        133.68        137.67         9.79 o                         
  -2  -1  13         27.78         30.71         5.25 o                         
  -1  -1  13         55.54         55.30         4.66 o                         
   0  -1  13         66.35         58.36         9.82 o                         
   1  -1  13         22.09         13.99         3.11 o                         
   2  -1  13          5.55          3.63         2.38 o                         
   3  -1  13         98.56        101.40         7.95 o                         
   4  -1  13          3.49          2.15         3.19 o                         
   5  -1  13         11.71          6.29         3.04 o                         
  -7   0  13          1.13         -0.48         1.67 o                         
  -6   0  13         44.12         47.05         5.77 o                         
  -5   0  13         10.05          9.93         4.10 o                         
  -4   0  13         27.80         22.87         3.47 o                         
  -3   0  13        125.29        119.46         6.45 o                         
  -2   0  13         22.82         23.50         3.44 o                         
  -1   0  13         14.76         10.45         2.86 o                         
   0   0  13         97.91         78.07         7.75 o                         
   1   0  13         33.01         27.09         3.59 o                         
   2   0  13         22.36         17.66         4.81 o                         
   3   0  13          0.19          0.49         2.42 o                         
   4   0  13         14.43         17.53         4.18 o                         
   5   0  13          0.13         -0.47         2.85 o                         
   6   0  13         12.55         13.88         2.78 o                         
  -7   1  13          7.23          6.70         2.02 o                         
  -6   1  13          5.58          2.69         2.09 o                         
  -5   1  13          3.78          1.45         2.14 o                         
  -4   1  13          7.61          2.79         3.85 o                         
  -3   1  13        133.77        148.31         6.90 o                         
  -2   1  13         27.96         27.24         3.67 o                         
  -1   1  13         55.47         62.05         4.93 o                         
   0   1  13         66.39         67.89         8.05 o                         
   1   1  13         22.29         16.24         2.98 o                         
   2   1  13          5.31          2.05         2.80 o                         
   3   1  13         97.93         94.92        16.49 o                         
   4   1  13          3.56          5.72         3.26 o                         
   5   1  13         11.80         17.86         3.79 o                         
   6   1  13          6.94          5.25         2.45 o                         
  -7   2  13          1.49          1.76         2.34 o                         
  -6   2  13          1.12          2.09         2.77 o                         
  -5   2  13         21.49         24.22         4.75 o                         
  -4   2  13         14.27          5.01         4.10 o                         
  -3   2  13          0.57          8.28         3.91 o                         
  -2   2  13          4.18          0.81         2.44 o                         
  -1   2  13         98.34        101.55         4.95 o                         
   0   2  13         27.90         26.27         3.66 o                         
   1   2  13          4.03          7.03         3.61 o                         
   2   2  13          8.01          9.31         2.61 o                         
   3   2  13          5.78          6.65         2.56 o                         
   4   2  13         31.79         33.64         4.84 o                         
   5   2  13          8.54          9.90         3.28 o                         
  -6   3  13          9.81          9.28         3.08 o                         
  -5   3  13         17.77         24.18         4.41 o                         
  -4   3  13         19.96         18.35         4.75 o                         
  -3   3  13         17.18         17.56         4.93 o                         
  -2   3  13          1.73          2.23         2.35 o                         
  -1   3  13          6.18          5.41         2.04 o                         
   0   3  13          7.44          8.16         2.17 o                         
   1   3  13         15.37         12.28         2.78 o                         
   2   3  13         63.37         64.49         3.93 o                         
   3   3  13         76.68         77.78         4.95 o                         
   4   3  13          5.43          7.94         3.04 o                         
   5   3  13         15.08         14.71         3.02 o                         
  -4   4  13         11.03         10.78         3.56 o                         
  -3   4  13         56.46         68.23         6.88 o                         
  -2   4  13         16.15         16.85         2.87 o                         
  -1   4  13          0.92          0.23         1.95 o                         
   0   4  13         39.09         45.17         3.87 o                         
   1   4  13         40.08         46.66         4.38 o                         
   2   4  13         23.56         29.20         4.20 o                         
   3   4  13          8.60         10.73         4.97 o                         
  -4   5  13          5.23          2.49         2.06 o                         
  -3   5  13          2.03          1.78         2.34 o                         
  -2   5  13          2.99          2.32         2.30 o                         
  -1   5  13         38.27         48.35         4.90 o                         
   0   5  13         17.52         22.31         3.65 o                         
   1   5  13         28.85         32.55         4.11 o                         
   2   5  13         10.20         12.52         2.93 o                         
  -1  -5  14          2.09          2.57         1.48 o                         
  -4  -4  14          4.61          7.79         2.68 o                         
  -3  -4  14         16.78         17.44         1.82 o                         
  -2  -4  14          0.88          1.24         1.85 o                         
  -1  -4  14          5.19          3.98         1.27 o                         
   0  -4  14          4.04          4.28         1.29 o                         
   1  -4  14          0.42          0.77         1.36 o                         
   2  -4  14          9.80         11.01         1.54 o                         
  -5  -3  14          6.49          8.46         1.78 o                         
  -4  -3  14         18.06         17.78         3.44 o                         
  -3  -3  14          5.11          6.21         3.10 o                         
  -2  -3  14         48.78         48.82         3.02 o                         
  -1  -3  14        121.48        126.00         7.01 o                         
   0  -3  14         11.74          8.71         2.08 o                         
   1  -3  14          0.91          1.39         1.51 o                         
   2  -3  14          5.87          3.27         3.29 o                         
   3  -3  14          3.03         -1.10         2.41 o                         
  -6  -2  14          3.07          8.23         2.87 o                         
  -5  -2  14         17.62         19.70         2.41 o                         
  -4  -2  14          2.72         -0.60         2.71 o                         
  -3  -2  14          2.54          2.28         2.76 o                         
  -2  -2  14          1.77          1.97         1.89 o                         
  -1  -2  14         34.35         36.37         3.72 o                         
   0  -2  14         11.35         10.08         2.04 o                         
   1  -2  14         64.10         64.76         4.15 o                         
   2  -2  14         58.66         52.42         5.43 o                         
   3  -2  14          0.30         -1.22         2.94 o                         
   4  -2  14         11.74         11.00         2.88 o                         
  -7  -1  14          3.68          1.23         2.15 o                         
  -6  -1  14          3.70          3.67         2.93 o                         
  -5  -1  14         17.52         20.07         4.11 o                         
  -4  -1  14          0.12         -1.22         2.16 o                         
  -3  -1  14          9.50          8.06         2.47 o                         
  -2  -1  14         45.40         52.01         4.23 o                         
  -1  -1  14         15.15         16.24         4.24 o                         
   0  -1  14         21.56         15.25         6.55 o                         
   1  -1  14          5.74          1.38         2.21 o                         
   2  -1  14          5.14          5.00         3.35 o                         
   3  -1  14          3.21          2.39         2.98 o                         
   4  -1  14         18.81         21.95         3.67 o                         
  -7   0  14          3.46          3.21         2.30 o                         
  -6   0  14          0.24         -1.37         2.76 o                         
  -5   0  14          5.13          8.07         3.41 o                         
  -4   0  14         11.82          6.67         2.50 o                         
  -3   0  14        107.83        125.40         6.10 o                         
  -2   0  14         20.37         26.24         3.45 o                         
  -1   0  14        143.81        163.46         6.93 o                         
   0   0  14          0.06          0.27         3.29 o                         
   1   0  14          4.91          3.43         2.13 o                         
   2   0  14        126.15        128.22         5.82 o                         
   3   0  14         27.38         27.13         2.94 o                         
   4   0  14          1.17         -2.21         2.95 o                         
   5   0  14          0.04          6.81         2.36 o                         
  -6   1  14          3.79          1.11         2.43 o                         
  -5   1  14         17.42         16.76         4.01 o                         
  -4   1  14          0.10          0.73         3.27 o                         
  -3   1  14          9.18          8.89         2.55 o                         
  -2   1  14         45.32         45.76         6.82 o                         
  -1   1  14         15.04         17.87         3.18 o                         
   0   1  14         21.06         19.48         3.10 o                         
   1   1  14          5.83          4.17         3.43 o                         
   2   1  14          5.09          1.25         2.12 o                         
   3   1  14          3.27          5.86         2.10 o                         
   4   1  14         18.53         16.54         3.44 o                         
   5   1  14          3.48          3.64         2.24 o                         
  -6   2  14          3.24          3.57         2.59 o                         
  -5   2  14         17.17         16.53         3.80 o                         
  -4   2  14          2.65          1.08         2.96 o                         
  -3   2  14          2.64         -0.26         3.51 o                         
  -2   2  14          1.79          3.25         2.35 o                         
  -1   2  14         33.64         36.05         3.86 o                         
   0   2  14         11.40         12.59         2.95 o                         
   1   2  14         64.16         72.03         6.70 o                         
   2   2  14         58.29         58.19         7.61 o                         
   3   2  14          0.32         -1.04         1.90 o                         
   4   2  14         11.86         13.67         3.11 o                         
  -5   3  14          6.47          6.58         2.90 o                         
  -4   3  14         18.33         29.95         4.58 o                         
  -3   3  14          4.83          2.02         1.81 o                         
  -2   3  14         48.86         51.47         4.37 o                         
  -1   3  14        121.19        127.44         4.72 o                         
   0   3  14         12.05         10.95         2.29 o                         
   1   3  14          0.82          1.09         1.75 o                         
   2   3  14          6.02          5.68         1.90 o                         
   3   3  14          3.03          1.08         2.21 o                         
  -4   4  14          4.72          4.45         2.18 o                         
  -3   4  14         16.73         19.26         3.27 o                         
  -2   4  14          0.95          0.42         2.23 o                         
  -1   4  14          5.44          7.69         2.74 o                         
   0   4  14          3.97          3.41         2.31 o                         
   1   4  14          0.46          1.75         2.11 o                         
  -2   5  14          0.45         -1.77         1.82 o                         
  -1   5  14          2.14          1.80         1.83 o                         
   0   5  14          0.84          0.39         1.78 o                         
  -4  -3  15          2.66          5.35         2.35 o                         
  -3  -3  15         22.17         21.69         3.43 o                         
  -2  -3  15          8.20          8.12         3.05 o                         
  -1  -3  15          5.14          4.16         2.72 o                         
   0  -3  15         27.10         24.57         4.31 o                         
   1  -3  15         20.74         14.88         2.82 o                         
   2  -3  15         11.43         10.32         2.42 o                         
  -4  -2  15          1.13          0.03         2.59 o                         
  -3  -2  15          8.21          6.21         2.80 o                         
  -2  -2  15          5.49          7.39         3.21 o                         
  -1  -2  15          2.30          0.45         3.02 o                         
   0  -2  15         35.98         31.32         3.65 o                         
   1  -2  15          7.51          5.76         1.83 o                         
   2  -2  15          0.08         -2.33         2.53 o                         
   3  -2  15          7.45          6.00         2.19 o                         
  -5  -1  15          3.51          2.91         2.63 o                         
  -4  -1  15          3.91          4.27         1.85 o                         
  -3  -1  15          5.09          5.85         1.98 o                         
  -2  -1  15          2.69          1.49         3.29 o                         
  -1  -1  15          1.70         -0.43         3.06 o                         
   0  -1  15          0.95         -3.73         3.49 o                         
   1  -1  15         22.48         21.21         2.56 o                         
   2  -1  15         17.04         16.48         3.13 o                         
   3  -1  15          8.58          8.33         2.66 o                         
  -6   0  15         14.42         18.76         3.04 o                         
  -5   0  15          0.41          1.36         2.71 o                         
  -4   0  15         33.07         33.39         3.92 o                         
  -3   0  15          2.62         -0.26         1.87 o                         
  -2   0  15         12.06          8.42         2.38 o                         
  -1   0  15          4.34          3.07         3.16 o                         
   0   0  15         56.02         72.50         6.25 o                         
   1   0  15         53.63         56.07         8.61 o                         
   2   0  15          0.95          0.45         1.70 o                         
   3   0  15          2.32          4.08         2.41 o                         
  -5   1  15          3.63          3.80         2.81 o                         
  -4   1  15          3.73         -0.30         2.88 o                         
  -3   1  15          5.07          6.71         2.21 o                         
  -2   1  15          2.68          3.36         3.15 o                         
  -1   1  15          1.75          1.43         3.60 o                         
   0   1  15          0.94          1.32         3.25 o                         
   1   1  15         22.32         26.12         4.35 o                         
   2   1  15         17.33         16.08         2.29 o                         
   3   1  15          8.47          7.61         1.82 o                         
  -5   2  15          2.17         -0.91         2.51 o                         
  -4   2  15          1.12          3.96         2.85 o                         
  -3   2  15          8.29          9.30         3.25 o                         
  -2   2  15          5.50          4.47         2.09 o                         
  -1   2  15          2.19          3.88         2.07 o                         
   0   2  15         36.08         42.62         4.83 o                         
   1   2  15          7.81          7.21         3.16 o                         
   2   2  15          0.08          3.00         2.62 o                         
  -4   3  15          2.60          5.89         2.42 o                         
  -3   3  15         22.34         20.94         3.87 o                         
  -1   3  15          5.20          3.11         2.43 o                         
   0   3  15         26.77         37.42         4.25 o                         
   1   3  15         20.52         22.65         3.65 o                         
  -3  -2  16          2.72          3.05         2.15 o                         
  -2  -2  16          9.29          8.60         2.53 o                         
  -1  -2  16         19.61         20.38         3.13 o                         
  -3  -1  16          5.42          5.73         2.42 o                         
  -2  -1  16         13.96         19.15         3.41 o                         
  -1  -1  16          9.64          8.73         3.12 o                         
   0  -1  16          1.62         -0.86         2.46 o                         
   1  -1  16         16.07         15.35         2.73 o                         
  -4   0  16          0.12         -1.44         2.08 o                         
  -3   0  16         15.87         11.63         1.97 o                         
  -2   0  16          9.02         12.07         3.11 o                         
  -1   0  16          3.58          6.03         2.96 o                         
   0   0  16         15.39         14.43         3.30 o                         
   1   0  16          0.43         -1.55         2.32 o                         
  -4   1  16         15.46         15.61         2.85 o                         
  -3   1  16          5.39          6.39         2.67 o                         
  -2   1  16         14.10         12.28         2.12 o                         
  -1   1  16          9.49          6.27         2.77 o                         
   0   1  16          1.54          5.64         2.77 o                         
   1   1  16         16.02         14.92         2.96 o                         
  -3   2  16          2.67          0.17         2.15 o                         
  -1   2  16         19.30         22.32         3.08 o                         
   0   2  16          6.60          8.06         2.54 o                         
                                                                                
